# Supplementary material for: Boron-Centered Compounds: Exploring the Optical Properties of Spiro Derivatives with Imidazo[1,5-a]Pyridines
Source: Molecules. 2025 Jun 11;30(12):2552. doi: 10.3390/molecules30122552 (PMC12195987; doi:10.3390/molecules30122552)
Supplement: Supplementary file 1 [file molecules-30-02552-s001.zip]

Archive with 3 entries (3 files):
- molecules-3681981_supporting.pdf
- checkcif_compound 3a.pdf
- Compound3a.cif
