# Supplementary material for: Boron-Centered Compounds: Exploring the Optical Properties of Spiro Derivatives with Imidazo[1,5-a]Pyridines
Source: Molecules. 2025 Jun 11;30(12):2552. doi: 10.3390/molecules30122552 (PMC12195987; doi:10.3390/molecules30122552)
Supplement: Supplementary file 1 [file molecules-30-02552-s001.zip › Compound3a.cif]

#23456789012345678901234567890123456789012345678901234567890123456789012

#=======================================================================
data_global
#=======================================================================

_publ_contact_author           # Name and address of author
;
      Brenna, Stefano
      Dept of chemistry,
      Universita degli studi dell Insubria,
      Como 11-22100,
      ITaly
;
_publ_contact_author_phone        '+39 31 2386476'
_publ_contact_author_fax          '+39 31 2386119'
_publ_contact_author_email        stefano.brenna@uninsubria.it

_publ_requested_journal           'Dyes & Pigments'
_publ_requested_coeditor_name     ?
_publ_requested_category          ?
_publ_contact_letter
;
;
_publ_requested_letter            
;
;

#=======================================================================

# 2. PROCESSING SUMMARY (IUCr Office Use Only)

_journal_date_recd_electronic     ?

_journal_date_to_coeditor         ?
_journal_date_from_coeditor       ?
_journal_date_accepted            ?

_journal_date_printers_first      ?
_journal_date_printers_final      ?
_journal_date_proofs_out          ?
_journal_date_proofs_in           ?
    
_journal_coeditor_name            ?
_journal_coeditor_code            ?
_journal_coeditor_notes
; ?
;

_journal_techeditor_code          ?
_journal_techeditor_notes
; ?
;

_journal_coden_ASTM               ?
_journal_name_full                ?
_journal_year                     ?
_journal_volume                   ?
_journal_issue                    ?
_journal_page_first               ?
_journal_page_last                ?

_journal_suppl_publ_number        ?
_journal_suppl_publ_pages         ?

#=======================================================================

# 3. TITLE AND AUTHOR LIST

_publ_section_title
;
Boron spiro compounds with imidazo[1,5-a]pyridine phenolates: blue 
fluorescent dyes.
;

# The loop structure below should contain the names and addresses of all
# authors, in the required order of publication. Repeat as necessary.

loop_
        _publ_author_name
        _publ_author_address
'Cinco, Anita'
;
      Dept of chemistry,
      Universita degli studi dell Insubria,
      Como 11-22100,
      ITaly
;
'Ardizzoia, G. Attilio'
;
      Dept of chemistry,
      Universita degli studi dell Insubria,
      Como 11-22100,
      ITaly
;
'Brenna, Stefano'
;
      Dept of chemistry,
      Universita degli studi dell Insubria,
      Como 11-22100,
      ITaly
;
'Therrien, Bruno'
;
      Institut de Chimie,
      Universit\'e de Neuch\^atel,
      Service Analytique Facultaire,
      Ave de Bellevaux 51,
      CH-2000 Neuch\^atel,
      Switzerland
;
'Colombo, Gioele'
;
      Dept of chemistry,
      Universita degli studi dell Insubria,
      Como 11-22100,
      ITaly
;

#=======================================================================

# 4. TEXT

_publ_section_abstract
;
;

_publ_section_comment
;
;

_publ_section_exptl_prep
;
;

_publ_section_exptl_refinement
;
;

_publ_section_references
;
Bourhis, L.J., Dolomanov, O.V., Gildea, R.J., Howard, J.A.K., Puschmann, H.
 (2015). Acta Cryst. A71, 59-75.

Dolomanov, O.V., Bourhis, L.J., Gildea, R.J, Howard, J.A.K. & Puschmann, H.
 (2009), J. Appl. Cryst. 42, 339-341.

Sheldrick, G. M. (1990). "SHELXS-97 Program for Crystal Structure
Determination", Acta Cryst., A46, 467-473.

Sheldrick, G. M. (1997). SHELXL-97. Univ. of G\"ottingen, G\"ottingen, Germany.

Sluis, P. van der & Spek, A. L. (1990). Acta Cryst., A46, 194-201.

Spek, A. L. (2003). J. Appl. Cryst., 36, 7-13.

Stoe & Cie (2000). IPDS Software. Stoe & Cie GmbH, Darmstadt, Germany.
;

_publ_section_acknowledgements
;
; 

data_compound3a
 
_audit_creation_date               2023-08-23
_audit_creation_method
;
Olex2 1.5
(compiled 2023.08.17 svn.r577a77a9 for OlexSys, GUI svn.r6817)
;
_publ_section_references
;
Bourhis, L.J., Dolomanov, O.V., Gildea, R.J., Howard, J.A.K., Puschmann, H.
 (2015). Acta Cryst. A71, 59-75.

D. Kratzert, I. Krossing, (2018), J. Appl. Cryst. 51, 928-934. 

Dolomanov, O.V., Bourhis, L.J., Gildea, R.J, Howard, J.A.K. & Puschmann, H.
 (2009), J. Appl. Cryst. 42, 339-341.

Kratzert, D., Holstein, J.J. & Krossing, I. (2015). J. Appl. Cryst. 48, 933-938.

Sheldrick, G.M. (2015). Acta Cryst. A71, 3-8.
;
_shelx_SHELXL_version_number      '2014/7'
_chemical_name_systematic         ?
_chemical_name_common             ?
_chemical_melting_point           ?
_chemical_formula_moiety           'C26 H19 B N2 O, 1(H2O)'
_chemical_formula_sum              'C26 H21 B1 N2 O2'
_chemical_formula_weight           404.293
loop_
  _atom_type_symbol
  _atom_type_scat_dispersion_real
  _atom_type_scat_dispersion_imag
  _atom_type_scat_Cromer_Mann_a1
  _atom_type_scat_Cromer_Mann_a2
  _atom_type_scat_Cromer_Mann_a3
  _atom_type_scat_Cromer_Mann_a4
  _atom_type_scat_Cromer_Mann_b1
  _atom_type_scat_Cromer_Mann_b2
  _atom_type_scat_Cromer_Mann_b3
  _atom_type_scat_Cromer_Mann_b4
  _atom_type_scat_Cromer_Mann_c
  _atom_type_scat_source
  _atom_type_scat_dispersion_source
 B 0.00925 0.00394 2.05450 1.33260 1.09790 0.70680 23.21850 1.02100 60.34980
 0.14030 -0.19320 'International Tables Volume C Table 6.1.1.4 (pp. 500-502)'
 'Brennan, Cowan, Rev. Sci. Instrum., 1992, 63, 850'
 C 0.01788 0.00908 2.31000 1.02000 1.58860 0.86500 20.84390 10.20750 0.56870
 51.65120 0.21560 'International Tables Volume C Table 6.1.1.4 (pp. 500-502)'
 'Brennan, Cowan, Rev. Sci. Instrum., 1992, 63, 850'
 H 0.00000 0.00000 0.49300 0.32291 0.14019 0.04081 10.51090 26.12570 3.14236
 57.79970 0.00304 'International Tables Volume C Table 6.1.1.4 (pp. 500-502)'
 'Brennan, Cowan, Rev. Sci. Instrum., 1992, 63, 850'
 N 0.03110 0.01806 12.21260 3.13220 2.01250 1.16630 0.00570 9.89330 28.99750
 0.58260 -11.52900 'International Tables Volume C Table 6.1.1.4 (pp. 500-502)'
 'Brennan, Cowan, Rev. Sci. Instrum., 1992, 63, 850'
 O 0.04960 0.03234 3.04850 2.28680 1.54630 0.86700 13.27710 5.70110 0.32390
 32.90890 0.25080 'International Tables Volume C Table 6.1.1.4 (pp. 500-502)'
 'Brennan, Cowan, Rev. Sci. Instrum., 1992, 63, 850'

_space_group_crystal_system        'tetragonal'
_space_group_IT_number             88
_space_group_name_H-M_alt          'I 41/a'
_space_group_name_Hall             '-I 4ad'
loop_
  _space_group_symop_id
  _space_group_symop_operation_xyz
 1 x,y,z
 2 -y+1/4,x+3/4,z+3/4
 3 y+1/4,-x+1/4,z+1/4
 4 -x,-y+1/2,z
 5 -x,-y,-z
 6 y-1/4,-x-3/4,-z-3/4
 7 -y-1/4,x-1/4,-z-1/4
 8 x,y-1/2,-z
 9 x+1/2,y+1/2,z+1/2
 10 -y+3/4,x+5/4,z+5/4
 11 y+3/4,-x+3/4,z+3/4
 12 -x+1/2,-y+1,z+1/2
 13 -x+1/2,-y+1/2,-z+1/2
 14 y+1/4,-x-1/4,-z-1/4
 15 -y+1/4,x+1/4,-z+1/4
 16 x+1/2,y,-z+1/2

_symmetry_Int_Tables_number        88
_cell_length_a                     26.6167(5)
_cell_length_b                     26.6167(5)
_cell_length_c                     11.7810(2)
_cell_angle_alpha                  90
_cell_angle_beta                   90
_cell_angle_gamma                  90
_cell_volume                       8346.2(3)
_cell_formula_units_Z              16
_cell_measurement_reflns_used      25602
_cell_measurement_temperature      250(2)
_cell_measurement_theta_max        69.74
_cell_measurement_theta_min        7.08
_exptl_absorpt_coefficient_mu      0.642
_exptl_absorpt_correction_T_max    0.9547
_exptl_absorpt_correction_T_min    0.8069
_exptl_absorpt_correction_type     multi-scan
_exptl_absorpt_process_details
;
STOE X-Red32, absorption correction by Gaussian integration, analogous to
P. Coppens, "The Evaluation of Absorption and Extinction in Single-Crystal
Structure Analysis", published in: F. R. Ahmed (Editor), "Crystallographic
Computing", Munksgaard, Copenhagen (1970), 255 - 270. Afterwards scaling of
reflection intensities was performed within STOE LANA. J. Koziskova, F. Hahn,
J. Richter, J. Kozisek, Acta Chimica Slovaca, vol. 9, no. 2, 2016, pp. 136-140.
;
_exptl_crystal_colour              colourless
_exptl_crystal_colour_primary      colourless
_exptl_crystal_density_diffrn      1.287
_exptl_crystal_density_meas        ?
_exptl_crystal_density_method      'not measured'
_exptl_crystal_description         prism
_exptl_crystal_F_000               3402.863
loop_
  _exptl_crystal_face_index_h
  _exptl_crystal_face_index_k
  _exptl_crystal_face_index_l
  _exptl_crystal_face_perp_dist
 11 -30 30 0.0501
 9 -30 1 0.0986
 11 30 -26 0.1014
 -30 -4 -1 0.4285
 -7 -1 -15 0.0951
 -3 10 0 0.0983
 -3 0 10 0.0737

_exptl_crystal_recrystallization_method 
 'crystallized by slow evaporation of diethylether in DCM'
_exptl_crystal_size_max            0.37
_exptl_crystal_size_mid            0.18
_exptl_crystal_size_min            0.08
_diffrn_reflns_av_R_equivalents    0.0388
_diffrn_reflns_av_unetI/netI       0.0212
_diffrn_reflns_Laue_measured_fraction_full  0.9878
_diffrn_reflns_Laue_measured_fraction_max  0.9678
_diffrn_reflns_limit_h_max         29
_diffrn_reflns_limit_h_min         -31
_diffrn_reflns_limit_k_max         25
_diffrn_reflns_limit_k_min         -30
_diffrn_reflns_limit_l_max         10
_diffrn_reflns_limit_l_min         -13
_diffrn_reflns_number              25358
_diffrn_reflns_point_group_measured_fraction_full  0.9878
_diffrn_reflns_point_group_measured_fraction_max  0.9678
_diffrn_reflns_theta_full          67.6859
_diffrn_reflns_theta_max           69.74
_diffrn_reflns_theta_min           7.08
_diffrn_ambient_temperature        250(2)
_diffrn_detector                   Pilatus300K
_diffrn_detector_area_resol_mean   5.81
_diffrn_detector_type              'DECTRIS PILATUS 300K'
_diffrn_measured_fraction_theta_full  0.9878
_diffrn_measured_fraction_theta_max  0.9678
_diffrn_measurement_details
;
 1276 frames, detector distance = 60 mm
;
_diffrn_measurement_device         'Eulerian 4-circle diffractometer'
_diffrn_measurement_device_type    'STOE STADIVARI'
_diffrn_measurement_method         'rotation method, \w scans'
_diffrn_radiation_collimation      '1.2 mm, 0.6 diameter'
_diffrn_radiation_monochromator    'Graded multilayer mirror'
_diffrn_radiation_polarisn_norm    180
_diffrn_radiation_probe            x-ray
_diffrn_radiation_type             'Cu K\a'
_diffrn_radiation_wavelength       1.54186
_diffrn_source                     'Primux 100 micro'
_diffrn_source_current             1.00
_diffrn_source_power               0.050
_diffrn_source_voltage             50
_diffrn_special_details            ?
_reflns_Friedel_coverage           0.0
_reflns_limit_h_max                31
_reflns_limit_h_min                0
_reflns_limit_k_max                31
_reflns_limit_k_min                0
_reflns_limit_l_max                13
_reflns_limit_l_min                0
_reflns_number_gt                  3346
_reflns_number_total               3814
_reflns_threshold_expression       I>=2u(I)
_computing_cell_refinement
;
X-Area Recipe 1.37.0.0 (STOE, 2021)
;
_computing_data_collection
;
X-Area Pilatus3_SV 1.31.186.0 (STOE, 2022)
;
_computing_data_reduction
;
X-Area Integrate 2.5.3.0 (STOE, 2021)
X-Area LANA 2.7.5.0 (STOE, 2022)
;
_computing_molecular_graphics      'Olex2 1.5 (Dolomanov et al., 2009)'
_computing_publication_material
;
STOE & Cie GmbH, X-Area, software package for collecting single-crystal or
multi-domain crystal data on STOE area-detector diffractometers, for image 
processing, for the correction and scaling of reflection intensities and 
for outlier rejection, version 2.1, Darmstadt 2022
;
_computing_structure_refinement    'olex2.refine 1.5 (Bourhis et al., 2015)'
_computing_structure_solution      'SHELXT 2014/5 (Sheldrick, 2014)'
_refine_diff_density_max           0.1482
_refine_diff_density_min           -0.1643
_refine_diff_density_rms           0.0328
_refine_ls_d_res_high              0.8218
_refine_ls_d_res_low               6.2555
_refine_ls_goodness_of_fit_ref     1.0536
_refine_ls_hydrogen_treatment      constr
_refine_ls_matrix_type             full
_refine_ls_number_constraints      36
_refine_ls_number_parameters       272
_refine_ls_number_reflns           3814
_refine_ls_number_restraints       330
_refine_ls_R_factor_all            0.0467
_refine_ls_R_factor_gt             0.0421
_refine_ls_restrained_S_all        1.0077
_refine_ls_shift/su_max            -0.0006
_refine_ls_shift/su_mean           0.0002
_refine_ls_structure_factor_coef   Fsqd
_refine_ls_weighting_details      
 'w=1/[\s^2^(Fo^2^)+(0.0649P)^2^+2.5241P] where P=(Fo^2^+2Fc^2^)/3'
_refine_ls_weighting_scheme        calc
_refine_ls_wR_factor_gt            0.1169
_refine_ls_wR_factor_ref           0.1220
_refine_special_details           
;mask function has been applied on a water molecule. Due to 
the close special position (sof 0.25), it was not possible 
to determine the exact water positions.
;
_olex2_refinement_description
;
1. Fixed Uiso
 At 1.2 times of:
  All C(H) groups
 At 1.5 times of:
  All C(H,H,H) groups
2. Uiso/Uaniso restraints and constraints
All non-hydrogen atoms have similar U: within 1A with sigma of 0.04 and sigma
for terminal atoms of 0.08 within 1A
3.a Aromatic/amide H refined with riding coordinates:
 C3(H3), C4(H4), C5(H5), C6(H6), C9(H9), C10(H10), C11(H11), C12(H12),
 C16(H16), C17(H17), C18(H18), C19(H19), C22(H22), C23(H23), C24(H24), C25(H25)
3.b Idealised Me refined as rotating group:
 C14(H14a,H14b,H14c)
;
_atom_sites_solution_primary       dual
loop_
  _atom_site_label
  _atom_site_type_symbol
  _atom_site_fract_x
  _atom_site_fract_y
  _atom_site_fract_z
  _atom_site_U_iso_or_equiv
  _atom_site_adp_type
  _atom_site_occupancy
  _atom_site_refinement_flags_posn
 O1 O 0.43175(3) 0.44919(3) 0.54183(8) 0.0579(3) Uani 1.000000 .
 N1 N 0.40422(4) 0.36560(4) 0.60389(9) 0.0533(3) Uani 1.000000 .
 N2 N 0.34996(4) 0.31958(4) 0.50998(9) 0.0554(3) Uani 1.000000 .
 C1 C 0.40812(6) 0.31775(5) 0.64671(12) 0.0594(3) Uani 1.000000 .
 C2 C 0.37438(6) 0.28824(5) 0.58839(12) 0.0607(3) Uani 1.000000 .
 C3 C 0.36131(7) 0.23671(6) 0.59248(15) 0.0774(5) Uani 1.000000 .
 H3 H 0.37690(7) 0.21529(6) 0.64526(15) 0.0929(6) Uiso 1.000000 R
 C4 C 0.32639(8) 0.21841(6) 0.52035(16) 0.0854(5) Uani 1.000000 .
 H4 H 0.31760(8) 0.18423(6) 0.52288(16) 0.1024(6) Uiso 1.000000 R
 C5 C 0.30298(7) 0.25082(6) 0.44075(15) 0.0754(4) Uani 1.000000 .
 H5 H 0.27885(7) 0.23765(6) 0.39066(15) 0.0905(5) Uiso 1.000000 R
 C6 C 0.31443(6) 0.29968(6) 0.43531(13) 0.0645(4) Uani 1.000000 .
 H6 H 0.29866(6) 0.32049(6) 0.38158(13) 0.0774(4) Uiso 1.000000 R
 C7 C 0.36887(5) 0.36691(5) 0.52204(11) 0.0515(3) Uani 1.000000 .
 C8 C 0.35729(5) 0.41260(5) 0.46023(11) 0.0516(3) Uani 1.000000 .
 C9 C 0.31617(5) 0.41960(6) 0.38871(13) 0.0630(4) Uani 1.000000 .
 H9 H 0.29193(5) 0.39407(6) 0.38229(13) 0.0756(4) Uiso 1.000000 R
 C10 C 0.31040(6) 0.46329(6) 0.32719(14) 0.0692(4) Uani 1.000000 .
 H10 H 0.28241(6) 0.46737(6) 0.27942(14) 0.0831(5) Uiso 1.000000 R
 C11 C 0.34584(6) 0.50114(6) 0.33581(13) 0.0647(4) Uani 1.000000 .
 H11 H 0.34257(6) 0.53043(6) 0.29185(13) 0.0777(4) Uiso 1.000000 R
 C12 C 0.38592(5) 0.49589(5) 0.40882(11) 0.0562(3) Uani 1.000000 .
 H12 H 0.40954(5) 0.52199(5) 0.41536(11) 0.0675(4) Uiso 1.000000 R
 C13 C 0.39186(5) 0.45251(5) 0.47286(11) 0.0508(3) Uani 1.000000 .
 C14 C 0.44234(6) 0.30234(6) 0.74028(15) 0.0743(4) Uani 1.000000 .
 H14a H 0.47678(8) 0.3028(5) 0.7134(3) 0.1114(7) Uiso 1.000000 GR
 H14b H 0.4388(4) 0.3255(3) 0.8034(5) 0.1114(7) Uiso 1.000000 GR
 H14c H 0.4337(3) 0.2687(2) 0.7651(8) 0.1114(7) Uiso 1.000000 GR
 C15 C 0.48756(5) 0.40901(5) 0.69161(13) 0.0608(4) Uani 1.000000 .
 C16 C 0.53120(6) 0.39011(6) 0.64324(17) 0.0755(5) Uani 1.000000 .
 H16 H 0.53066(6) 0.37828(6) 0.56807(17) 0.0906(5) Uiso 1.000000 R
 C17 C 0.57567(7) 0.38852(7) 0.7048(2) 0.0901(6) Uani 1.000000 .
 H17 H 0.60490(7) 0.37528(7) 0.6715(2) 0.1081(7) Uiso 1.000000 R
 C18 C 0.57705(7) 0.40617(8) 0.8139(2) 0.0987(7) Uani 1.000000 .
 H18 H 0.60727(7) 0.40477(8) 0.8550(2) 0.1184(8) Uiso 1.000000 R
 C19 C 0.53419(7) 0.42620(7) 0.86465(18) 0.0870(6) Uani 1.000000 .
 H19 H 0.53546(7) 0.43881(7) 0.93912(18) 0.1044(7) Uiso 1.000000 R
 C20 C 0.48944(6) 0.42724(5) 0.80330(13) 0.0650(4) Uani 1.000000 .
 C21 C 0.43959(6) 0.44559(5) 0.84012(12) 0.0627(4) Uani 1.000000 .
 C22 C 0.42592(8) 0.46653(7) 0.94320(15) 0.0844(5) Uani 1.000000 .
 H22 H 0.45002(8) 0.47091(7) 1.00068(15) 0.1013(6) Uiso 1.000000 R
 C23 C 0.37665(10) 0.48098(7) 0.96118(17) 0.0928(6) Uani 1.000000 .
 H23 H 0.36733(10) 0.49524(7) 1.03108(17) 0.1113(7) Uiso 1.000000 R
 C24 C 0.34136(8) 0.47466(6) 0.87791(16) 0.0808(5) Uani 1.000000 .
 H24 H 0.30797(8) 0.48463(6) 0.89086(16) 0.0969(6) Uiso 1.000000 R
 C25 C 0.35467(6) 0.45356(5) 0.77433(13) 0.0642(4) Uani 1.000000 .
 H25 H 0.33008(6) 0.44895(5) 0.71803(13) 0.0770(4) Uiso 1.000000 R
 C26 C 0.40375(5) 0.43926(5) 0.75319(12) 0.0547(3) Uani 1.000000 .
 B1 B 0.43140(6) 0.41599(6) 0.64303(13) 0.0535(3) Uani 1.000000 .

loop_
  _atom_site_aniso_label
  _atom_site_aniso_U_11
  _atom_site_aniso_U_22
  _atom_site_aniso_U_33
  _atom_site_aniso_U_12
  _atom_site_aniso_U_13
  _atom_site_aniso_U_23
 O1 0.0547(5) 0.0602(5) 0.0588(5) -0.0125(4) -0.0074(4) 0.0058(4)
 N1 0.0524(6) 0.0510(6) 0.0565(6) -0.0044(4) -0.0026(5) -0.0013(5)
 N2 0.0580(6) 0.0523(6) 0.0561(6) -0.0075(5) -0.0003(5) -0.0061(5)
 C1 0.0636(8) 0.0513(7) 0.0632(8) -0.0041(6) -0.0022(6) 0.0018(6)
 C2 0.0680(8) 0.0518(7) 0.0623(8) -0.0057(6) 0.0000(6) -0.0002(6)
 C3 0.0982(12) 0.0533(8) 0.0807(11) -0.0116(8) -0.0077(9) 0.0014(7)
 C4 0.1115(14) 0.0566(9) 0.0879(12) -0.0226(9) -0.0049(10) -0.0073(8)
 C5 0.0836(11) 0.0655(9) 0.0772(10) -0.0175(8) -0.0045(8) -0.0149(8)
 C6 0.0671(9) 0.0616(8) 0.0648(9) -0.0109(7) -0.0050(7) -0.0109(6)
 C7 0.0498(7) 0.0503(7) 0.0543(7) -0.0058(5) 0.0006(5) -0.0056(5)
 C8 0.0489(7) 0.0529(7) 0.0530(7) -0.0019(5) 0.0020(5) -0.0050(5)
 C9 0.0533(8) 0.0614(8) 0.0742(9) -0.0025(6) -0.0092(6) -0.0065(7)
 C10 0.0620(9) 0.0679(9) 0.0778(10) 0.0065(7) -0.0169(7) -0.0018(7)
 C11 0.0660(8) 0.0605(8) 0.0677(9) 0.0082(6) -0.0043(7) 0.0035(6)
 C12 0.0569(8) 0.0526(7) 0.0591(8) -0.0011(6) 0.0037(6) -0.0008(6)
 C13 0.0476(6) 0.0547(7) 0.0499(7) -0.0010(5) 0.0028(5) -0.0035(5)
 C14 0.0752(10) 0.0634(9) 0.0841(11) -0.0048(7) -0.0141(8) 0.0129(8)
 C15 0.0544(8) 0.0484(7) 0.0796(9) -0.0066(6) -0.0085(6) 0.0066(6)
 C16 0.0579(9) 0.0600(9) 0.1085(13) -0.0045(7) -0.0007(8) 0.0064(8)
 C17 0.0568(9) 0.0669(10) 0.1466(19) -0.0020(7) -0.0105(10) 0.0229(11)
 C18 0.0646(11) 0.0846(12) 0.147(2) -0.0140(9) -0.0409(12) 0.0378(13)
 C19 0.0841(12) 0.0790(11) 0.0981(13) -0.0182(9) -0.0409(10) 0.0183(9)
 C20 0.0672(9) 0.0526(8) 0.0751(9) -0.0088(6) -0.0225(7) 0.0099(6)
 C21 0.0797(10) 0.0499(7) 0.0586(8) -0.0073(6) -0.0129(7) 0.0035(6)
 C22 0.1176(15) 0.0708(10) 0.0649(10) -0.0023(10) -0.0175(9) -0.0077(8)
 C23 0.1353(18) 0.0738(11) 0.0693(11) 0.0079(11) 0.0114(11) -0.0093(8)
 C24 0.0946(13) 0.0610(9) 0.0866(12) 0.0093(8) 0.0211(10) 0.0023(8)
 C25 0.0674(9) 0.0528(7) 0.0723(9) -0.0010(6) 0.0029(7) 0.0057(6)
 C26 0.0612(8) 0.0433(6) 0.0597(8) -0.0055(5) -0.0051(6) 0.0052(5)
 B1 0.0516(8) 0.0502(8) 0.0586(9) -0.0056(6) -0.0062(6) 0.0015(6)

loop_
  _geom_bond_atom_site_label_1
  _geom_bond_atom_site_label_2
  _geom_bond_distance
  _geom_bond_site_symmetry_2
  _geom_bond_publ_flag
 O1 C13 1.3400(15) . ?
 O1 B1 1.4840(18) . ?
 N1 C1 1.3739(17) . ?
 N1 C7 1.3477(16) . ?
 N1 B1 1.5920(18) . ?
 N2 C2 1.4041(18) . ?
 N2 C6 1.3959(17) . ?
 N2 C7 1.3640(16) . ?
 C1 C2 1.3767(19) . ?
 C1 C14 1.488(2) . ?
 C2 C3 1.416(2) . ?
 C3 H3 0.9400 . ?
 C3 C4 1.350(2) . ?
 C4 H4 0.9400 . ?
 C4 C5 1.418(3) . ?
 C5 H5 0.9400 . ?
 C5 C6 1.337(2) . ?
 C6 H6 0.9400 . ?
 C7 C8 1.4506(18) . ?
 C8 C9 1.3938(18) . ?
 C8 C13 1.4133(18) . ?
 C9 H9 0.9400 . ?
 C9 C10 1.379(2) . ?
 C10 H10 0.9400 . ?
 C10 C11 1.384(2) . ?
 C11 H11 0.9400 . ?
 C11 C12 1.377(2) . ?
 C12 H12 0.9400 . ?
 C12 C13 1.3883(19) . ?
 C14 H14a 0.9700 . ?
 C14 H14b 0.9700 . ?
 C14 H14c 0.9700 . ?
 C15 C16 1.388(2) . ?
 C15 C20 1.403(2) . ?
 C15 B1 1.611(2) . ?
 C16 H16 0.9400 . ?
 C16 C17 1.389(2) . ?
 C17 H17 0.9400 . ?
 C17 C18 1.368(3) . ?
 C18 H18 0.9400 . ?
 C18 C19 1.394(3) . ?
 C19 H19 0.9400 . ?
 C19 C20 1.393(2) . ?
 C20 C21 1.479(2) . ?
 C21 C22 1.385(2) . ?
 C21 C26 1.4097(19) . ?
 C22 H22 0.9400 . ?
 C22 C23 1.383(3) . ?
 C23 H23 0.9400 . ?
 C23 C24 1.369(3) . ?
 C24 H24 0.9400 . ?
 C24 C25 1.389(2) . ?
 C25 H25 0.9400 . ?
 C25 C26 1.383(2) . ?
 C26 B1 1.615(2) . ?

loop_
  _geom_angle_atom_site_label_1
  _geom_angle_atom_site_label_2
  _geom_angle_atom_site_label_3
  _geom_angle
  _geom_angle_site_symmetry_1
  _geom_angle_site_symmetry_3
  _geom_angle_publ_flag
 B1 O1 C13 121.43(10) . . ?
 C7 N1 C1 109.84(11) . . ?
 B1 N1 C1 129.81(11) . . ?
 B1 N1 C7 120.18(11) . . ?
 C6 N2 C2 120.20(12) . . ?
 C7 N2 C2 108.01(11) . . ?
 C7 N2 C6 131.76(12) . . ?
 C2 C1 N1 107.24(12) . . ?
 C14 C1 N1 125.03(12) . . ?
 C14 C1 C2 127.73(13) . . ?
 C1 C2 N2 106.95(12) . . ?
 C3 C2 N2 118.95(13) . . ?
 C3 C2 C1 134.10(15) . . ?
 H3 C3 C2 120.10(9) . . ?
 C4 C3 C2 119.81(16) . . ?
 C4 C3 H3 120.10(10) . . ?
 H4 C4 C3 120.03(10) . . ?
 C5 C4 C3 119.94(15) . . ?
 C5 C4 H4 120.03(9) . . ?
 H5 C5 C4 119.23(9) . . ?
 C6 C5 C4 121.54(15) . . ?
 C6 C5 H5 119.23(10) . . ?
 C5 C6 N2 119.55(15) . . ?
 H6 C6 N2 120.23(8) . . ?
 H6 C6 C5 120.23(10) . . ?
 N2 C7 N1 107.96(11) . . ?
 C8 C7 N1 121.94(11) . . ?
 C8 C7 N2 130.06(12) . . ?
 C9 C8 C7 125.62(12) . . ?
 C13 C8 C7 116.04(11) . . ?
 C13 C8 C9 118.32(12) . . ?
 H9 C9 C8 119.40(8) . . ?
 C10 C9 C8 121.19(14) . . ?
 C10 C9 H9 119.40(9) . . ?
 H10 C10 C9 120.01(9) . . ?
 C11 C10 C9 119.97(14) . . ?
 C11 C10 H10 120.01(9) . . ?
 H11 C11 C10 120.00(9) . . ?
 C12 C11 C10 119.99(14) . . ?
 C12 C11 H11 120.00(9) . . ?
 H12 C12 C11 119.61(9) . . ?
 C13 C12 C11 120.79(13) . . ?
 C13 C12 H12 119.61(8) . . ?
 C8 C13 O1 122.02(11) . . ?
 C12 C13 O1 118.33(11) . . ?
 C12 C13 C8 119.59(12) . . ?
 H14a C14 C1 109.5 . . ?
 H14b C14 C1 109.5 . . ?
 H14b C14 H14a 109.5 . . ?
 H14c C14 C1 109.5 . . ?
 H14c C14 H14a 109.5 . . ?
 H14c C14 H14b 109.5 . . ?
 C20 C15 C16 118.71(14) . . ?
 B1 C15 C16 132.24(15) . . ?
 B1 C15 C20 109.04(13) . . ?
 H16 C16 C15 119.68(10) . . ?
 C17 C16 C15 120.64(19) . . ?
 C17 C16 H16 119.68(13) . . ?
 H17 C17 C16 119.91(13) . . ?
 C18 C17 C16 120.19(19) . . ?
 C18 C17 H17 119.91(11) . . ?
 H18 C18 C17 119.59(11) . . ?
 C19 C18 C17 120.82(17) . . ?
 C19 C18 H18 119.59(12) . . ?
 H19 C19 C18 120.51(12) . . ?
 C20 C19 C18 119.0(2) . . ?
 C20 C19 H19 120.51(12) . . ?
 C19 C20 C15 120.66(17) . . ?
 C21 C20 C15 110.93(12) . . ?
 C21 C20 C19 128.41(17) . . ?
 C22 C21 C20 128.74(15) . . ?
 C26 C21 C20 110.76(13) . . ?
 C26 C21 C22 120.50(16) . . ?
 H22 C22 C21 120.16(11) . . ?
 C23 C22 C21 119.69(17) . . ?
 C23 C22 H22 120.16(11) . . ?
 H23 C23 C22 119.77(11) . . ?
 C24 C23 C22 120.46(17) . . ?
 C24 C23 H23 119.77(12) . . ?
 H24 C24 C23 119.86(12) . . ?
 C25 C24 C23 120.27(18) . . ?
 C25 C24 H24 119.86(11) . . ?
 H25 C25 C24 119.66(11) . . ?
 C26 C25 C24 120.69(16) . . ?
 C26 C25 H25 119.66(9) . . ?
 C25 C26 C21 118.38(14) . . ?
 B1 C26 C21 108.74(12) . . ?
 B1 C26 C25 132.87(13) . . ?
 N1 B1 O1 105.77(10) . . ?
 C15 B1 O1 110.37(11) . . ?
 C15 B1 N1 115.29(11) . . ?
 C26 B1 O1 114.84(11) . . ?
 C26 B1 N1 110.41(11) . . ?
 C26 B1 C15 100.46(11) . . ?

loop_
  _geom_torsion_atom_site_label_1
  _geom_torsion_atom_site_label_2
  _geom_torsion_atom_site_label_3
  _geom_torsion_atom_site_label_4
  _geom_torsion
  _geom_torsion_site_symmetry_1
  _geom_torsion_site_symmetry_2
  _geom_torsion_site_symmetry_3
  _geom_torsion_site_symmetry_4
  _geom_torsion_publ_flag
 O1 C13 C8 C7 -2.91(14) . . . . ?
 O1 C13 C8 C9 178.55(13) . . . . ?
 O1 C13 C12 C11 179.44(12) . . . . ?
 O1 B1 N1 C1 155.48(10) . . . . ?
 O1 B1 N1 C7 -29.74(13) . . . . ?
 O1 B1 C15 C16 -59.39(15) . . . . ?
 O1 B1 C15 C20 119.29(12) . . . . ?
 O1 B1 C26 C21 -115.74(12) . . . . ?
 O1 B1 C26 C25 63.29(15) . . . . ?
 N1 C1 C2 N2 -0.32(12) . . . . ?
 N1 C1 C2 C3 179.31(13) . . . . ?
 N1 C7 N2 C2 0.61(12) . . . . ?
 N1 C7 N2 C6 -177.13(11) . . . . ?
 N1 C7 C8 C9 -168.56(13) . . . . ?
 N1 C7 C8 C13 13.02(14) . . . . ?
 N1 B1 C15 C16 60.36(16) . . . . ?
 N1 B1 C15 C20 -120.96(13) . . . . ?
 N1 B1 C26 C21 124.80(11) . . . . ?
 N1 B1 C26 C25 -56.17(15) . . . . ?
 N2 C2 C1 C14 178.71(12) . . . . ?
 N2 C2 C3 C4 1.01(18) . . . . ?
 N2 C6 C5 C4 -0.46(19) . . . . ?
 N2 C7 C8 C9 13.83(18) . . . . ?
 N2 C7 C8 C13 -164.58(14) . . . . ?
 C1 C2 C3 C4 -178.6(2) . . . . ?
 C2 C3 C4 C5 0.1(2) . . . . ?
 C3 C4 C5 C6 -0.3(2) . . . . ?
 C7 C8 C9 C10 -175.21(14) . . . . ?
 C7 C8 C13 C12 174.33(11) . . . . ?
 C8 C9 C10 C11 0.05(17) . . . . ?
 C8 C13 C12 C11 2.10(15) . . . . ?
 C9 C10 C11 C12 -2.28(18) . . . . ?
 C10 C11 C12 C13 1.18(18) . . . . ?
 C15 C16 C17 C18 -0.75(19) . . . . ?
 C15 C20 C19 C18 -0.78(17) . . . . ?
 C15 C20 C21 C22 -179.55(13) . . . . ?
 C15 C20 C21 C26 0.58(13) . . . . ?
 C15 B1 C26 C21 2.65(11) . . . . ?
 C15 B1 C26 C25 -178.32(10) . . . . ?
 C16 C17 C18 C19 -0.3(2) . . . . ?
 C17 C18 C19 C20 1.1(2) . . . . ?
 C18 C19 C20 C21 178.72(14) . . . . ?
 C19 C20 C21 C22 0.9(2) . . . . ?
 C19 C20 C21 C26 -178.96(16) . . . . ?
 C20 C21 C22 C23 -179.37(18) . . . . ?
 C20 C21 C26 C25 178.66(11) . . . . ?
 C20 C21 C26 B1 -2.14(13) . . . . ?
 C21 C22 C23 C24 0.1(2) . . . . ?
 C21 C26 C25 C24 1.40(15) . . . . ?
 C22 C23 C24 C25 0.1(2) . . . . ?
 C23 C24 C25 C26 -0.86(19) . . . . ?
 C24 C25 C26 B1 -177.56(12) . . . . ?

_smtbx_masks_special_details
;
A solvent mask was calculated and 152 electrons were 
found in a volume of 652\%A^3^ in 1 void per unit cell. 
This is consistent with the presence of 
1[H2O] per Formula Unit 
which account for 160 electrons 
per unit cell.
;
loop_
  _smtbx_masks_void_nr
  _smtbx_masks_void_average_x
  _smtbx_masks_void_average_y
  _smtbx_masks_void_average_z
  _smtbx_masks_void_volume
  _smtbx_masks_void_count_electrons
  _smtbx_masks_void_content
 1 0.000 0.250 0.125 163.0 37.7 '4 H2O'
 2 0.000 0.750 0.875 163.0 37.7 '4 H2O'
 3 0.500 0.250 0.375 163.0 37.7 '4 H2O'
 4 0.500 0.750 0.625 163.0 37.7 '4 H2O'

_smtbx_masks_void_probe_radius     1.2
_smtbx_masks_void_truncation_radius  1.2
_shelx_fab_file
;
0 0 4 -34.9103 0.0117
0 0 8 2.6845 -0.0045
0 0 12 0.2730 0.0101
0 1 1 -87.5765 -0.0046
0 1 3 -43.2412 -0.0073
0 1 5 12.4084 -0.0078
0 1 7 3.9060 -0.0048
0 1 9 -0.7782 0.0003
0 1 11 -0.1012 0.0036
0 1 13 -0.3256 -0.0066
0 2 0 -118.6563 -0.0240
0 2 2 1.7653 -0.0163
0 2 4 28.7302 0.0032
0 2 6 -1.1126 0.0003
0 2 8 -2.2357 0.0004
0 2 10 0.2590 -0.0015
0 2 12 -0.1786 -0.0057
0 2 14 -0.0325 0.0015
0 3 1 64.2459 0.0167
0 3 3 27.4421 0.0123
0 3 5 -9.8240 -0.0031
0 3 7 -1.5939 0.0049
0 3 9 0.9519 0.0031
0 3 11 -0.1910 0.0005
0 3 13 0.0486 0.0002
0 4 0 70.3649 0.0224
0 4 2 -5.7394 -0.0018
0 4 4 -14.4790 -0.0106
0 4 6 3.5502 0.0049
0 4 8 1.0525 0.0039
0 4 10 -0.8660 0.0019
0 4 12 0.0443 -0.0030
0 4 14 0.1454 -0.0004
0 5 1 -32.3880 -0.0179
0 5 3 -6.4602 0.0107
0 5 5 6.0622 0.0081
0 5 7 -1.5608 -0.0033
0 5 9 -0.9989 -0.0030
0 5 11 0.6983 -0.0022
0 5 13 0.2712 0.0065
0 6 0 -22.9775 -0.0154
0 6 2 9.0603 0.0198
0 6 4 0.9393 -0.0010
0 6 6 -5.3425 0.0004
0 6 8 0.3817 -0.0025
0 6 10 1.3470 -0.0012
0 6 12 -0.0740 0.0049
0 6 14 -0.2509 -0.0039
0 7 1 8.2203 0.0096
0 7 3 -8.0197 -0.0269
0 7 5 -2.6017 0.0048
0 7 7 3.6749 -0.0018
0 7 9 0.6615 -0.0015
0 7 11 -1.0444 -0.0013
0 7 13 -0.3052 -0.0063
0 8 0 -4.0799 0.0267
0 8 2 -9.5965 -0.0149
0 8 4 6.0850 0.0141
0 8 6 5.0802 -0.0108
0 8 8 -1.4203 -0.0004
0 8 10 -1.2453 -0.0008
0 8 12 0.1965 0.0002
0 9 1 2.4560 -0.0072
0 9 3 11.9178 0.0194
0 9 5 0.1184 -0.0137
0 9 7 -3.8078 0.0046
0 9 9 -0.0774 0.0023
0 9 11 0.8352 0.0042
0 9 13 -0.0239 -0.0003
0 10 0 10.6867 -0.0405
0 10 2 7.3651 0.0011
0 10 4 -6.7586 -0.0129
0 10 6 -3.0768 0.0058
0 10 8 1.6535 -0.0005
0 10 10 0.6461 0.0032
0 10 12 -0.1847 -0.0037
0 11 1 -3.8383 0.0107
0 11 3 -8.8295 -0.0028
0 11 5 1.2143 0.0034
0 11 7 2.5173 -0.0000
0 11 9 -0.3201 0.0017
0 11 11 -0.2408 -0.0021
0 11 13 0.3823 0.0049
0 12 0 -7.4163 0.0361
0 12 2 -4.0788 0.0064
0 12 4 4.4403 0.0010
0 12 6 0.9294 0.0089
0 12 8 -1.2316 0.0012
0 12 10 -0.1314 -0.0034
0 12 12 0.0282 0.0011
0 13 1 2.1689 -0.0122
0 13 3 4.2672 -0.0100
0 13 5 -1.3793 0.0095
0 13 7 -1.1036 -0.0034
0 13 9 0.3251 -0.0014
0 13 11 -0.1382 -0.0015
0 13 13 -0.4140 -0.0015
0 14 0 3.0257 -0.0173
0 14 2 1.5342 -0.0053
0 14 4 -1.9702 0.0105
0 14 6 0.1031 -0.0087
0 14 8 0.6870 0.0020
0 14 10 0.0404 0.0008
0 14 12 0.0509 0.0035
0 15 1 -0.6137 0.0103
0 15 3 -1.2516 0.0119
0 15 5 0.7638 -0.0097
0 15 7 0.3554 -0.0015
0 15 9 -0.1964 -0.0040
0 15 11 0.0523 0.0018
0 16 0 -0.4746 -0.0035
0 16 2 -0.3746 -0.0044
0 16 4 0.4927 -0.0119
0 16 6 -0.1111 -0.0037
0 16 8 -0.3972 -0.0040
0 16 10 -0.1178 0.0015
0 16 12 0.0396 -0.0040
0 17 1 -0.2278 -0.0069
0 17 3 0.0419 0.0017
0 17 5 -0.1534 0.0040
0 17 7 -0.1488 0.0059
0 17 9 0.2175 0.0048
0 17 11 0.1558 -0.0002
0 18 0 -0.3357 0.0085
0 18 2 0.1266 0.0139
0 18 4 -0.0603 0.0028
0 18 6 -0.0945 0.0064
0 18 8 0.3145 0.0013
0 18 10 0.0706 -0.0022
0 19 1 0.3907 0.0089
0 19 3 0.1597 -0.0139
0 19 5 0.0405 -0.0012
0 19 7 0.0911 -0.0013
0 19 9 -0.2606 -0.0001
0 19 11 -0.1493 0.0003
0 20 0 0.0676 0.0254
0 20 2 -0.0946 -0.0081
0 20 4 0.2590 0.0035
0 20 6 0.1361 -0.0000
0 20 8 -0.2208 0.0015
0 20 10 -0.0180 0.0039
0 21 1 -0.0859 -0.0257
0 21 3 -0.0221 0.0024
0 21 5 -0.2036 -0.0014
0 21 7 -0.0755 -0.0045
0 21 9 0.0833 -0.0012
0 22 0 0.4638 -0.0814
0 22 2 0.0123 -0.0067
0 22 4 -0.5404 0.0021
0 22 6 -0.1768 -0.0001
0 22 8 0.0676 -0.0010
0 22 10 0.1100 -0.0066
0 23 1 -0.2026 0.0455
0 23 3 -0.1238 0.0154
0 23 5 0.2013 0.0033
0 23 7 0.1025 0.0034
0 23 9 0.1703 -0.0018
0 24 0 -0.5452 0.0927
0 24 2 0.0462 0.0057
0 24 4 0.5410 -0.0070
0 24 6 0.2594 -0.0026
0 24 8 0.0373 0.0000
0 25 1 0.1508 -0.0383
0 25 3 0.1549 -0.0056
0 25 5 0.0188 0.0002
0 25 7 -0.0454 -0.0006
0 25 9 -0.1745 0.0025
0 26 0 0.1458 -0.0308
0 26 2 -0.0320 0.0116
0 26 4 -0.2638 0.0000
0 26 6 -0.1954 -0.0022
0 26 8 -0.0459 -0.0001
0 27 1 0.0658 0.0030
0 27 3 -0.0836 -0.0192
0 27 5 -0.2186 -0.0073
0 27 7 -0.1180 0.0011
0 28 0 0.2098 -0.0401
0 28 2 0.0122 -0.0180
0 28 4 -0.0609 0.0051
0 28 6 0.0121 0.0082
0 29 1 -0.1242 0.0226
0 29 3 -0.0079 0.0181
0 29 5 0.2798 0.0119
0 30 0 -0.2130 0.0515
0 30 2 -0.0377 0.0044
0 30 4 0.2508 0.0039
0 31 1 0.0083 -0.0167
0 31 3 0.0734 0.0060
0 32 0 0.0584 -0.0201
0 32 2 0.0830 0.0088
1 1 2 -92.1730 -0.0495
1 1 4 0.7633 0.0013
1 1 6 9.4797 -0.0072
1 1 8 -0.1361 -0.0011
1 1 10 -0.5535 0.0004
1 1 12 0.0304 0.0003
1 1 14 -0.4530 -0.0045
1 2 1 -72.9009 -0.0424
1 2 3 38.7338 0.0213
1 2 5 8.3766 0.0021
1 2 7 -4.0682 0.0004
1 2 9 -0.2937 -0.0016
1 2 11 0.3027 -0.0018
1 2 13 -0.3330 -0.0010
1 3 2 64.9682 0.0375
1 3 4 -5.0170 -0.0088
1 3 6 -6.1201 -0.0009
1 3 8 1.2873 0.0040
1 3 10 0.3634 0.0016
1 3 12 -0.3563 -0.0004
1 3 14 0.2509 -0.0042
1 4 1 39.6023 0.0045
1 4 3 -25.6403 -0.0267
1 4 5 -0.3378 -0.0034
1 4 7 3.7800 0.0050
1 4 9 -0.7133 0.0027
1 4 11 -0.6101 -0.0017
1 4 13 0.3304 -0.0051
1 5 2 -27.7411 -0.0033
1 5 4 8.9858 0.0180
1 5 6 1.3867 0.0036
1 5 8 -2.5114 -0.0026
1 5 10 0.0793 -0.0023
1 5 12 0.7507 0.0014
1 5 14 -0.0215 0.0091
1 6 1 -7.6455 0.0123
1 6 3 11.6752 0.0130
1 6 5 -6.4621 0.0016
1 6 7 -2.7963 -0.0006
1 6 9 1.7094 -0.0030
1 6 11 0.6944 0.0026
1 6 13 -0.3631 0.0037
1 7 2 0.4589 -0.0161
1 7 4 -9.8743 -0.0069
1 7 6 2.3624 0.0015
1 7 8 2.8875 -0.0033
1 7 10 -0.6123 0.0002
1 7 12 -0.8259 -0.0023
1 8 1 -9.0630 0.0079
1 8 3 -2.5956 0.0078
1 8 5 8.6160 -0.0036
1 8 7 1.2145 -0.0057
1 8 9 -2.0755 0.0019
1 8 11 -0.3933 -0.0006
1 8 13 0.2684 0.0014
1 9 2 9.6456 0.0066
1 9 4 7.3899 -0.0091
1 9 6 -3.8992 -0.0032
1 9 8 -2.1402 0.0036
1 9 10 0.8875 0.0012
1 9 12 0.3457 0.0003
1 10 1 11.0018 -0.0285
1 10 3 -1.0762 -0.0127
1 10 5 -6.6465 0.0023
1 10 7 0.3118 -0.0000
1 10 9 1.6415 0.0012
1 10 11 -0.0951 -0.0010
1 10 13 0.0475 -0.0022
1 11 2 -8.4741 0.0097
1 11 4 -3.6222 0.0072
1 11 6 3.4272 -0.0016
1 11 8 0.9006 0.0036
1 11 10 -0.7726 -0.0005
1 11 12 0.3429 0.0028
1 12 1 -6.7347 0.0267
1 12 3 1.7233 0.0025
1 12 5 3.3610 0.0030
1 12 7 -1.0456 0.0085
1 12 9 -0.8958 -0.0041
1 12 11 0.3950 0.0006
1 12 13 -0.3346 -0.0007
1 13 2 4.5434 -0.0156
1 13 4 0.8709 0.0021
1 13 6 -2.0076 0.0051
1 13 8 -0.0340 -0.0042
1 13 10 0.5070 0.0006
1 13 12 -0.6228 -0.0018
1 14 1 2.8216 -0.0139
1 14 3 -1.2803 0.0059
1 14 5 -1.0359 -0.0013
1 14 7 0.9184 -0.0024
1 14 9 0.4122 0.0028
1 14 11 -0.3669 0.0007
1 15 2 -1.7147 0.0097
1 15 4 0.1322 -0.0025
1 15 6 0.7776 -0.0034
1 15 8 -0.2343 -0.0062
1 15 10 -0.3483 -0.0013
1 15 12 0.3696 -0.0031
1 16 1 -0.7848 -0.0014
1 16 3 0.5289 -0.0044
1 16 5 0.2131 -0.0049
1 16 7 -0.5396 -0.0101
1 16 9 -0.2324 0.0023
1 16 11 0.1965 -0.0012
1 17 2 0.1620 0.0057
1 17 4 -0.0847 0.0007
1 17 6 -0.3030 -0.0006
1 17 8 0.2817 0.0120
1 17 10 0.2553 -0.0003
1 17 12 -0.0200 0.0044
1 18 1 0.0140 0.0120
1 18 3 0.0482 -0.0026
1 18 5 -0.3058 0.0031
1 18 7 0.4002 0.0102
1 18 9 0.0725 -0.0060
1 18 11 -0.0611 -0.0008
1 19 2 0.4023 -0.0142
1 19 4 -0.1169 -0.0025
1 19 6 0.3884 0.0031
1 19 8 -0.3454 -0.0046
1 19 10 -0.0690 0.0024
1 20 1 -0.0363 0.0041
1 20 3 -0.0864 0.0057
1 20 5 0.5958 0.0010
1 20 7 -0.3966 -0.0006
1 20 9 0.1096 0.0052
1 20 11 -0.0505 0.0048
1 21 2 -0.1426 -0.0058
1 21 4 0.1274 -0.0012
1 21 6 -0.5020 -0.0022
1 21 8 0.2902 -0.0035
1 21 10 -0.1578 -0.0010
1 22 1 0.3680 -0.0431
1 22 3 -0.2659 0.0008
1 22 5 -0.6848 0.0043
1 22 7 0.2586 -0.0035
1 22 9 -0.1418 -0.0024
1 23 2 -0.2961 0.0358
1 23 4 -0.0251 0.0071
1 23 6 0.3595 -0.0009
1 23 8 -0.0944 0.0033
1 23 10 0.2259 -0.0016
1 24 1 -0.3893 0.0541
1 24 3 0.5021 -0.0102
1 24 5 0.4922 -0.0084
1 24 7 -0.0583 0.0018
1 24 9 0.0523 0.0002
1 25 2 0.2935 -0.0303
1 25 4 -0.0384 -0.0006
1 25 6 -0.0692 0.0018
1 25 8 0.0164 -0.0014
1 26 1 0.0210 -0.0133
1 26 3 -0.3586 0.0093
1 26 5 -0.1622 -0.0011
1 26 7 0.0166 -0.0021
1 27 2 0.0109 -0.0075
1 27 4 -0.0225 -0.0121
1 27 6 -0.1380 -0.0001
1 28 1 0.2381 -0.0297
1 28 3 0.0155 -0.0006
1 28 5 -0.0691 0.0106
1 28 7 -0.0948 0.0034
1 29 2 -0.1344 0.0237
1 29 4 0.1786 0.0129
1 29 6 0.1567 0.0007
1 30 1 -0.1356 0.0251
1 30 3 0.2320 -0.0004
1 30 5 0.0914 -0.0064
1 31 2 0.0320 -0.0006
1 31 4 -0.2765 -0.0053
1 32 1 -0.0279 0.0051
2 1 1 -74.6148 -0.0966
2 1 3 -36.3265 -0.0153
2 1 5 9.7365 -0.0013
2 1 7 3.4984 -0.0040
2 1 9 -0.5164 -0.0009
2 1 11 -0.2005 0.0027
2 1 13 -0.2532 -0.0014
2 2 0 -100.9539 -0.1203
2 2 2 3.1727 0.0251
2 2 4 23.3937 0.0129
2 2 6 -1.1413 0.0011
2 2 8 -1.7976 0.0002
2 2 10 0.1906 0.0006
2 2 12 -0.1147 -0.0022
2 2 14 -0.1282 0.0022
2 3 1 55.3003 0.0807
2 3 3 20.2163 -0.0045
2 3 5 -8.6803 -0.0071
2 3 7 -0.8215 0.0038
2 3 9 0.8546 0.0014
2 3 11 -0.1927 -0.0032
2 3 13 -0.0525 -0.0014
2 4 0 57.6098 0.0401
2 4 2 -8.7246 -0.0384
2 4 4 -10.7033 -0.0115
2 4 6 4.2506 0.0017
2 4 8 0.6671 0.0004
2 4 10 -0.9013 -0.0012
2 4 12 0.0331 -0.0019
2 4 14 0.2860 -0.0029
2 5 1 -26.7731 -0.0230
2 5 3 -0.6444 0.0230
2 5 5 5.8441 0.0084
2 5 7 -2.3857 -0.0029
2 5 9 -0.9996 0.0001
2 5 11 0.7461 0.0016
2 5 13 0.3582 0.0043
2 6 0 -14.6786 0.0115
2 6 2 11.4213 0.0190
2 6 4 -1.3141 0.0014
2 6 6 -6.0323 0.0019
2 6 8 0.7046 0.0007
2 6 10 1.4487 -0.0005
2 6 12 -0.0891 0.0027
2 6 14 -0.3716 -0.0018
2 7 1 4.7279 -0.0167
2 7 3 -11.2121 -0.0143
2 7 5 -2.4824 0.0044
2 7 7 4.3260 -0.0005
2 7 9 0.7317 -0.0024
2 7 11 -1.1239 -0.0002
2 7 13 -0.3739 -0.0038
2 8 0 -8.2961 0.0099
2 8 2 -10.0796 0.0108
2 8 4 7.0835 0.0052
2 8 6 5.2752 -0.0088
2 8 8 -1.7185 -0.0005
2 8 10 -1.4312 0.0011
2 8 12 0.2407 -0.0001
2 9 1 4.1991 0.0060
2 9 3 12.4444 -0.0053
2 9 5 -0.3098 -0.0120
2 9 7 -4.1747 0.0027
2 9 9 -0.1513 0.0005
2 9 11 0.9878 -0.0002
2 9 13 0.0383 -0.0005
2 10 0 11.4405 -0.0482
2 10 2 6.4551 -0.0149
2 10 4 -6.9871 -0.0045
2 10 6 -2.7481 0.0033
2 10 8 1.9182 -0.0018
2 10 10 0.8415 0.0016
2 10 12 -0.3075 -0.0025
2 11 1 -4.1832 0.0200
2 11 3 -8.0910 0.0079
2 11 5 1.8359 0.0020
2 11 7 2.5149 0.0005
2 11 9 -0.3695 0.0037
2 11 11 -0.4503 -0.0008
2 11 13 0.3348 0.0041
2 12 0 -6.5985 0.0457
2 12 2 -3.1057 0.0010
2 12 4 4.5538 0.0009
2 12 6 0.3185 0.0097
2 12 8 -1.3708 0.0011
2 12 10 -0.1617 -0.0046
2 12 12 0.2221 0.0036
2 13 1 2.0327 -0.0202
2 13 3 3.8263 -0.0020
2 13 5 -1.9648 0.0100
2 13 7 -0.7009 -0.0036
2 13 9 0.5463 -0.0018
2 13 11 0.0025 0.0033
2 13 13 -0.3948 -0.0026
2 14 0 2.6076 -0.0166
2 14 2 1.1751 0.0010
2 14 4 -2.3200 0.0043
2 14 6 0.7975 -0.0091
2 14 8 0.6362 0.0039
2 14 10 -0.1549 0.0033
2 14 12 -0.0926 -0.0038
2 15 1 -0.7288 0.0006
2 15 3 -1.4207 0.0041
2 15 5 1.2496 -0.0088
2 15 7 -0.2769 -0.0000
2 15 9 -0.4407 -0.0046
2 15 11 0.0975 -0.0048
2 16 0 -0.8696 -0.0062
2 16 2 -0.3469 0.0076
2 16 4 0.9076 -0.0071
2 16 6 -0.7480 -0.0034
2 16 8 -0.2044 -0.0052
2 16 10 0.1511 0.0007
2 16 12 0.0223 0.0034
2 17 1 0.1022 0.0144
2 17 3 0.2259 -0.0035
2 17 5 -0.5272 0.0013
2 17 7 0.3904 0.0049
2 17 9 0.2755 0.0046
2 17 11 -0.0522 0.0023
2 18 0 0.1946 0.0168
2 18 2 0.0497 -0.0087
2 18 4 -0.2719 0.0017
2 18 6 0.3198 0.0076
2 18 8 0.0725 -0.0015
2 18 10 -0.1083 -0.0035
2 19 1 0.1469 -0.0159
2 19 3 0.2241 -0.0055
2 19 5 0.2334 0.0021
2 19 7 -0.1918 -0.0041
2 19 9 -0.1146 0.0025
2 19 11 0.0826 0.0027
2 20 0 -0.2515 -0.0077
2 20 2 0.0163 0.0059
2 20 4 0.2890 0.0039
2 20 6 -0.0178 -0.0029
2 20 8 0.0225 0.0082
2 20 10 0.0759 0.0040
2 21 1 0.0698 0.0021
2 21 3 -0.1011 0.0033
2 21 5 -0.2224 -0.0024
2 21 7 0.0883 0.0016
2 21 9 -0.0907 -0.0058
2 22 0 0.6993 -0.0272
2 22 2 -0.0867 -0.0077
2 22 4 -0.5266 0.0016
2 22 6 -0.0903 0.0024
2 22 8 -0.1582 -0.0075
2 22 10 0.0328 -0.0027
2 23 1 -0.3845 0.0206
2 23 3 -0.0623 0.0100
2 23 5 0.1816 0.0019
2 23 7 -0.1144 -0.0015
2 23 9 0.2564 0.0032
2 24 0 -0.6353 0.0539
2 24 2 0.2900 0.0035
2 24 4 0.4593 -0.0082
2 24 6 0.0704 -0.0036
2 24 8 0.2155 0.0033
2 25 1 0.2815 -0.0297
2 25 3 -0.1159 -0.0064
2 25 5 0.0027 0.0003
2 25 7 0.1738 0.0001
2 25 9 -0.2322 -0.0031
2 26 0 -0.0830 -0.0334
2 26 2 -0.4295 0.0102
2 26 4 -0.0335 0.0003
2 26 6 0.0073 -0.0023
2 26 8 -0.1576 -0.0020
2 27 1 0.0933 0.0124
2 27 3 0.3264 -0.0131
2 27 5 -0.2470 -0.0024
2 27 7 -0.1965 0.0033
2 28 0 0.5442 -0.0118
2 28 2 0.2575 -0.0139
2 28 4 -0.3594 0.0101
2 28 6 -0.0414 0.0082
2 29 1 -0.2154 0.0101
2 29 3 -0.1887 0.0139
2 29 5 0.4017 0.0035
2 30 0 -0.2550 0.0291
2 30 2 0.0730 -0.0006
2 30 4 0.4448 -0.0036
2 31 1 0.0057 -0.0132
2 31 3 -0.0793 0.0074
2 32 0 -0.1968 -0.0143
2 32 2 -0.1803 0.0129
3 1 2 -65.9197 -0.0779
3 1 4 -1.2175 0.0020
3 1 6 6.1220 -0.0025
3 1 8 0.5937 0.0002
3 1 10 -0.3796 -0.0014
3 1 12 -0.2108 0.0020
3 1 14 -0.2739 0.0035
3 2 1 -52.6678 -0.0538
3 2 3 27.0360 0.0337
3 2 5 5.3661 0.0048
3 2 7 -2.2740 0.0022
3 2 9 -0.3116 -0.0013
3 2 11 0.0634 0.0017
3 2 13 -0.1532 0.0023
3 3 2 45.9686 0.0342
3 3 4 -4.8445 -0.0135
3 3 6 -3.3954 0.0007
3 3 8 0.9053 0.0011
3 3 10 0.1790 -0.0016
3 3 12 -0.1609 -0.0027
3 3 14 0.1184 -0.0049
3 4 1 26.3596 -0.0160
3 4 3 -19.1338 -0.0218
3 4 5 2.0504 -0.0037
3 4 7 2.5698 -0.0005
3 4 9 -0.7838 -0.0012
3 4 11 -0.3677 -0.0011
3 4 13 0.2124 -0.0039
3 5 2 -17.3255 0.0209
3 5 4 9.4733 0.0102
3 5 6 -0.3396 0.0010
3 5 8 -2.3795 -0.0017
3 5 10 0.2274 0.0027
3 5 12 0.5497 0.0010
3 5 14 0.0765 0.0046
3 6 1 -1.4171 0.0296
3 6 3 8.9280 -0.0056
3 6 5 -7.6148 0.0072
3 6 7 -2.1150 0.0000
3 6 9 1.8004 0.0005
3 6 11 0.5075 -0.0006
3 6 13 -0.2731 0.0023
3 7 2 -3.3547 -0.0286
3 7 4 -9.8963 0.0105
3 7 6 3.1239 -0.0018
3 7 8 2.8947 -0.0003
3 7 10 -0.6531 -0.0006
3 7 12 -0.7040 0.0009
3 8 1 -10.1896 0.0092
3 8 3 -1.6890 0.0184
3 8 5 8.5426 -0.0135
3 8 7 0.8496 -0.0002
3 8 9 -2.1479 0.0020
3 8 11 -0.3774 0.0007
3 8 13 0.3065 0.0001
3 9 2 9.5627 -0.0026
3 9 4 6.7139 -0.0210
3 9 6 -4.0243 0.0035
3 9 8 -2.1111 0.0009
3 9 10 0.8323 -0.0028
3 9 12 0.4696 -0.0020
3 10 1 9.4875 -0.0312
3 10 3 -1.2002 -0.0077
3 10 5 -5.9546 0.0086
3 10 7 0.5955 -0.0034
3 10 9 1.6259 -0.0018
3 10 11 0.0564 0.0004
3 10 13 -0.2266 -0.0002
3 11 2 -6.9249 0.0185
3 11 4 -2.8847 0.0062
3 11 6 3.2705 -0.0038
3 11 8 0.6524 0.0020
3 11 10 -0.6895 0.0030
3 11 12 -0.0176 0.0019
3 12 1 -4.9037 0.0159
3 12 3 1.4933 -0.0037
3 12 5 2.7381 0.0060
3 12 7 -1.3342 0.0054
3 12 9 -0.7015 -0.0018
3 12 11 0.2240 -0.0001
3 12 13 0.0574 0.0002
3 13 2 3.3029 -0.0066
3 13 4 0.5672 0.0094
3 13 6 -1.7443 0.0002
3 13 8 0.4320 -0.0016
3 13 10 0.4129 0.0011
3 13 12 -0.2810 0.0002
3 14 1 1.9674 -0.0044
3 14 3 -1.0698 0.0004
3 14 5 -0.6594 -0.0102
3 14 7 1.1234 0.0015
3 14 9 0.0673 0.0034
3 14 11 -0.2943 -0.0017
3 15 2 -1.3722 -0.0044
3 15 4 0.2323 -0.0050
3 15 6 0.4265 0.0034
3 15 8 -0.6505 -0.0044
3 15 10 -0.2025 -0.0039
3 15 12 0.2790 -0.0033
3 16 1 -0.7984 0.0087
3 16 3 0.5941 0.0076
3 16 5 -0.1445 0.0010
3 16 7 -0.5211 -0.0089
3 16 9 0.0789 0.0004
3 16 11 0.2008 0.0019
3 17 2 0.3000 0.0090
3 17 4 -0.3536 -0.0041
3 17 6 0.1159 -0.0026
3 17 8 0.3640 0.0068
3 17 10 0.0590 0.0003
3 17 12 -0.1441 0.0039
3 18 1 0.2362 -0.0008
3 18 3 -0.1951 -0.0113
3 18 5 0.1103 0.0045
3 18 7 0.1385 0.0048
3 18 9 -0.0658 -0.0054
3 18 11 -0.0796 0.0002
3 19 2 0.2539 -0.0194
3 19 4 0.2141 0.0034
3 19 6 -0.0127 -0.0005
3 19 8 -0.1351 -0.0007
3 19 10 0.0968 0.0049
3 20 1 -0.1869 -0.0150
3 20 3 0.0962 0.0129
3 20 5 0.2859 -0.0032
3 20 7 -0.0609 0.0044
3 20 9 0.1383 0.0055
3 20 11 -0.0184 -0.0019
3 21 2 -0.0294 0.0221
3 21 4 -0.0090 -0.0033
3 21 6 -0.1912 0.0028
3 21 8 0.0965 -0.0051
3 21 10 -0.2200 -0.0043
3 22 1 0.4586 0.0073
3 22 3 -0.3578 -0.0110
3 22 5 -0.5032 0.0062
3 22 7 0.0553 -0.0065
3 22 9 -0.1856 -0.0008
3 23 2 -0.4034 -0.0034
3 23 4 0.0348 0.0081
3 23 6 0.1302 -0.0036
3 23 8 -0.0741 0.0055
3 23 10 0.2012 -0.0000
3 24 1 -0.3192 0.0141
3 24 3 0.6277 0.0022
3 24 5 0.2412 -0.0082
3 24 7 -0.0062 0.0039
3 24 9 0.0956 -0.0039
3 25 2 0.2778 -0.0128
3 25 4 -0.2833 -0.0046
3 25 6 0.1282 0.0014
3 25 8 0.0079 -0.0060
3 26 1 -0.2533 -0.0136
3 26 3 -0.5220 0.0042
3 26 5 0.2314 -0.0013
3 26 7 -0.0345 -0.0042
3 27 2 0.1426 0.0053
3 27 4 0.3352 -0.0053
3 27 6 -0.3141 0.0030
3 28 1 0.4508 -0.0032
3 28 3 0.0989 -0.0005
3 28 5 -0.4297 0.0110
3 28 7 0.0255 0.0045
3 29 2 -0.1588 0.0046
3 29 4 -0.0244 0.0056
3 29 6 0.2669 -0.0040
3 30 1 -0.0253 0.0039
3 30 3 0.2444 -0.0031
3 30 5 0.2663 -0.0071
3 31 2 -0.1639 0.0045
3 32 1 -0.3344 0.0097
4 1 1 -43.5381 -0.0780
4 1 3 -22.7480 -0.0121
4 1 5 2.4827 -0.0032
4 1 7 2.8873 0.0010
4 1 9 0.3552 -0.0024
4 1 11 -0.4733 0.0009
4 1 13 -0.2217 0.0048
4 2 0 -61.6434 -0.1067
4 2 2 0.7650 0.0219
4 2 4 11.5739 0.0041
4 2 6 0.7178 0.0062
4 2 8 -0.6851 -0.0009
4 2 10 -0.3304 0.0020
4 2 12 -0.0282 0.0025
4 2 14 -0.0742 0.0023
4 3 1 33.8394 0.0605
4 3 3 10.3636 -0.0185
4 3 5 -3.3814 0.0032
4 3 7 -0.2095 0.0015
4 3 9 0.1200 -0.0007
4 3 11 0.0397 -0.0045
4 3 13 -0.0301 -0.0017
4 4 0 34.5552 0.0167
4 4 2 -7.4234 -0.0350
4 4 4 -3.6034 0.0053
4 4 6 2.8932 -0.0047
4 4 8 -0.2202 -0.0028
4 4 10 -0.4350 -0.0019
4 4 12 0.0268 0.0005
4 4 14 0.2121 -0.0045
4 5 1 -16.3144 0.0022
4 5 3 3.9892 0.0283
4 5 5 2.8766 -0.0046
4 5 7 -2.7639 -0.0038
4 5 9 -0.4685 0.0025
4 5 11 0.5061 0.0035
4 5 13 0.2437 -0.0016
4 6 0 -6.2311 0.0428
4 6 2 10.4057 0.0055
4 6 4 -3.8349 -0.0052
4 6 6 -5.0936 0.0027
4 6 8 1.2339 0.0030
4 6 10 1.0756 -0.0008
4 6 12 -0.1019 -0.0017
4 7 1 1.9270 -0.0384
4 7 3 -11.5159 0.0001
4 7 5 -1.4160 0.0044
4 7 7 4.3693 0.0031
4 7 9 0.4653 -0.0019
4 7 11 -0.9084 0.0010
4 7 13 -0.2657 0.0015
4 8 0 -8.2328 -0.0232
4 8 2 -8.7432 0.0252
4 8 4 6.6021 -0.0088
4 8 6 4.6276 -0.0013
4 8 8 -1.8908 -0.0009
4 8 10 -1.2443 0.0026
4 8 12 0.2333 0.0001
4 9 1 3.5395 0.0165
4 9 3 10.4111 -0.0266
4 9 5 -0.2300 0.0014
4 9 7 -3.9098 -0.0009
4 9 9 -0.0997 0.0001
4 9 11 0.9274 -0.0040
4 9 13 0.0878 0.0007
4 10 0 8.4508 -0.0160
4 10 2 4.9628 -0.0170
4 10 4 -5.3141 0.0146
4 10 6 -2.3022 -0.0041
4 10 8 1.8332 -0.0004
4 10 10 0.8518 -0.0013
4 10 12 -0.3071 0.0012
4 11 1 -2.7560 0.0141
4 11 3 -5.7599 0.0135
4 11 5 1.2739 -0.0074
4 11 7 2.0359 0.0018
4 11 9 -0.3187 0.0010
4 11 11 -0.5680 0.0025
4 11 13 0.1105 -0.0013
4 12 0 -3.8817 0.0160
4 12 2 -2.0673 -0.0068
4 12 4 3.0219 0.0006
4 12 6 0.0212 0.0096
4 12 8 -1.0991 -0.0015
4 12 10 -0.2395 -0.0009
4 12 12 0.2283 0.0011
4 13 1 0.9622 -0.0084
4 13 3 2.3898 0.0127
4 13 5 -1.3908 0.0039
4 13 7 -0.1113 -0.0037
4 13 9 0.4312 0.0007
4 13 11 0.1113 0.0018
4 13 13 -0.1417 -0.0000
4 14 0 1.2317 -0.0002
4 14 2 0.7978 0.0045
4 14 4 -1.4508 -0.0147
4 14 6 1.0255 -0.0053
4 14 8 0.2131 0.0041
4 14 10 -0.1399 0.0012
4 14 12 -0.0355 -0.0051
4 15 1 -0.2564 -0.0120
4 15 3 -0.8503 -0.0113
4 15 5 0.9034 0.0039
4 15 7 -0.8413 0.0012
4 15 9 -0.2187 -0.0021
4 15 11 0.1817 -0.0049
4 16 0 -0.5874 0.0017
4 16 2 -0.2612 0.0136
4 16 4 0.5179 0.0082
4 16 6 -0.9363 -0.0036
4 16 8 0.2663 -0.0015
4 16 10 0.2016 -0.0010
4 16 12 -0.1251 0.0062
4 17 1 0.0633 0.0156
4 17 3 -0.0699 -0.0033
4 17 5 -0.3608 -0.0031
4 17 7 0.7611 0.0026
4 17 9 -0.0245 -0.0021
4 17 11 -0.2819 0.0045
4 18 0 0.3656 0.0008
4 18 2 -0.0767 -0.0135
4 18 4 -0.0113 0.0036
4 18 6 0.3893 0.0036
4 18 8 -0.2725 -0.0058
4 18 10 -0.1809 0.0026
4 19 1 0.0195 -0.0119
4 19 3 0.4816 -0.0008
4 19 5 0.0604 -0.0035
4 19 7 -0.3056 -0.0025
4 19 9 0.0896 0.0085
4 19 11 0.2664 -0.0024
4 20 0 -0.4664 -0.0217
4 20 2 0.1309 0.0000
4 20 4 0.0659 -0.0023
4 20 6 0.0489 0.0014
4 20 8 0.1416 0.0095
4 20 10 0.1953 -0.0049
4 21 1 0.1792 0.0145
4 21 3 -0.1740 0.0117
4 21 5 -0.0129 0.0029
4 21 7 0.0778 0.0007
4 21 9 -0.0543 -0.0087
4 22 0 0.7904 0.0288
4 22 2 -0.0819 0.0021
4 22 4 -0.4198 -0.0030
4 22 6 -0.1225 0.0001
4 22 8 -0.1077 -0.0059
4 22 10 -0.1458 0.0054
4 23 1 -0.3969 -0.0109
4 23 3 -0.1515 -0.0063
4 23 5 0.0961 0.0031
4 23 7 -0.1423 -0.0002
4 23 9 0.0658 0.0040
4 24 0 -0.5043 -0.0058
4 24 2 0.2737 0.0028
4 24 4 0.4472 0.0018
4 24 6 -0.0829 -0.0029
4 24 8 0.1215 0.0011
4 25 1 0.1950 -0.0042
4 25 3 -0.1099 -0.0026
4 25 5 -0.1158 -0.0043
4 25 7 0.2290 -0.0019
4 26 0 -0.3793 -0.0141
4 26 2 -0.5032 0.0007
4 26 4 -0.0024 -0.0021
4 26 6 0.2576 -0.0017
4 26 8 -0.0875 -0.0008
4 27 1 0.2059 0.0117
4 27 3 0.4586 -0.0003
4 27 5 -0.0481 0.0023
4 27 7 -0.1711 0.0049
4 28 0 0.7541 0.0086
4 28 2 0.3167 -0.0037
4 28 4 -0.4294 0.0070
4 28 6 -0.2113 0.0052
4 29 1 -0.2614 -0.0030
4 29 3 -0.2622 0.0012
4 29 5 0.2493 -0.0036
4 30 0 -0.2130 0.0042
4 30 2 0.1439 -0.0050
4 30 4 0.4616 -0.0056
4 31 1 -0.0308 -0.0068
4 31 3 -0.1663 0.0079
4 32 0 -0.3648 -0.0073
5 1 2 -30.7172 -0.0224
5 1 4 -4.8385 -0.0091
5 1 6 1.4494 0.0013
5 1 8 1.6757 -0.0014
5 1 10 0.0277 -0.0004
5 1 12 -0.5750 0.0008
5 1 14 -0.0763 0.0083
5 2 1 -27.1912 -0.0294
5 2 3 9.7805 -0.0020
5 2 5 2.4084 0.0065
5 2 7 0.6124 0.0017
5 2 9 -0.3916 -0.0000
5 2 11 -0.4142 0.0017
5 2 13 0.1031 0.0057
5 3 2 21.9815 -0.0066
5 3 4 -1.6455 0.0013
5 3 6 0.2217 0.0040
5 3 8 -0.1217 -0.0004
5 3 10 -0.1297 -0.0033
5 3 12 0.2121 -0.0007
5 3 14 0.0114 -0.0037
5 4 1 12.5424 -0.0268
5 4 3 -8.7422 0.0090
5 4 5 3.2989 -0.0028
5 4 7 0.2602 -0.0044
5 4 9 -0.5824 -0.0017
5 4 11 0.0935 0.0014
5 4 13 -0.0035 -0.0034
5 5 2 -6.8403 0.0411
5 5 4 6.9831 -0.0049
5 5 6 -2.3321 -0.0049
5 5 8 -1.4715 -0.0007
5 5 10 0.3691 0.0037
5 5 12 0.1215 -0.0022
5 6 1 1.9749 0.0405
5 6 3 4.9753 -0.0200
5 6 5 -7.2215 0.0058
5 6 7 -0.6734 0.0002
5 6 9 1.4864 0.0011
5 6 11 0.1194 -0.0033
5 6 13 -0.0543 0.0019
5 7 2 -4.2656 -0.0304
5 7 4 -8.1565 0.0154
5 7 6 3.4818 -0.0014
5 7 8 2.2178 0.0027
5 7 10 -0.6311 -0.0003
5 7 12 -0.3338 0.0036
5 8 1 -7.9350 -0.0092
5 8 3 -1.5348 0.0101
5 8 5 7.1261 -0.0126
5 8 7 0.3058 0.0048
5 8 9 -1.8180 0.0004
5 8 11 -0.1759 0.0015
5 8 13 0.1575 -0.0013
5 9 2 6.5046 -0.0089
5 9 4 5.5635 -0.0133
5 9 6 -3.2524 0.0075
5 9 8 -1.6954 -0.0021
5 9 10 0.7190 -0.0031
5 9 12 0.3841 -0.0016
5 10 1 5.9596 -0.0080
5 10 3 -0.0849 0.0100
5 10 5 -4.3168 0.0074
5 10 7 0.5088 -0.0049
5 10 9 1.3517 -0.0012
5 10 11 0.1109 0.0012
5 10 13 -0.2604 0.0011
5 11 2 -3.6852 0.0165
5 11 4 -2.2307 -0.0039
5 11 6 2.1114 -0.0037
5 11 8 0.4416 -0.0007
5 11 10 -0.5111 0.0036
5 11 12 -0.2678 -0.0005
5 12 1 -2.3130 -0.0063
5 12 3 0.4203 -0.0084
5 12 5 1.5012 0.0100
5 12 7 -0.9609 -0.0005
5 12 9 -0.4509 0.0017
5 12 11 -0.0252 -0.0008
5 12 13 0.2289 -0.0004
5 13 2 1.2399 0.0099
5 13 4 0.3067 0.0123
5 13 6 -0.7379 -0.0069
5 13 8 0.4876 0.0039
5 13 10 0.1290 -0.0020
5 13 12 0.0624 0.0006
5 14 1 0.6892 0.0081
5 14 3 -0.4125 -0.0110
5 14 5 0.0669 -0.0166
5 14 7 0.6581 0.0066
5 14 9 -0.1925 -0.0027
5 14 11 -0.0120 -0.0016
5 15 2 -0.4029 -0.0181
5 15 4 0.3701 -0.0025
5 15 6 -0.3232 0.0099
5 15 8 -0.5305 -0.0049
5 15 10 0.1516 0.0010
5 15 12 0.1165 -0.0010
5 16 1 -0.3757 0.0138
5 16 3 0.3402 0.0145
5 16 5 -0.6512 0.0051
5 16 7 -0.0005 -0.0057
5 16 9 0.2593 0.0030
5 16 11 0.0390 0.0012
5 17 2 -0.0527 0.0000
5 17 4 -0.5853 -0.0033
5 17 6 0.7426 -0.0023
5 17 8 0.0602 0.0002
5 17 10 -0.1891 -0.0013
5 17 12 -0.1900 0.0035
5 18 1 0.1722 -0.0159
5 18 3 -0.1788 0.0014
5 18 5 0.6003 0.0039
5 18 7 -0.3864 -0.0027
5 18 9 -0.0657 -0.0003
5 18 11 -0.1074 0.0027
5 19 2 0.3303 0.0009
5 19 4 0.4463 -0.0055
5 19 6 -0.5539 -0.0038
5 19 8 0.2032 0.0070
5 19 10 0.0930 0.0007
5 20 1 -0.2331 -0.0147
5 20 3 0.1066 -0.0059
5 20 5 -0.1008 -0.0004
5 20 7 0.2965 0.0080
5 20 9 0.0327 -0.0042
5 20 11 0.1604 -0.0054
5 21 2 0.0095 0.0224
5 21 4 -0.0452 0.0086
5 21 6 0.1478 0.0016
5 21 8 -0.0342 -0.0088
5 21 10 -0.0322 0.0027
5 22 1 0.5060 0.0346
5 22 3 -0.2870 -0.0082
5 22 5 -0.3245 -0.0020
5 22 7 0.0221 -0.0043
5 22 9 -0.1478 0.0071
5 23 2 -0.4415 -0.0301
5 23 4 -0.0796 0.0024
5 23 6 0.0699 0.0022
5 23 8 -0.2022 0.0052
5 24 1 -0.2856 -0.0210
5 24 3 0.5166 0.0150
5 24 5 0.1817 -0.0013
5 24 7 -0.2323 0.0002
5 24 9 0.1491 -0.0069
5 25 2 0.2357 0.0100
5 25 4 -0.2404 -0.0086
5 25 6 -0.0055 -0.0028
5 25 8 0.1677 -0.0042
5 26 1 -0.3655 0.0000
5 26 3 -0.4506 -0.0055
5 26 5 0.3160 -0.0002
5 26 7 0.2102 -0.0017
5 27 2 0.2352 0.0084
5 27 4 0.4605 0.0033
5 27 6 -0.1443 0.0036
5 28 1 0.5419 0.0076
5 28 3 0.0950 -0.0011
5 28 5 -0.5660 0.0048
5 29 2 -0.2110 -0.0099
5 29 4 -0.2341 -0.0022
5 30 1 -0.0340 -0.0096
5 30 3 0.1890 -0.0032
5 31 2 -0.1825 0.0061
6 1 1 -12.8413 -0.0098
6 1 3 -10.1678 0.0065
6 1 5 -4.4633 -0.0042
6 1 7 2.0305 -0.0017
6 1 9 1.2951 -0.0018
6 1 11 -0.5554 0.0007
6 1 13 -0.2398 0.0030
6 2 0 -23.4966 -0.0458
6 2 2 -3.3291 -0.0030
6 2 4 0.5996 -0.0097
6 2 6 2.8698 0.0035
6 2 8 0.5265 -0.0006
6 2 10 -0.8252 0.0009
6 2 12 -0.0576 0.0032
6 2 14 0.0419 0.0040
6 3 1 12.3860 0.0122
6 3 3 3.1470 -0.0167
6 3 5 2.3146 0.0103
6 3 7 0.0474 0.0013
6 3 9 -0.7122 -0.0014
6 3 11 0.2069 -0.0016
6 3 13 0.0550 0.0004
6 4 0 13.7725 0.0007
6 4 2 -3.3378 -0.0113
6 4 4 2.3218 0.0135
6 4 6 0.5488 -0.0061
6 4 8 -0.9852 -0.0010
6 4 10 0.1170 0.0005
6 4 12 0.0620 0.0001
6 5 1 -6.6438 0.0124
6 5 3 5.3571 0.0189
6 5 5 -0.5830 -0.0113
6 5 7 -2.3320 -0.0021
6 5 9 0.1637 0.0011
6 5 11 0.2055 0.0000
6 5 13 0.0564 -0.0041
6 6 0 -1.1859 0.0433
6 6 2 7.1824 0.0041
6 6 4 -4.9258 -0.0066
6 6 6 -3.0568 0.0010
6 6 8 1.4556 -0.0000
6 6 10 0.5171 -0.0014
6 6 12 -0.1132 -0.0014
6 7 1 0.7529 -0.0259
6 7 3 -9.2488 0.0026
6 7 5 -0.2872 0.0010
6 7 7 3.4708 0.0039
6 7 9 0.0938 0.0008
6 7 11 -0.5614 0.0022
6 7 13 -0.1002 0.0024
6 8 0 -5.1100 -0.0401
6 8 2 -6.5658 0.0071
6 8 4 4.8185 -0.0151
6 8 6 3.3029 0.0065
6 8 8 -1.6722 -0.0007
6 8 10 -0.8168 0.0010
6 8 12 0.1829 -0.0002
6 9 1 1.4386 0.0084
6 9 3 7.1194 -0.0231
6 9 5 0.2706 0.0131
6 9 7 -2.9427 -0.0049
6 9 9 0.0096 0.0002
6 9 11 0.6880 -0.0024
6 9 13 0.1216 0.0037
6 10 0 4.0242 0.0171
6 10 2 3.5097 -0.0004
6 10 4 -2.7609 0.0236
6 10 6 -1.7863 -0.0107
6 10 8 1.4139 0.0038
6 10 10 0.6651 -0.0010
6 10 12 -0.1775 0.0019
6 11 1 -0.7740 0.0061
6 11 3 -3.0124 0.0105
6 11 5 0.1273 -0.0141
6 11 7 1.3649 0.0047
6 11 9 -0.1910 -0.0027
6 11 11 -0.4670 0.0020
6 11 13 -0.1272 -0.0065
6 12 0 -1.0404 -0.0140
6 12 2 -1.0790 -0.0097
6 12 4 0.9807 -0.0010
6 12 6 0.1164 0.0080
6 12 8 -0.6662 -0.0043
6 12 10 -0.2557 0.0026
6 12 12 0.0378 -0.0009
6 13 1 -0.0857 0.0064
6 13 3 0.6401 0.0158
6 13 5 -0.3409 -0.0016
6 13 7 0.1704 -0.0017
6 13 9 0.1161 0.0024
6 13 11 0.0297 -0.0022
6 14 0 -0.0823 0.0114
6 14 2 0.2272 0.0012
6 14 4 -0.2409 -0.0225
6 14 6 0.6827 0.0015
6 14 8 -0.1851 -0.0003
6 14 10 -0.0653 -0.0034
6 14 12 0.1597 -0.0019
6 15 1 0.2409 -0.0150
6 15 3 0.0853 -0.0154
6 15 5 0.2186 0.0133
6 15 7 -0.9113 -0.0036
6 15 9 0.1718 0.0019
6 15 11 0.3215 0.0005
6 16 0 -0.0312 0.0148
6 16 2 -0.0416 0.0104
6 16 4 -0.1315 0.0134
6 16 6 -0.6557 -0.0076
6 16 8 0.6095 0.0060
6 16 10 0.1766 -0.0007
6 16 12 -0.2562 0.0037
6 17 1 -0.2201 -0.0036
6 17 3 -0.5461 -0.0030
6 17 5 0.0534 -0.0042
6 17 7 0.8105 0.0046
6 17 9 -0.3131 -0.0071
6 17 11 -0.4146 0.0047
6 18 0 0.1302 -0.0324
6 18 2 -0.1100 -0.0015
6 18 4 0.4209 0.0103
6 18 6 0.2707 0.0013
6 18 8 -0.4755 -0.0067
6 18 10 -0.2469 0.0079
6 19 1 0.1735 0.0180
6 19 3 0.7148 0.0029
6 19 5 -0.2452 -0.0110
6 19 7 -0.3786 0.0015
6 19 9 0.1158 0.0078
6 19 11 0.3222 -0.0098
6 20 0 -0.3599 0.0092
6 20 2 0.0792 -0.0136
6 20 4 -0.2648 -0.0121
6 20 6 0.0394 0.0074
6 20 8 0.1363 0.0014
6 20 10 0.3830 -0.0108
6 21 1 0.0761 -0.0022
6 21 3 -0.1954 0.0123
6 21 5 0.2036 0.0095
6 21 7 0.1523 -0.0065
6 21 9 0.1946 -0.0021
6 22 0 0.6585 0.0245
6 22 2 0.0805 0.0101
6 22 4 -0.2432 -0.0032
6 22 6 -0.0009 -0.0051
6 22 8 0.0516 0.0041
6 22 10 -0.4292 0.0063
6 23 1 -0.2300 -0.0163
6 23 3 -0.3285 -0.0129
6 23 5 0.0551 0.0028
6 23 7 -0.2042 0.0046
6 23 9 -0.2758 -0.0046
6 24 0 -0.2779 -0.0271
6 24 2 -0.0124 0.0023
6 24 4 0.4454 0.0078
6 24 6 -0.3031 -0.0013
6 24 8 -0.0690 -0.0050
6 25 1 -0.0555 0.0088
6 25 3 0.1410 -0.0009
6 25 5 -0.2735 -0.0060
6 25 7 0.2367 -0.0022
6 26 0 -0.6485 0.0076
6 26 2 -0.2014 -0.0036
6 26 4 -0.0898 -0.0004
6 26 6 0.4891 0.0001
6 26 8 0.0630 0.0028
6 27 1 0.4592 0.0072
6 27 3 0.3138 0.0089
6 27 5 0.2070 0.0015
6 27 7 -0.0864 0.0036
6 28 0 1.0092 0.0044
6 28 2 0.1499 0.0015
6 28 4 -0.3655 -0.0024
6 28 6 -0.3598 0.0018
6 29 1 -0.4567 -0.0055
6 29 3 -0.3134 -0.0095
6 29 5 0.0267 -0.0035
6 30 0 -0.4594 -0.0034
6 30 2 0.1331 -0.0088
6 30 4 0.4652 -0.0013
6 31 1 0.1122 -0.0069
6 31 3 0.0068 0.0095
7 1 2 -4.3679 0.0259
7 1 4 -7.2439 -0.0052
7 1 6 -2.0876 0.0003
7 1 8 2.1848 -0.0048
7 1 10 0.5377 0.0035
7 1 12 -0.6315 -0.0025
7 2 1 -8.3374 -0.0141
7 2 3 -3.6156 -0.0225
7 2 5 0.6509 0.0026
7 2 7 2.7252 -0.0020
7 2 9 -0.2577 0.0014
7 2 11 -0.7391 -0.0021
7 2 13 0.1609 0.0061
7 3 2 4.0578 -0.0162
7 3 4 2.1218 0.0098
7 3 6 2.5875 0.0023
7 3 8 -0.9494 0.0001
7 3 10 -0.4461 -0.0029
7 3 12 0.3499 0.0031
7 4 1 3.3406 -0.0071
7 4 3 0.2295 0.0154
7 4 5 2.8004 -0.0038
7 4 7 -1.5944 -0.0014
7 4 9 -0.3404 0.0015
7 4 11 0.4010 0.0022
7 4 13 -0.0789 -0.0049
7 5 2 0.2022 0.0220
7 5 4 3.0787 -0.0089
7 5 6 -3.1513 -0.0034
7 5 8 -0.3872 0.0011
7 5 10 0.4182 -0.0005
7 5 12 -0.1338 -0.0039
7 6 1 2.7300 0.0300
7 6 3 1.2351 -0.0085
7 6 5 -5.1978 0.0014
7 6 7 0.5923 -0.0013
7 6 9 0.9238 -0.0025
7 6 11 -0.1575 -0.0011
7 6 13 0.0382 0.0029
7 7 2 -3.6003 -0.0142
7 7 4 -5.2808 0.0045
7 7 6 2.9450 0.0008
7 7 8 1.1760 0.0016
7 7 10 -0.4983 0.0025
7 7 12 -0.0556 0.0015
7 8 1 -4.7624 -0.0254
7 8 3 -1.3229 -0.0087
7 8 5 4.7507 -0.0011
7 8 7 -0.1442 0.0035
7 8 9 -1.2004 -0.0002
7 8 11 0.0116 -0.0009
7 8 13 0.0388 0.0005
7 9 2 3.1998 -0.0109
7 9 4 3.9906 0.0040
7 9 6 -1.9708 0.0017
7 9 8 -1.0680 -0.0018
7 9 10 0.5279 -0.0013
7 9 12 0.2259 0.0036
7 10 1 2.7081 0.0120
7 10 3 0.8645 0.0240
7 10 5 -2.4651 -0.0022
7 10 7 0.2202 -0.0001
7 10 9 0.9460 0.0017
7 10 11 0.0895 0.0019
7 10 13 -0.1157 -0.0034
7 11 2 -0.9527 0.0152
7 11 4 -1.5424 -0.0125
7 11 6 0.8314 0.0019
7 11 8 0.3997 -0.0024
7 11 10 -0.2902 0.0011
7 11 12 -0.2668 -0.0052
7 12 1 -0.3438 -0.0109
7 12 3 -0.3266 -0.0134
7 12 5 0.4897 0.0102
7 12 7 -0.2949 -0.0053
7 12 9 -0.2998 0.0027
7 12 11 -0.1635 -0.0007
7 13 2 -0.2787 0.0081
7 13 4 0.0438 0.0094
7 13 6 0.0869 -0.0074
7 13 8 0.1279 0.0066
7 13 10 -0.1415 -0.0043
7 13 12 0.1327 0.0014
7 14 1 -0.2594 0.0058
7 14 3 -0.0328 -0.0110
7 14 5 0.4275 -0.0098
7 14 7 0.0064 0.0061
7 14 9 -0.2374 -0.0082
7 14 11 0.1639 -0.0010
7 15 2 0.3861 -0.0143
7 15 4 0.4378 0.0031
7 15 6 -0.7440 0.0047
7 15 8 -0.1266 -0.0052
7 15 10 0.4062 0.0056
7 15 12 0.0516 0.0014
7 16 1 0.0493 0.0150
7 16 3 0.0780 0.0109
7 16 5 -0.7979 -0.0026
7 16 7 0.4480 -0.0006
7 16 9 0.3038 0.0056
7 16 11 -0.0418 0.0008
7 17 2 -0.4954 -0.0112
7 17 4 -0.5830 -0.0046
7 17 6 1.0596 0.0038
7 17 8 -0.1687 -0.0026
7 17 10 -0.2958 0.0000
7 18 1 0.0021 -0.0264
7 18 3 0.0551 0.0139
7 18 5 0.8542 0.0082
7 18 7 -0.6324 -0.0057
7 18 9 -0.0959 0.0054
7 18 11 -0.1592 0.0006
7 19 2 0.5522 0.0250
7 19 4 0.4600 -0.0092
7 19 6 -0.9123 -0.0048
7 19 8 0.2350 0.0096
7 19 10 0.0180 -0.0089
7 20 1 -0.1635 0.0108
7 20 3 -0.0778 -0.0230
7 20 5 -0.4703 0.0015
7 20 7 0.3654 0.0050
7 20 9 0.0579 -0.0133
7 21 2 -0.0884 -0.0037
7 21 4 -0.0483 0.0153
7 21 6 0.4416 -0.0035
7 21 8 0.1005 -0.0072
7 21 10 0.0967 0.0137
7 22 1 0.4656 0.0120
7 22 3 -0.0910 0.0036
7 22 5 -0.0296 -0.0090
7 22 7 0.1397 0.0022
7 22 9 -0.2388 0.0107
7 23 2 -0.3753 -0.0185
7 23 4 -0.1902 -0.0037
7 23 6 -0.0033 0.0079
7 23 8 -0.4437 -0.0012
7 24 1 -0.2982 -0.0197
7 24 3 0.2344 0.0119
7 24 5 0.1057 0.0038
7 24 7 -0.4886 -0.0056
7 24 9 0.2879 -0.0035
7 25 2 0.1660 0.0129
7 25 4 -0.0153 -0.0066
7 25 6 -0.1701 -0.0037
7 25 8 0.3660 0.0039
7 26 1 -0.3183 0.0138
7 26 3 -0.1434 -0.0054
7 26 5 0.2108 0.0022
7 26 7 0.4606 0.0022
7 27 2 0.3484 0.0042
7 27 4 0.2858 0.0054
7 27 6 0.1169 0.0006
7 28 1 0.5994 -0.0018
7 28 3 -0.1023 -0.0025
7 28 5 -0.4499 -0.0019
7 29 2 -0.4297 -0.0097
7 29 4 -0.2585 -0.0055
7 30 1 -0.2791 -0.0110
7 30 3 0.2399 -0.0036
7 31 2 0.1107 0.0045
8 1 1 5.0796 0.0064
8 1 3 -2.7558 0.0153
8 1 5 -7.4375 0.0045
8 1 7 0.9869 -0.0066
8 1 9 1.6667 0.0010
8 1 11 -0.2521 0.0015
8 1 13 -0.0870 -0.0023
8 2 0 -0.3080 -0.0351
8 2 2 -6.2938 -0.0116
8 2 4 -5.0323 -0.0034
8 2 6 3.7211 -0.0052
8 2 8 1.2290 0.0001
8 2 10 -0.8083 -0.0015
8 2 12 -0.1230 0.0008
8 3 1 -1.4830 0.0053
8 3 3 0.1076 0.0027
8 3 5 5.3065 0.0001
8 3 7 0.0046 0.0011
8 3 9 -1.0529 -0.0017
8 3 11 0.0934 0.0015
8 3 13 -0.0180 0.0005
8 4 0 0.6360 0.0223
8 4 2 1.0402 0.0041
8 4 4 4.8362 -0.0026
8 4 6 -1.3751 -0.0002
8 4 8 -1.1637 0.0033
8 4 10 0.2984 0.0026
8 4 12 0.0858 -0.0032
8 5 1 0.2714 -0.0029
8 5 3 4.0860 -0.0027
8 5 5 -2.7704 -0.0020
8 5 7 -1.2461 0.0023
8 5 9 0.4461 -0.0013
8 5 11 0.0814 -0.0038
8 5 13 0.0053 0.0003
8 6 0 1.7871 0.0174
8 6 2 3.1628 0.0073
8 6 4 -4.5225 0.0021
8 6 6 -0.7885 -0.0015
8 6 8 1.1423 -0.0054
8 6 10 0.1613 -0.0009
8 6 12 -0.1128 0.0030
8 7 1 -0.3822 -0.0052
8 7 3 -5.9773 0.0014
8 7 5 0.6536 -0.0011
8 7 7 1.9070 -0.0004
8 7 9 -0.0837 0.0037
8 7 11 -0.3031 0.0017
8 7 13 -0.0376 -0.0024
8 8 0 -2.6977 -0.0378
8 8 2 -3.9810 -0.0110
8 8 4 3.0076 -0.0079
8 8 6 1.6225 0.0052
8 8 8 -1.0820 0.0013
8 8 10 -0.4485 -0.0024
8 8 12 0.1152 -0.0002
8 9 1 0.1596 0.0020
8 9 3 4.1355 -0.0085
8 9 5 0.4290 0.0070
8 9 7 -1.6780 -0.0033
8 9 9 -0.0016 -0.0011
8 9 11 0.4121 0.0029
8 9 13 0.1789 0.0058
8 10 0 1.0911 0.0306
8 10 2 2.1961 0.0097
8 10 4 -0.9966 0.0141
8 10 6 -1.2203 -0.0056
8 10 8 0.8504 0.0050
8 10 10 0.4522 0.0026
8 10 12 0.0106 -0.0023
8 11 1 0.3984 0.0003
8 11 3 -1.1383 0.0080
8 11 5 -0.5811 -0.0073
8 11 7 0.9138 0.0035
8 11 9 0.0282 -0.0024
8 11 11 -0.2157 -0.0032
8 11 13 -0.2867 -0.0064
8 12 0 0.5397 -0.0221
8 12 2 -0.3882 -0.0046
8 12 4 -0.1355 -0.0046
8 12 6 0.5076 0.0016
8 12 8 -0.3477 -0.0038
8 12 10 -0.2078 0.0015
8 12 12 -0.2100 0.0024
8 13 1 -0.6076 0.0102
8 13 3 -0.3615 0.0032
8 13 5 0.4007 -0.0017
8 13 7 -0.0944 0.0018
8 13 9 -0.1721 0.0010
8 13 11 -0.1748 -0.0015
8 14 0 -0.7358 0.0125
8 14 2 -0.1286 -0.0046
8 14 4 0.3307 -0.0093
8 14 6 -0.0508 0.0058
8 14 8 -0.2556 -0.0045
8 14 10 -0.0753 -0.0043
8 14 12 0.3076 -0.0015
8 15 1 0.5619 -0.0113
8 15 3 0.5546 -0.0048
8 15 5 -0.3307 0.0091
8 15 7 -0.4742 -0.0082
8 15 9 0.3387 0.0034
8 15 11 0.4183 0.0025
8 16 0 0.4109 0.0151
8 16 2 -0.0415 0.0074
8 16 4 -0.4496 0.0043
8 16 6 -0.1521 -0.0100
8 16 8 0.5800 0.0087
8 16 10 0.2332 0.0004
8 17 1 -0.6085 -0.0118
8 17 3 -0.6745 -0.0054
8 17 5 0.4033 -0.0035
8 17 7 0.6445 0.0067
8 17 9 -0.3035 -0.0046
8 17 11 -0.3762 0.0046
8 18 0 -0.2965 -0.0441
8 18 2 0.1161 0.0022
8 18 4 0.6782 0.0116
8 18 6 0.1882 0.0042
8 18 8 -0.4675 -0.0026
8 18 10 -0.3335 0.0065
8 19 1 0.5359 0.0297
8 19 3 0.7212 0.0073
8 19 5 -0.4512 -0.0066
8 19 7 -0.5203 0.0028
8 19 9 0.0112 -0.0001
8 19 11 0.2435 -0.0118
8 20 0 0.0068 0.0426
8 20 2 -0.1105 -0.0098
8 20 4 -0.5477 -0.0120
8 20 6 -0.1569 0.0045
8 20 8 0.1665 -0.0067
8 20 10 0.4886 -0.0070
8 21 1 -0.1595 -0.0173
8 21 3 -0.2450 0.0017
8 21 5 0.3337 0.0058
8 21 7 0.4006 -0.0077
8 21 9 0.3162 0.0077
8 22 0 0.4085 -0.0155
8 22 2 0.1921 0.0040
8 22 4 0.0634 -0.0005
8 22 6 0.2448 -0.0038
8 22 8 0.0232 0.0089
8 23 1 -0.0946 -0.0031
8 23 3 -0.3066 -0.0041
8 23 5 -0.0545 0.0017
8 23 7 -0.3809 0.0021
8 23 9 -0.3827 -0.0121
8 24 0 -0.2065 -0.0082
8 24 2 -0.2151 0.0028
8 24 4 0.2134 0.0032
8 24 6 -0.4444 -0.0022
8 24 8 -0.0802 -0.0047
8 25 1 -0.1483 0.0045
8 25 3 0.2803 -0.0036
8 25 5 -0.1925 -0.0014
8 25 7 0.2567 0.0030
8 26 0 -0.5978 0.0167
8 26 2 0.1080 -0.0008
8 26 4 -0.0252 0.0057
8 26 6 0.4828 0.0015
8 27 1 0.5586 0.0013
8 27 3 0.1242 0.0102
8 27 5 0.1973 -0.0040
8 27 7 0.0338 0.0008
8 28 0 1.0670 -0.0143
8 28 2 -0.0397 0.0026
8 28 4 -0.3220 -0.0096
8 28 6 -0.2580 0.0018
8 29 1 -0.6081 0.0049
8 29 3 -0.3312 -0.0133
8 29 5 -0.0085 0.0017
8 30 0 -0.7585 0.0058
8 30 2 0.0626 -0.0148
8 30 4 0.4719 0.0048
8 31 1 0.2982 -0.0145
9 1 2 6.9604 0.0139
9 1 4 -6.7931 0.0059
9 1 6 -3.3092 0.0004
9 1 8 1.7712 -0.0023
9 1 10 0.8046 0.0046
9 1 12 -0.1539 -0.0019
9 2 1 0.5735 -0.0236
9 2 3 -8.9952 -0.0063
9 2 5 -0.0179 0.0013
9 2 7 3.0528 -0.0037
9 2 9 0.0598 0.0004
9 2 11 -0.5756 -0.0031
9 2 13 -0.0363 0.0022
9 3 2 -4.4777 0.0118
9 3 4 4.1279 0.0053
9 3 6 2.8521 -0.0037
9 3 8 -1.0747 -0.0011
9 3 10 -0.5667 -0.0019
9 3 12 0.0884 0.0017
9 4 1 -0.9576 0.0241
9 4 3 5.0768 -0.0032
9 4 5 1.2564 -0.0052
9 4 7 -2.0738 0.0030
9 4 9 -0.2226 0.0031
9 4 11 0.3477 0.0001
9 4 13 0.0203 -0.0047
9 5 2 3.7175 -0.0124
9 5 4 -0.3689 -0.0036
9 5 6 -2.4713 0.0025
9 5 8 0.2735 0.0028
9 5 10 0.3495 -0.0024
9 5 12 -0.0909 -0.0008
9 6 1 2.5778 0.0042
9 6 3 -1.6835 0.0065
9 6 5 -2.4389 -0.0017
9 6 7 1.0812 -0.0021
9 6 9 0.4235 -0.0038
9 6 11 -0.1943 0.0021
9 6 13 -0.0471 0.0027
9 7 2 -3.1888 0.0004
9 7 4 -2.1048 -0.0018
9 7 6 1.7883 0.0029
9 7 8 0.3179 -0.0015
9 7 10 -0.2937 0.0029
9 7 12 -0.0028 -0.0026
9 8 1 -2.7039 -0.0223
9 8 3 -0.2879 -0.0086
9 8 5 2.2903 0.0069
9 8 7 -0.3515 -0.0018
9 8 9 -0.5954 -0.0003
9 8 11 0.0541 -0.0022
9 8 13 0.0755 0.0040
9 9 2 1.5693 -0.0037
9 9 4 2.1467 0.0041
9 9 6 -0.8985 -0.0069
9 9 8 -0.5498 0.0008
9 9 10 0.2600 0.0006
9 9 12 0.1495 0.0073
9 10 1 1.0266 0.0159
9 10 3 0.7647 0.0144
9 10 5 -1.2017 -0.0055
9 10 7 -0.0277 0.0064
9 10 9 0.5563 0.0034
9 10 11 0.1054 0.0011
9 10 13 -0.0140 -0.0093
9 11 2 0.1616 0.0118
9 11 4 -0.9511 -0.0053
9 11 6 0.2181 0.0061
9 11 8 0.4976 -0.0021
9 11 10 -0.0338 -0.0015
9 11 12 -0.1663 -0.0078
9 12 1 0.3963 -0.0046
9 12 3 -0.4182 -0.0123
9 12 5 0.3506 0.0027
9 12 7 0.2176 -0.0060
9 12 9 -0.2250 0.0003
9 12 11 -0.2000 0.0003
9 13 2 -0.7649 -0.0045
9 13 4 0.1263 0.0036
9 13 6 0.1987 -0.0014
9 13 8 -0.3123 0.0031
9 13 10 -0.2955 -0.0021
9 13 12 0.0401 0.0029
9 14 1 -0.5077 -0.0009
9 14 3 0.1296 -0.0000
9 14 5 0.0324 0.0022
9 14 7 -0.3752 0.0007
9 14 9 -0.1677 -0.0054
9 14 11 0.1372 -0.0015
9 15 2 0.6788 -0.0037
9 15 4 0.0936 0.0037
9 15 6 -0.5886 -0.0050
9 15 8 0.1534 -0.0012
9 15 10 0.4110 0.0025
9 15 12 0.0482 0.0015
9 16 1 0.1708 0.0086
9 16 3 -0.2281 0.0048
9 16 5 -0.4094 -0.0103
9 16 7 0.4941 0.0040
9 16 9 0.2914 0.0019
9 16 11 0.0406 0.0026
9 17 2 -0.7447 -0.0063
9 17 4 -0.2111 -0.0080
9 17 6 0.9243 0.0076
9 17 8 -0.1070 -0.0038
9 17 10 -0.2186 0.0051
9 18 1 -0.0969 -0.0198
9 18 3 0.3865 0.0045
9 18 5 0.7502 0.0114
9 18 7 -0.4770 -0.0041
9 18 9 -0.1732 0.0082
9 18 11 -0.1996 -0.0040
9 19 2 0.7331 0.0193
9 19 4 0.2719 0.0024
9 19 6 -0.9533 -0.0024
9 19 8 0.0397 0.0061
9 19 10 -0.0160 -0.0138
9 20 1 -0.0256 0.0254
9 20 3 -0.2876 -0.0102
9 20 5 -0.6886 -0.0015
9 20 7 0.2509 -0.0003
9 20 9 0.1561 -0.0118
9 21 2 -0.2357 -0.0154
9 21 4 -0.0856 0.0038
9 21 6 0.6497 -0.0051
9 21 8 0.2163 -0.0001
9 21 10 0.0365 0.0148
9 22 1 0.3306 -0.0185
9 22 3 0.0646 0.0035
9 22 5 0.3353 -0.0059
9 22 7 0.1272 0.0057
9 22 9 -0.3214 0.0039
9 23 2 -0.2684 0.0032
9 23 4 -0.1604 -0.0025
9 23 6 -0.2411 0.0053
9 23 8 -0.4704 -0.0092
9 24 1 -0.3370 0.0008
9 24 3 -0.0024 0.0014
9 24 5 -0.1033 0.0026
9 24 7 -0.4229 -0.0067
9 25 2 0.1777 0.0019
9 25 4 0.1804 -0.0001
9 25 6 -0.0790 -0.0000
9 25 8 0.3522 0.0097
9 26 1 -0.0954 0.0152
9 26 3 0.1310 0.0023
9 26 5 0.0891 0.0017
9 26 7 0.4115 0.0030
9 27 2 0.2709 -0.0008
9 27 4 -0.0392 -0.0003
9 27 6 0.2189 -0.0012
9 28 1 0.4612 -0.0122
9 28 3 -0.2692 -0.0027
9 28 5 -0.1371 -0.0011
9 29 2 -0.4756 -0.0010
9 29 4 -0.0592 -0.0030
9 30 1 -0.4153 -0.0074
9 30 3 0.2776 -0.0049
10 1 1 9.6121 -0.0161
10 1 3 0.1277 0.0061
10 1 5 -6.2216 0.0079
10 1 7 0.0765 -0.0013
10 1 9 1.3528 0.0027
10 1 11 0.1622 0.0020
10 1 13 0.2926 -0.0014
10 2 0 7.5044 -0.0475
10 2 2 -6.5048 -0.0049
10 2 4 -5.4189 0.0090
10 2 6 2.9115 -0.0050
10 2 8 1.2224 -0.0007
10 2 10 -0.4044 -0.0014
10 2 12 -0.0361 0.0002
10 3 1 -6.6618 0.0162
10 3 3 -0.2725 0.0155
10 3 5 4.8786 -0.0096
10 3 7 -0.1283 -0.0016
10 3 9 -0.8543 -0.0023
10 3 11 -0.0799 0.0003
10 3 13 -0.2577 -0.0042
10 4 0 -4.8822 0.0352
10 4 2 3.5495 0.0075
10 4 4 4.1827 -0.0155
10 4 6 -1.9865 0.0050
10 4 8 -0.8318 0.0031
10 4 10 0.1827 0.0011
10 4 12 0.0027 -0.0054
10 5 1 3.8624 -0.0079
10 5 3 1.8656 -0.0155
10 5 5 -2.9785 0.0075
10 5 7 -0.1780 0.0034
10 5 9 0.3614 0.0000
10 5 11 0.0443 -0.0022
10 5 13 0.0673 0.0068
10 6 0 3.5248 0.0017
10 6 2 -0.1358 -0.0000
10 6 4 -3.1019 0.0058
10 6 6 0.7042 -0.0038
10 6 8 0.5772 -0.0045
10 6 10 0.0481 0.0002
10 6 12 -0.0832 0.0047
10 7 1 -1.7231 -0.0061
10 7 3 -2.9197 0.0040
10 7 5 1.1054 0.0019
10 7 7 0.5111 -0.0029
10 7 9 -0.0318 0.0025
10 7 11 -0.1639 0.0000
10 7 13 -0.0273 -0.0057
10 8 0 -2.0593 -0.0296
10 8 2 -1.5514 -0.0037
10 8 4 1.7482 0.0048
10 8 6 0.2817 -0.0018
10 8 8 -0.4474 0.0022
10 8 10 -0.2685 -0.0029
10 8 12 0.0817 0.0010
10 9 1 0.1629 0.0093
10 9 3 2.0901 -0.0028
10 9 5 0.1395 -0.0097
10 9 7 -0.7039 0.0020
10 9 9 -0.1613 -0.0027
10 9 11 0.2238 0.0046
10 9 13 0.1879 0.0042
10 10 0 0.2028 0.0299
10 10 2 1.1744 0.0019
10 10 4 -0.4799 -0.0021
10 10 6 -0.7831 0.0072
10 10 8 0.3456 0.0011
10 10 10 0.3415 0.0042
10 10 12 0.1154 -0.0055
10 11 1 0.6567 -0.0042
10 11 3 -0.5041 0.0079
10 11 5 -0.6169 0.0072
10 11 7 0.7494 -0.0022
10 11 9 0.2925 0.0019
10 11 11 -0.0163 -0.0056
10 12 0 0.8618 -0.0202
10 12 2 -0.2766 0.0006
10 12 4 -0.0946 -0.0048
10 12 6 0.9325 -0.0068
10 12 8 -0.1476 -0.0002
10 12 10 -0.1636 -0.0017
10 12 12 -0.3188 0.0055
10 13 1 -0.7880 0.0055
10 13 3 -0.2676 -0.0056
10 13 5 0.6726 -0.0002
10 13 7 -0.5242 0.0036
10 13 9 -0.3333 -0.0018
10 13 11 -0.2897 0.0021
10 14 0 -0.8196 0.0134
10 14 2 0.0894 -0.0025
10 14 4 0.1923 0.0049
10 14 6 -0.7383 0.0041
10 14 8 -0.1399 -0.0035
10 14 10 -0.1369 -0.0013
10 14 12 0.2784 -0.0035
10 15 1 0.7841 -0.0076
10 15 3 0.3018 0.0002
10 15 5 -0.6434 -0.0013
10 15 7 0.0163 -0.0041
10 15 9 0.2554 0.0014
10 15 11 0.3634 -0.0006
10 16 0 0.6128 0.0001
10 16 2 -0.3689 0.0030
10 16 4 -0.3933 -0.0021
10 16 6 0.2664 -0.0041
10 16 8 0.3420 0.0029
10 16 10 0.3080 0.0007
10 17 1 -0.9118 -0.0017
10 17 3 -0.3988 -0.0008
10 17 5 0.5915 -0.0024
10 17 7 0.4356 0.0012
10 17 9 -0.1291 0.0012
10 17 11 -0.1937 0.0039
10 18 0 -0.6295 -0.0215
10 18 2 0.4223 -0.0021
10 18 4 0.6675 0.0008
10 18 6 0.1503 0.0040
10 18 8 -0.3416 0.0027
10 18 10 -0.3163 0.0016
10 19 1 0.8074 0.0124
10 19 3 0.5462 0.0036
10 19 5 -0.4955 0.0055
10 19 7 -0.5681 0.0027
10 19 9 0.0030 -0.0056
10 20 0 0.3580 0.0346
10 20 2 -0.2127 0.0033
10 20 4 -0.6490 0.0016
10 20 6 -0.3022 -0.0025
10 20 8 0.2315 -0.0057
10 20 10 0.3484 0.0002
10 21 1 -0.2933 -0.0105
10 21 3 -0.3429 -0.0037
10 21 5 0.3887 -0.0054
10 21 7 0.5290 -0.0003
10 21 9 0.1335 0.0090
10 22 0 0.2251 -0.0294
10 22 2 0.0846 -0.0060
10 22 4 0.3842 -0.0027
10 22 6 0.3332 0.0033
10 22 8 -0.1350 0.0017
10 23 1 -0.1626 0.0037
10 23 3 -0.0443 0.0036
10 23 5 -0.2748 0.0022
10 23 7 -0.4637 -0.0075
10 23 9 -0.2011 -0.0090
10 24 0 -0.4166 0.0104
10 24 2 -0.1100 0.0032
10 24 4 -0.1885 -0.0018
10 24 6 -0.3452 -0.0047
10 24 8 0.0338 0.0031
10 25 1 0.1324 -0.0013
10 25 3 0.1819 -0.0040
10 25 5 0.1367 0.0034
10 25 7 0.2349 0.0089
10 26 0 -0.0253 0.0121
10 26 2 0.1268 0.0020
10 26 4 0.1536 0.0072
10 26 6 0.2169 0.0008
10 27 1 0.1881 -0.0043
10 27 3 -0.0331 0.0050
10 27 5 -0.0392 -0.0068
10 28 0 0.5234 -0.0233
10 28 2 -0.0701 0.0038
10 28 4 -0.1989 -0.0076
10 29 1 -0.3534 0.0155
10 29 3 -0.1586 -0.0102
10 30 0 -0.5651 0.0148
10 30 2 -0.0073 -0.0182
11 1 2 7.5512 -0.0054
11 1 4 -4.1573 0.0022
11 1 6 -2.6536 0.0034
11 1 8 0.9865 0.0039
11 1 10 0.6516 0.0013
11 1 12 0.4459 0.0031
11 2 1 2.4748 -0.0182
11 2 3 -7.7489 0.0031
11 2 5 -0.1805 0.0039
11 2 7 2.1091 -0.0005
11 2 9 0.1909 -0.0009
11 2 11 -0.1159 0.0016
11 2 13 -0.2227 -0.0020
11 3 2 -5.5893 0.0147
11 3 4 3.6708 0.0015
11 3 6 1.7299 -0.0047
11 3 8 -0.8063 -0.0035
11 3 10 -0.3808 -0.0016
11 3 12 -0.2075 -0.0051
11 4 1 -1.7844 0.0228
11 4 3 5.4309 -0.0064
11 4 5 -0.1570 -0.0005
11 4 7 -1.5122 0.0017
11 4 9 -0.0923 -0.0001
11 4 11 0.1255 -0.0031
11 4 13 0.0712 -0.0012
11 5 2 4.0060 -0.0152
11 5 4 -1.9876 0.0009
11 5 6 -1.0991 0.0014
11 5 8 0.4552 0.0032
11 5 10 0.1828 0.0014
11 5 12 -0.0393 0.0042
11 6 1 1.9116 -0.0104
11 6 3 -2.7866 0.0038
11 6 5 -0.2048 -0.0066
11 6 7 0.8902 0.0000
11 6 9 0.1182 0.0001
11 6 11 -0.1573 0.0012
11 6 13 -0.0858 0.0002
11 7 2 -2.6490 0.0031
11 7 4 0.1876 0.0006
11 7 6 0.6622 0.0054
11 7 8 -0.0727 -0.0023
11 7 10 -0.1375 -0.0012
11 7 12 0.0331 -0.0027
11 8 1 -1.6172 -0.0058
11 8 3 0.7521 0.0046
11 8 5 0.5625 0.0078
11 8 7 -0.3186 -0.0042
11 8 9 -0.2359 -0.0010
11 8 11 0.0751 0.0014
11 8 13 0.1186 0.0042
11 9 2 1.0932 0.0027
11 9 4 0.6471 -0.0070
11 9 6 -0.3462 -0.0088
11 9 8 -0.2964 0.0009
11 9 10 0.0709 0.0015
11 9 12 0.0848 0.0032
11 10 1 0.5840 0.0105
11 10 3 0.1570 -0.0046
11 10 5 -0.6961 -0.0010
11 10 7 -0.1431 0.0063
11 10 9 0.2869 0.0024
11 10 11 0.0885 -0.0018
11 11 2 0.1356 0.0032
11 11 4 -0.6480 0.0071
11 11 6 0.1975 0.0045
11 11 8 0.5433 0.0007
11 11 10 0.1309 -0.0013
11 11 12 -0.0697 -0.0040
11 12 1 0.1938 -0.0068
11 12 3 -0.2551 -0.0044
11 12 5 0.7622 -0.0046
11 12 7 0.4007 -0.0027
11 12 9 -0.1322 -0.0021
11 12 11 -0.1404 0.0013
11 13 2 -0.5453 -0.0050
11 13 4 0.5285 0.0010
11 13 6 -0.0632 0.0029
11 13 8 -0.4708 -0.0025
11 13 10 -0.3034 0.0010
11 13 12 -0.0414 0.0026
11 14 1 -0.2126 0.0045
11 14 3 0.2754 0.0078
11 14 5 -0.6133 0.0049
11 14 7 -0.4047 -0.0032
11 14 9 -0.1381 0.0014
11 14 11 -0.0036 -0.0019
11 15 2 0.5803 -0.0022
11 15 4 -0.4578 -0.0042
11 15 6 -0.2419 -0.0060
11 15 8 0.1519 0.0043
11 15 10 0.2569 -0.0028
11 16 1 0.0527 -0.0046
11 16 3 -0.4732 -0.0001
11 16 5 0.0984 -0.0043
11 16 7 0.2731 0.0053
11 16 9 0.2569 -0.0036
11 16 11 0.1766 0.0032
11 17 2 -0.7191 0.0078
11 17 4 0.2243 -0.0031
11 17 6 0.5779 0.0030
11 17 8 0.0460 -0.0054
11 17 10 -0.0765 0.0065
11 18 1 -0.1209 0.0017
11 18 3 0.5310 -0.0097
11 18 5 0.4401 0.0041
11 18 7 -0.1875 -0.0029
11 18 9 -0.1603 0.0061
11 19 2 0.7046 -0.0063
11 19 4 0.0679 0.0103
11 19 6 -0.7015 0.0014
11 19 8 -0.0210 0.0029
11 19 10 -0.0111 -0.0080
11 20 1 0.1089 0.0069
11 20 3 -0.2983 0.0130
11 20 5 -0.6155 -0.0022
11 20 7 0.1505 -0.0004
11 20 9 0.1006 -0.0025
11 21 2 -0.2732 0.0009
11 21 4 -0.1209 -0.0090
11 21 6 0.6234 -0.0017
11 21 8 0.0662 0.0048
11 22 1 0.1677 -0.0146
11 22 3 0.0649 -0.0074
11 22 5 0.4928 0.0004
11 22 7 -0.0290 0.0029
11 22 9 -0.1994 -0.0057
11 23 2 -0.2164 0.0046
11 23 4 -0.0639 0.0015
11 23 6 -0.4389 -0.0014
11 23 8 -0.2431 -0.0119
11 24 1 -0.3758 0.0103
11 24 3 -0.0484 -0.0026
11 24 5 -0.2686 0.0008
11 24 7 -0.1511 -0.0038
11 25 2 0.3392 -0.0051
11 25 4 0.2431 0.0061
11 25 6 0.1329 0.0016
11 26 1 0.2571 0.0034
11 26 3 0.1205 0.0076
11 26 5 -0.0131 -0.0044
11 26 7 0.1960 0.0026
11 27 2 -0.1520 -0.0001
11 27 4 -0.2701 -0.0084
11 27 6 0.1907 0.0030
11 28 1 0.0174 -0.0071
11 28 3 -0.1311 -0.0031
11 28 5 0.2197 0.0074
11 29 2 -0.0600 0.0019
11 29 4 0.1649 0.0031
11 30 1 -0.1679 -0.0059
12 1 1 6.8909 -0.0114
12 1 3 0.7366 -0.0001
12 1 5 -3.2044 -0.0003
12 1 7 -0.3069 0.0070
12 1 9 0.8479 0.0011
12 1 11 0.2663 0.0013
12 1 13 0.5458 0.0051
12 2 0 6.2585 -0.0144
12 2 2 -4.4641 0.0003
12 2 4 -3.1385 0.0022
12 2 6 1.4822 0.0022
12 2 8 0.7982 -0.0009
12 2 10 -0.1831 0.0020
12 2 12 0.1716 0.0035
12 3 1 -5.6697 -0.0006
12 3 3 0.2507 0.0030
12 3 5 2.5908 -0.0038
12 3 7 -0.2757 -0.0028
12 3 9 -0.5682 -0.0022
12 3 11 0.0289 -0.0025
12 3 13 -0.3719 -0.0099
12 4 0 -4.5614 0.0051
12 4 2 3.5785 0.0047
12 4 4 1.8887 -0.0023
12 4 6 -1.5478 0.0054
12 4 8 -0.3948 -0.0019
12 4 10 0.1947 -0.0024
12 4 12 -0.1649 -0.0054
12 5 1 3.8725 0.0053
12 5 3 -0.1365 -0.0066
12 5 5 -1.7678 0.0054
12 5 7 0.3873 -0.0006
12 5 9 0.2410 0.0037
12 5 11 -0.1212 0.0016
12 5 13 0.0589 0.0088
12 6 0 3.1426 0.0015
12 6 2 -1.6783 -0.0067
12 6 4 -1.1938 -0.0007
12 6 6 1.0601 -0.0067
12 6 8 0.1815 0.0019
12 6 10 -0.0551 -0.0002
12 6 12 -0.0225 0.0026
12 7 1 -2.0039 -0.0079
12 7 3 -0.5726 0.0064
12 7 5 0.8792 0.0017
12 7 7 -0.1493 0.0003
12 7 9 0.0257 -0.0016
12 7 11 -0.0539 0.0001
12 8 0 -1.7209 -0.0094
12 8 2 0.0122 0.0077
12 8 4 0.7962 0.0072
12 8 6 -0.2732 -0.0008
12 8 8 -0.0972 0.0011
12 8 10 -0.1721 0.0010
12 8 12 0.1136 0.0012
12 9 1 0.4336 0.0072
12 9 3 0.8273 -0.0055
12 9 5 -0.1288 -0.0116
12 9 7 -0.2491 0.0029
12 9 9 -0.2608 -0.0029
12 9 11 0.1643 -0.0003
12 10 0 0.3367 0.0146
12 10 2 0.5919 -0.0056
12 10 4 -0.5294 -0.0074
12 10 6 -0.5246 0.0094
12 10 8 0.0460 -0.0034
12 10 10 0.2807 0.0008
12 10 12 0.0345 -0.0025
12 11 1 0.4482 -0.0029
12 11 3 -0.5701 0.0042
12 11 5 -0.3535 0.0113
12 11 7 0.5976 -0.0048
12 11 9 0.4133 0.0051
12 11 11 -0.0016 -0.0007
12 12 0 0.3964 -0.0159
12 12 2 -0.5231 -0.0006
12 12 4 0.3785 0.0002
12 12 6 1.0110 -0.0089
12 12 8 0.0153 0.0030
12 12 10 -0.1261 -0.0015
12 12 12 -0.1986 0.0019
12 13 1 -0.6806 0.0014
12 13 3 0.3231 0.0006
12 13 5 0.6087 -0.0006
12 13 7 -0.5796 0.0022
12 13 9 -0.3450 -0.0028
12 13 11 -0.2198 0.0012
12 14 0 -0.4678 0.0143
12 14 2 0.4940 0.0055
12 14 4 -0.1609 0.0043
12 14 6 -0.9039 0.0005
12 14 8 -0.0930 0.0001
12 14 10 -0.1650 -0.0002
12 15 1 0.7485 -0.0032
12 15 3 -0.1564 -0.0066
12 15 5 -0.6746 -0.0060
12 15 7 0.1473 0.0037
12 15 9 0.1327 -0.0013
12 15 11 0.2143 -0.0009
12 16 0 0.5121 -0.0095
12 16 2 -0.5639 -0.0053
12 16 4 -0.1967 0.0000
12 16 6 0.3496 0.0053
12 16 8 0.1626 -0.0035
12 16 10 0.2879 0.0016
12 17 1 -0.8617 0.0028
12 17 3 -0.1099 0.0084
12 17 5 0.5486 0.0009
12 17 7 0.2770 -0.0074
12 17 9 -0.0534 0.0033
12 18 0 -0.6700 0.0035
12 18 2 0.4315 0.0017
12 18 4 0.4505 -0.0082
12 18 6 0.1219 -0.0038
12 18 8 -0.1997 0.0038
12 18 10 -0.1692 -0.0017
12 19 1 0.7437 -0.0015
12 19 3 0.3446 -0.0063
12 19 5 -0.3670 0.0075
12 19 7 -0.3826 0.0040
12 19 9 0.1421 -0.0030
12 20 0 0.4945 0.0017
12 20 2 -0.1207 0.0027
12 20 4 -0.4797 0.0115
12 20 6 -0.2427 -0.0015
12 20 8 0.2120 0.0010
12 21 1 -0.2661 0.0024
12 21 3 -0.3426 0.0025
12 21 5 0.3339 -0.0084
12 21 7 0.3566 0.0056
12 21 9 -0.1346 0.0022
12 22 0 0.0867 -0.0071
12 22 2 -0.0863 -0.0051
12 22 4 0.4594 -0.0066
12 22 6 0.2013 0.0056
12 22 8 -0.1875 -0.0073
12 23 1 -0.2508 -0.0020
12 23 3 0.1652 0.0009
12 23 5 -0.4178 0.0020
12 23 7 -0.3620 -0.0131
12 24 0 -0.5860 0.0090
12 24 2 0.0980 0.0029
12 24 4 -0.4210 -0.0008
12 24 6 -0.1356 -0.0050
12 24 8 0.0845 0.0086
12 25 1 0.4825 0.0003
12 25 3 0.0355 -0.0013
12 25 5 0.3906 0.0037
12 25 7 0.2068 0.0097
12 26 0 0.6520 -0.0006
12 26 2 -0.0516 -0.0003
12 26 4 0.2104 0.0026
12 26 6 -0.0316 -0.0006
12 27 1 -0.4208 -0.0048
12 27 3 -0.1645 0.0008
12 27 5 -0.1980 -0.0042
12 28 0 -0.3851 -0.0113
12 28 2 0.0481 0.0052
12 28 4 0.0526 -0.0008
12 29 1 0.2229 0.0127
12 29 3 0.1337 -0.0053
12 30 0 0.0813 0.0112
13 1 2 4.1752 0.0081
13 1 4 -1.4609 -0.0062
13 1 6 -1.3589 0.0048
13 1 8 0.5372 0.0033
13 1 10 0.3180 -0.0018
13 1 12 0.5659 0.0050
13 2 1 1.3561 0.0132
13 2 3 -3.8591 -0.0106
13 2 5 -0.0541 0.0017
13 2 7 1.1142 0.0015
13 2 9 -0.0320 0.0007
13 2 11 0.1331 0.0065
13 2 13 -0.1734 -0.0008
13 3 2 -2.9277 -0.0190
13 3 4 2.0043 0.0019
13 3 6 0.5053 0.0004
13 3 8 -0.6998 -0.0031
13 3 10 -0.0523 -0.0004
13 3 12 -0.1592 -0.0084
13 4 1 -0.6457 -0.0090
13 4 3 3.0051 0.0104
13 4 5 -0.8769 0.0079
13 4 7 -0.8737 -0.0024
13 4 9 0.1851 -0.0030
13 4 11 0.0192 -0.0053
13 4 13 -0.0428 0.0008
13 5 2 1.9093 0.0058
13 5 4 -1.8629 0.0020
13 5 6 -0.0679 -0.0039
13 5 8 0.5019 0.0032
13 5 10 -0.0115 0.0036
13 5 12 -0.1542 0.0058
13 6 1 0.6232 -0.0062
13 6 3 -1.9339 -0.0028
13 6 5 0.8488 -0.0104
13 6 7 0.5670 0.0020
13 6 9 -0.0602 0.0024
13 6 11 -0.1662 -0.0008
13 7 2 -1.2987 0.0076
13 7 4 1.0243 -0.0012
13 7 6 0.0513 0.0042
13 7 8 -0.1599 -0.0013
13 7 10 -0.0946 -0.0033
13 7 12 0.1509 0.0001
13 8 1 -0.7918 0.0106
13 8 3 0.9072 0.0024
13 8 5 -0.1839 0.0067
13 8 7 -0.2396 -0.0002
13 8 9 -0.1288 -0.0007
13 8 11 0.1709 0.0047
13 9 2 0.7610 -0.0057
13 9 4 -0.0894 -0.0043
13 9 6 -0.1972 -0.0028
13 9 8 -0.1764 -0.0022
13 9 10 0.1032 0.0007
13 9 12 -0.0393 -0.0035
13 10 1 0.6628 -0.0007
13 10 3 -0.2522 -0.0061
13 10 5 -0.5660 0.0003
13 10 7 -0.0857 -0.0009
13 10 9 0.1737 0.0007
13 10 11 -0.0702 -0.0041
13 11 2 -0.2972 -0.0022
13 11 4 -0.5076 0.0057
13 11 6 0.3042 -0.0001
13 11 8 0.3785 0.0043
13 11 10 0.0546 0.0000
13 11 12 0.0422 0.0027
13 12 1 -0.4123 -0.0094
13 12 3 -0.0203 0.0026
13 12 5 0.9817 -0.0041
13 12 7 0.2682 0.0013
13 12 9 -0.0386 -0.0019
13 12 11 0.0397 0.0024
13 13 2 0.0186 0.0045
13 13 4 0.7273 0.0017
13 13 6 -0.2226 0.0022
13 13 8 -0.2837 -0.0044
13 13 10 -0.1665 0.0015
13 14 1 0.2574 0.0101
13 14 3 0.1912 0.0053
13 14 5 -0.8254 0.0010
13 14 7 -0.1945 -0.0022
13 14 9 -0.1492 0.0025
13 14 11 -0.1433 -0.0016
13 15 2 0.2136 -0.0033
13 15 4 -0.6213 -0.0090
13 15 6 -0.0353 -0.0007
13 15 8 0.0002 0.0044
13 15 10 0.1121 -0.0020
13 16 1 -0.0846 -0.0088
13 16 3 -0.3355 -0.0054
13 16 5 0.2801 0.0045
13 16 7 0.0095 0.0034
13 16 9 0.1943 -0.0019
13 16 11 0.2210 0.0005
13 17 2 -0.4346 0.0063
13 17 4 0.2934 0.0065
13 17 6 0.2449 -0.0025
13 17 8 0.0829 -0.0046
13 17 10 -0.0271 -0.0000
13 18 1 -0.1253 0.0136
13 18 3 0.2863 -0.0042
13 18 5 0.1585 -0.0057
13 18 7 0.0289 -0.0038
13 18 9 -0.0551 -0.0002
13 19 2 0.4294 -0.0137
13 19 4 0.0035 0.0023
13 19 6 -0.2981 0.0023
13 19 8 0.1040 0.0019
13 19 10 0.0287 0.0030
13 20 1 0.1640 -0.0171
13 20 3 -0.0895 0.0131
13 20 5 -0.2940 0.0019
13 20 7 0.0799 0.0031
13 20 9 -0.0594 0.0044
13 21 2 -0.1615 0.0157
13 21 4 -0.0691 -0.0065
13 21 6 0.3401 0.0020
13 21 8 -0.1587 0.0045
13 22 1 0.0313 0.0081
13 22 3 -0.0032 -0.0107
13 22 5 0.3100 0.0015
13 22 7 -0.1090 -0.0010
13 23 2 -0.1575 -0.0061
13 23 4 -0.0560 0.0015
13 23 6 -0.3866 -0.0045
13 23 8 -0.0691 -0.0094
13 24 1 -0.2922 0.0068
13 24 3 -0.0151 -0.0005
13 24 5 -0.2251 0.0014
13 24 7 -0.0025 -0.0016
13 25 2 0.4142 -0.0057
13 25 4 0.2133 0.0075
13 25 6 0.2201 -0.0002
13 26 1 0.4488 -0.0124
13 26 3 -0.0560 0.0080
13 26 5 -0.0871 -0.0095
13 27 2 -0.5637 0.0080
13 27 4 -0.2819 -0.0116
13 28 1 -0.4130 0.0092
13 28 3 0.1814 -0.0063
13 29 2 0.4664 -0.0058
14 1 1 2.8485 0.0176
14 1 3 0.4230 0.0051
14 1 5 -0.9152 -0.0032
14 1 7 -0.1770 0.0036
14 1 9 0.5844 -0.0010
14 1 11 0.0670 -0.0020
14 2 0 2.3528 0.0371
14 2 2 -2.0425 -0.0002
14 2 4 -0.7450 -0.0113
14 2 6 0.6445 0.0015
14 2 8 0.4017 0.0012
14 2 10 -0.3162 0.0032
14 2 12 0.2437 0.0078
14 3 1 -2.3410 -0.0259
14 3 3 0.8642 -0.0139
14 3 5 0.6546 0.0041
14 3 7 -0.4276 -0.0004
14 3 9 -0.4810 -0.0010
14 3 11 0.2985 -0.0002
14 4 0 -1.5194 -0.0275
14 4 2 2.2366 0.0002
14 4 4 -0.2303 0.0139
14 4 6 -0.9791 0.0034
14 4 8 -0.1442 -0.0038
14 4 10 0.3792 -0.0025
14 4 12 -0.2506 -0.0059
14 5 1 1.7300 0.0075
14 5 3 -1.3593 0.0046
14 5 5 -0.4884 0.0005
14 5 7 0.4863 -0.0012
14 5 9 0.2436 0.0039
14 5 11 -0.3058 0.0010
14 6 0 1.1685 -0.0048
14 6 2 -1.6270 -0.0009
14 6 4 0.3566 -0.0025
14 6 6 0.7773 -0.0064
14 6 8 0.0868 0.0027
14 6 10 -0.1634 -0.0012
14 6 12 0.0374 0.0015
14 7 1 -1.1010 0.0107
14 7 3 0.7709 0.0067
14 7 5 0.3567 -0.0062
14 7 7 -0.1836 0.0011
14 7 9 -0.0266 -0.0021
14 7 11 -0.0035 0.0012
14 8 0 -1.0364 0.0210
14 8 2 0.5122 0.0030
14 8 4 0.0878 -0.0033
14 8 6 -0.2491 0.0063
14 8 8 -0.0874 0.0017
14 8 10 -0.1066 0.0031
14 8 12 0.1579 0.0001
14 9 1 0.4656 -0.0099
14 9 3 0.1677 -0.0058
14 9 5 -0.1650 0.0043
14 9 7 -0.1513 -0.0002
14 9 9 -0.1562 -0.0028
14 9 11 0.2106 -0.0037
14 10 0 0.7778 -0.0107
14 10 2 0.3556 -0.0033
14 10 4 -0.5662 -0.0011
14 10 6 -0.3238 -0.0013
14 10 8 0.0169 -0.0043
14 10 10 0.1998 -0.0025
14 10 12 -0.1410 0.0013
14 11 1 -0.0083 0.0005
14 11 3 -0.7332 -0.0025
14 11 5 -0.0815 0.0018
14 11 7 0.3406 -0.0011
14 11 9 0.2740 0.0039
14 11 11 -0.1183 0.0038
14 12 0 -0.4628 -0.0042
14 12 2 -0.6313 -0.0004
14 12 4 0.7117 0.0046
14 12 6 0.6466 -0.0038
14 12 8 0.0696 0.0025
14 12 10 -0.0733 0.0024
14 13 1 -0.2007 0.0020
14 13 3 0.7299 0.0072
14 13 5 0.3030 -0.0026
14 13 7 -0.2722 0.0003
14 13 9 -0.2282 -0.0004
14 13 11 -0.0657 -0.0032
14 14 0 0.1635 0.0059
14 14 2 0.5125 0.0048
14 14 4 -0.4397 -0.0019
14 14 6 -0.5144 0.0015
14 14 8 -0.0943 0.0010
14 14 10 -0.1259 -0.0036
14 15 1 0.3217 0.0029
14 15 3 -0.3488 -0.0062
14 15 5 -0.3752 -0.0019
14 15 7 0.0030 0.0041
14 15 9 0.0991 -0.0020
14 15 11 0.1132 0.0039
14 16 0 0.1716 -0.0016
14 16 2 -0.2867 -0.0074
14 16 4 0.0373 -0.0006
14 16 6 0.1074 0.0058
14 16 8 0.0859 -0.0023
14 16 10 0.1742 0.0035
14 17 1 -0.4205 -0.0066
14 17 3 -0.0340 0.0051
14 17 5 0.2587 0.0043
14 17 7 0.1719 -0.0076
14 17 9 -0.1269 0.0002
14 18 0 -0.4211 0.0063
14 18 2 0.0938 0.0083
14 18 4 0.1323 -0.0018
14 18 6 0.1388 -0.0091
14 18 8 -0.1060 0.0001
14 18 10 -0.0241 -0.0012
14 19 1 0.3894 0.0020
14 19 3 0.1639 -0.0064
14 19 5 -0.1285 -0.0020
14 19 7 -0.1304 0.0043
14 19 9 0.2857 0.0024
14 20 0 0.4037 -0.0172
14 20 2 0.0192 -0.0062
14 20 4 -0.1352 0.0051
14 20 6 -0.1059 0.0044
14 20 8 0.1508 0.0042
14 21 1 -0.2084 0.0069
14 21 3 -0.1413 0.0063
14 21 5 0.1899 -0.0005
14 21 7 0.1232 0.0048
14 22 0 -0.1485 0.0160
14 22 2 -0.0657 0.0008
14 22 4 0.2523 -0.0038
14 22 6 0.0414 0.0021
14 22 8 -0.1576 -0.0074
14 23 1 -0.0497 -0.0092
14 23 3 0.1272 -0.0020
14 23 5 -0.3639 -0.0005
14 23 7 -0.2550 -0.0107
14 24 0 -0.2402 0.0004
14 24 2 0.1004 0.0038
14 24 4 -0.3553 -0.0002
14 24 6 -0.0261 -0.0032
14 25 1 0.3632 0.0029
14 25 3 -0.0321 -0.0022
14 25 5 0.3800 0.0023
14 26 0 0.6569 -0.0125
14 26 2 -0.1435 -0.0046
14 26 4 0.1354 0.0010
14 27 1 -0.6207 0.0014
14 27 3 -0.1774 0.0030
14 28 0 -0.8252 0.0084
14 28 2 0.1583 0.0047
14 29 1 0.5792 0.0004
15 1 2 1.0447 0.0189
15 1 4 -0.2255 -0.0008
15 1 6 -0.4497 0.0027
15 1 8 0.4172 -0.0037
15 1 10 0.1641 -0.0024
15 1 12 0.2065 -0.0001
15 2 1 -0.1273 0.0259
15 2 3 -0.7914 -0.0151
15 2 5 0.2904 -0.0046
15 2 7 0.6658 -0.0004
15 2 9 -0.2446 0.0024
15 2 11 0.0081 0.0056
15 3 2 -0.0422 -0.0312
15 3 4 0.8287 0.0012
15 3 6 -0.0688 0.0027
15 3 8 -0.7210 -0.0010
15 3 10 0.0941 0.0026
15 3 12 0.0807 -0.0028
15 4 1 0.6965 -0.0234
15 4 3 0.5622 0.0158
15 4 5 -1.0290 0.0075
15 4 7 -0.6173 -0.0031
15 4 9 0.3666 0.0000
15 4 11 0.0431 -0.0048
15 5 2 -0.3525 0.0094
15 5 4 -1.1629 -0.0005
15 5 6 0.2305 -0.0017
15 5 8 0.5111 0.0045
15 5 10 -0.0974 -0.0007
15 5 12 -0.2072 0.0031
15 6 1 -0.4581 0.0006
15 6 3 -0.5473 0.0005
15 6 5 0.9302 -0.0038
15 6 7 0.4251 0.0013
15 6 9 -0.1002 -0.0015
15 6 11 -0.1154 0.0010
15 7 2 0.0148 0.0155
15 7 4 0.8796 -0.0049
15 7 6 -0.0254 -0.0031
15 7 8 -0.1430 -0.0018
15 7 10 -0.1225 -0.0004
15 7 12 0.1446 -0.0006
15 8 1 -0.3031 0.0168
15 8 3 0.4985 -0.0094
15 8 5 -0.2372 0.0030
15 8 7 -0.2500 0.0042
15 8 9 -0.1677 0.0008
15 8 11 0.1972 0.0023
15 9 2 0.5108 -0.0135
15 9 4 -0.2054 0.0082
15 9 6 -0.2396 0.0040
15 9 8 -0.0659 -0.0039
15 9 10 0.2518 0.0009
15 9 12 -0.0919 -0.0029
15 10 1 0.8872 -0.0131
15 10 3 -0.3850 0.0020
15 10 5 -0.4967 -0.0035
15 10 7 0.1112 -0.0056
15 10 9 0.1771 0.0010
15 10 11 -0.2330 -0.0045
15 11 2 -0.7657 -0.0030
15 11 4 -0.3722 -0.0043
15 11 6 0.3509 -0.0013
15 11 8 0.0974 0.0050
15 11 10 -0.1597 -0.0022
15 12 1 -0.9390 0.0018
15 12 3 0.2874 0.0061
15 12 5 0.8293 0.0005
15 12 7 -0.0445 0.0015
15 12 9 -0.0264 -0.0008
15 12 11 0.2129 0.0054
15 13 2 0.6274 0.0068
15 13 4 0.5380 -0.0007
15 13 6 -0.2682 -0.0008
15 13 8 -0.0141 -0.0015
15 13 10 0.0136 0.0018
15 14 1 0.5668 0.0001
15 14 3 -0.2028 -0.0021
15 14 5 -0.6227 0.0020
15 14 7 0.1074 0.0014
15 14 9 -0.0926 -0.0020
15 14 11 -0.1807 -0.0029
15 15 2 -0.2510 0.0043
15 15 4 -0.3245 -0.0004
15 15 6 0.0967 0.0014
15 15 8 -0.0842 -0.0004
15 15 10 0.0541 0.0027
15 16 1 -0.1209 0.0026
15 16 3 0.1466 -0.0076
15 16 5 0.1894 0.0006
15 16 7 -0.1992 0.0004
15 16 9 0.0908 0.0047
15 17 2 -0.0203 -0.0107
15 17 4 0.0441 0.0051
15 17 6 -0.0079 -0.0016
15 17 8 0.0153 -0.0006
15 17 10 -0.0904 -0.0079
15 18 1 -0.0901 0.0042
15 18 3 -0.1589 0.0101
15 18 5 0.0143 -0.0043
15 18 7 0.1370 -0.0029
15 18 9 0.0129 -0.0051
15 19 2 0.0238 0.0016
15 19 4 0.0292 -0.0058
15 19 6 0.0067 0.0004
15 19 8 0.1908 0.0000
15 20 1 0.0777 -0.0161
15 20 3 0.1438 -0.0028
15 20 5 0.0213 0.0032
15 20 7 0.0388 0.0022
15 20 9 -0.0968 0.0045
15 21 2 0.0224 0.0104
15 21 4 0.0658 0.0017
15 21 6 0.0742 0.0023
15 21 8 -0.2032 0.0041
15 22 1 -0.0497 0.0147
15 22 3 -0.0109 -0.0035
15 22 5 0.0060 0.0006
15 22 7 -0.1012 0.0002
15 23 2 0.0069 -0.0080
15 23 4 -0.1409 0.0004
15 23 6 -0.2156 -0.0035
15 24 1 -0.0022 0.0027
15 24 3 -0.0678 0.0004
15 24 5 -0.0600 0.0002
15 25 2 0.1347 -0.0062
15 25 4 0.1579 0.0036
15 25 6 0.1732 0.0004
15 26 1 0.2177 -0.0176
15 26 3 -0.0927 0.0072
15 26 5 -0.1037 -0.0061
15 27 2 -0.4785 0.0152
15 27 4 -0.1612 -0.0083
15 28 1 -0.4246 0.0178
16 1 1 0.3341 0.0257
16 1 3 -0.1899 0.0046
16 1 5 -0.2146 0.0039
16 1 7 -0.0163 -0.0059
16 1 9 0.4755 -0.0005
16 1 11 -0.0625 -0.0054
16 2 0 -0.3267 0.0406
16 2 2 -0.6414 -0.0033
16 2 4 0.4450 -0.0076
16 2 6 0.5400 -0.0051
16 2 8 0.2624 0.0038
16 2 10 -0.3998 -0.0006
16 2 12 0.0742 0.0080
16 3 1 0.0542 -0.0215
16 3 3 1.1798 -0.0072
16 3 5 0.0659 0.0017
16 3 7 -0.4214 0.0015
16 3 9 -0.4485 -0.0006
16 3 11 0.3010 0.0058
16 4 0 0.6918 -0.0204
16 4 2 1.0018 -0.0002
16 4 4 -1.0577 0.0073
16 4 6 -0.7259 0.0000
16 4 8 -0.1173 -0.0003
16 4 10 0.3689 0.0014
16 4 12 -0.1536 -0.0064
16 5 1 -0.0175 -0.0073
16 5 3 -1.5825 -0.0009
16 5 5 -0.0007 0.0007
16 5 7 0.3342 0.0048
16 5 9 0.2322 0.0004
16 5 11 -0.2143 -0.0024
16 6 0 -0.2174 -0.0145
16 6 2 -0.9621 0.0052
16 6 4 0.8893 0.0050
16 6 6 0.4463 0.0008
16 6 8 0.1524 -0.0033
16 6 10 -0.0758 0.0002
16 6 12 0.0588 0.0022
16 7 1 -0.2696 0.0234
16 7 3 1.0329 0.0058
16 7 5 0.0387 -0.0100
16 7 7 0.0138 -0.0050
16 7 9 -0.0681 0.0018
16 7 11 -0.0940 -0.0016
16 8 0 -0.6319 0.0302
16 8 2 0.3897 -0.0034
16 8 4 -0.1944 -0.0092
16 8 6 -0.0671 0.0051
16 8 8 -0.2177 0.0040
16 8 10 -0.1358 -0.0016
16 9 1 0.4618 -0.0117
16 9 3 0.0132 0.0009
16 9 5 -0.0839 0.0130
16 9 7 -0.1926 -0.0003
16 9 9 0.0129 -0.0024
16 9 11 0.2689 0.0027
16 10 0 1.1700 -0.0214
16 10 2 0.2643 -0.0025
16 10 4 -0.5068 0.0007
16 10 6 -0.1653 -0.0070
16 10 8 0.1503 -0.0016
16 10 10 0.1254 -0.0007
16 11 1 -0.4592 -0.0035
16 11 3 -0.7902 -0.0075
16 11 5 0.0803 -0.0046
16 11 7 0.1504 0.0027
16 11 9 0.0376 -0.0006
16 11 11 -0.1915 -0.0003
16 12 0 -1.1119 0.0103
16 12 2 -0.4828 0.0054
16 12 4 0.8164 0.0060
16 12 6 0.1984 0.0000
16 12 8 -0.0299 -0.0004
16 12 10 -0.0322 0.0053
16 13 1 0.3356 0.0016
16 13 3 0.8429 0.0032
16 13 5 -0.0527 -0.0048
16 13 7 -0.0329 -0.0002
16 13 9 -0.0961 0.0030
16 13 11 0.0314 -0.0039
16 14 0 0.6248 -0.0097
16 14 2 0.2127 -0.0038
16 14 4 -0.6391 -0.0023
16 14 6 -0.0328 0.0057
16 14 8 -0.0120 -0.0006
16 14 10 -0.0270 -0.0069
16 15 1 -0.1830 0.0090
16 15 3 -0.3649 0.0058
16 15 5 0.0537 0.0049
16 15 7 -0.0727 -0.0012
16 15 9 0.1319 -0.0004
16 16 0 -0.1392 0.0092
16 16 2 0.1547 -0.0003
16 16 4 0.2828 -0.0052
16 16 6 -0.1788 -0.0023
16 16 8 0.0139 0.0027
16 16 10 0.0330 0.0032
16 17 1 0.0920 -0.0112
16 17 3 -0.0131 -0.0083
16 17 5 -0.0757 0.0018
16 17 7 0.0933 -0.0007
16 17 9 -0.2092 -0.0038
16 18 0 -0.0454 0.0024
16 18 2 -0.2415 0.0043
16 18 4 -0.1302 0.0079
16 18 6 0.1871 -0.0037
16 18 8 -0.0767 -0.0027
16 19 1 -0.0344 0.0019
16 19 3 -0.0200 0.0035
16 19 5 0.0350 -0.0056
16 19 7 -0.0407 0.0011
16 19 9 0.3089 0.0039
16 20 0 0.1156 -0.0176
16 20 2 0.0600 -0.0046
16 20 4 0.1265 -0.0052
16 20 6 -0.0208 0.0033
16 20 8 0.1757 0.0013
16 21 1 -0.1334 0.0088
16 21 3 0.1277 0.0001
16 21 5 0.1045 0.0038
16 21 7 0.0824 0.0028
16 22 0 -0.3550 0.0187
16 22 2 0.0968 0.0002
16 22 4 0.0127 0.0029
16 22 6 -0.0505 0.0014
16 23 1 0.3311 -0.0090
16 23 3 -0.0103 0.0023
16 23 5 -0.2355 -0.0017
16 23 7 -0.2438 -0.0070
16 24 0 0.4941 -0.0019
16 24 2 -0.0624 0.0036
16 24 4 -0.1825 -0.0040
16 24 6 -0.0010 -0.0026
16 25 1 -0.2260 -0.0013
16 25 3 -0.0894 -0.0060
16 25 5 0.2279 0.0026
16 26 0 -0.1193 -0.0150
16 26 2 -0.0623 -0.0029
16 26 4 0.0848 0.0051
16 27 1 -0.1886 0.0094
16 27 3 -0.0369 0.0060
16 28 0 -0.4321 0.0165
17 1 2 -0.4881 0.0009
17 1 4 -0.2302 0.0068
17 1 6 -0.2289 -0.0012
17 1 8 0.1848 -0.0048
17 1 10 0.2336 -0.0019
17 1 12 -0.1151 -0.0050
17 2 1 -0.7558 0.0024
17 2 3 0.2984 0.0004
17 2 5 0.5172 -0.0057
17 2 7 0.5064 -0.0001
17 2 9 -0.0802 0.0004
17 2 11 -0.1986 0.0001
17 3 2 1.0779 -0.0014
17 3 4 0.5667 -0.0001
17 3 6 -0.0449 0.0011
17 3 8 -0.4814 -0.0014
17 3 10 -0.0708 0.0039
17 3 12 0.1428 0.0053
17 4 1 0.9767 -0.0048
17 4 3 -0.3395 0.0018
17 4 5 -0.8651 -0.0012
17 4 7 -0.5068 -0.0019
17 4 9 0.1647 0.0044
17 4 11 0.0648 -0.0012
17 5 2 -1.0265 -0.0064
17 5 4 -0.7163 -0.0041
17 5 6 0.1002 0.0046
17 5 8 0.3126 0.0050
17 5 10 0.0161 -0.0038
17 5 12 -0.0327 -0.0006
17 6 1 -0.5584 0.0014
17 6 3 0.0739 0.0033
17 6 5 0.6250 0.0077
17 6 7 0.3359 0.0006
17 6 9 0.0577 -0.0035
17 6 11 0.0388 0.0034
17 7 2 0.3506 0.0080
17 7 4 0.5184 -0.0010
17 7 6 0.0841 -0.0079
17 7 8 -0.0283 -0.0023
17 7 10 -0.1474 0.0001
17 8 1 -0.2758 0.0071
17 8 3 0.2091 -0.0033
17 8 5 -0.0721 -0.0029
17 8 7 -0.2450 0.0018
17 8 9 -0.2334 -0.0012
17 8 11 0.0471 -0.0016
17 9 2 0.4788 0.0020
17 9 4 -0.0747 0.0086
17 9 6 -0.2719 0.0039
17 9 8 -0.0115 -0.0017
17 9 10 0.2671 0.0053
17 10 1 0.9572 -0.0127
17 10 3 -0.3763 -0.0035
17 10 5 -0.4177 -0.0048
17 10 7 0.2557 -0.0012
17 10 9 0.1664 0.0032
17 10 11 -0.1926 -0.0048
17 11 2 -0.9873 -0.0079
17 11 4 -0.3001 -0.0064
17 11 6 0.3444 0.0018
17 11 8 -0.0820 0.0011
17 11 10 -0.2145 -0.0076
17 12 1 -1.0415 0.0130
17 12 3 0.4779 0.0077
17 12 5 0.6085 0.0027
17 12 7 -0.2853 -0.0020
17 12 9 -0.0437 0.0003
17 13 2 0.9501 -0.0004
17 13 4 0.3270 -0.0041
17 13 6 -0.3229 -0.0029
17 13 8 0.0922 0.0021
17 13 10 0.0689 0.0031
17 14 1 0.5742 -0.0118
17 14 3 -0.5300 -0.0041
17 14 5 -0.4287 0.0051
17 14 7 0.3184 0.0030
17 14 9 0.0257 -0.0051
17 15 2 -0.5637 0.0126
17 15 4 -0.0606 0.0098
17 15 6 0.2403 0.0007
17 15 8 -0.0286 -0.0026
17 15 10 0.0453 0.0051
17 16 1 -0.0893 0.0101
17 16 3 0.5091 -0.0036
17 16 5 0.1093 -0.0070
17 16 7 -0.3036 -0.0011
17 16 9 -0.0409 0.0064
17 17 2 0.3109 -0.0154
17 17 4 -0.1255 -0.0052
17 17 6 -0.1395 0.0004
17 17 8 -0.0590 0.0016
17 18 1 0.0202 -0.0052
17 18 3 -0.4196 0.0085
17 18 5 -0.0142 0.0029
17 18 7 0.1412 0.0010
17 18 9 0.0198 -0.0040
17 19 2 -0.3294 0.0080
17 19 4 0.0144 -0.0009
17 19 6 0.0490 0.0004
17 19 8 0.1514 -0.0031
17 20 1 -0.1369 -0.0018
17 20 3 0.2457 -0.0066
17 20 5 0.1329 -0.0005
17 20 7 0.0910 -0.0039
17 21 2 0.2236 0.0003
17 21 4 0.1704 0.0005
17 21 6 0.0548 -0.0004
17 22 1 -0.0202 0.0048
17 22 3 -0.0079 0.0019
17 22 5 -0.1499 0.0024
17 22 7 -0.1654 0.0049
17 23 2 0.1482 -0.0010
17 23 4 -0.1663 0.0025
17 23 6 -0.1375 -0.0018
17 24 1 0.3064 -0.0010
17 24 3 -0.1229 -0.0019
17 24 5 0.0516 -0.0037
17 25 2 -0.2947 -0.0057
17 25 4 0.0668 -0.0008
17 26 1 -0.2323 -0.0051
17 26 3 0.0158 0.0066
17 27 2 -0.0246 0.0107
18 1 1 -0.3713 0.0092
18 1 3 -0.5179 -0.0062
18 1 5 -0.4300 0.0040
18 1 7 -0.1559 -0.0065
18 1 9 0.3009 0.0010
18 1 11 0.0127 -0.0035
18 2 0 -0.8221 0.0074
18 2 2 -0.2260 -0.0059
18 2 4 0.4522 0.0044
18 2 6 0.5493 -0.0040
18 2 8 0.3156 0.0040
18 2 10 -0.2197 -0.0043
18 3 1 0.5478 0.0023
18 3 3 0.9727 0.0107
18 3 5 0.2962 -0.0023
18 3 7 -0.1536 0.0012
18 3 9 -0.3439 -0.0019
18 3 11 0.0088 0.0068
18 4 0 0.8067 0.0046
18 4 2 0.3849 0.0021
18 4 4 -0.7721 -0.0072
18 4 6 -0.5883 -0.0022
18 4 8 -0.2241 0.0015
18 4 10 0.1119 0.0041
18 5 1 -0.3311 -0.0147
18 5 3 -1.0753 -0.0097
18 5 5 -0.0931 0.0022
18 5 7 0.0846 0.0063
18 5 9 0.1604 -0.0014
18 5 11 0.0825 -0.0020
18 6 0 -0.2302 -0.0100
18 6 2 -0.4241 0.0023
18 6 4 0.6390 0.0078
18 6 6 0.2416 0.0069
18 6 8 0.2221 -0.0043
18 6 10 0.1353 0.0036
18 7 1 -0.0869 0.0082
18 7 3 0.6731 0.0004
18 7 5 -0.0293 -0.0031
18 7 7 0.1725 -0.0071
18 7 9 -0.0242 0.0035
18 7 11 -0.2074 -0.0078
18 8 0 -0.5476 0.0078
18 8 2 0.1811 0.0006
18 8 4 -0.1752 -0.0006
18 8 6 0.0651 -0.0044
18 8 8 -0.2548 0.0018
18 8 10 -0.1938 -0.0080
18 9 1 0.4263 0.0080
18 9 3 0.0764 0.0102
18 9 5 0.0345 0.0030
18 9 7 -0.2236 0.0018
18 9 9 0.0505 -0.0003
18 9 11 0.2082 0.0123
18 10 0 1.0766 -0.0089
18 10 2 0.1834 -0.0054
18 10 4 -0.3697 -0.0065
18 10 6 -0.1139 -0.0000
18 10 8 0.1957 0.0016
18 10 10 0.0584 0.0025
18 11 1 -0.5661 -0.0078
18 11 3 -0.7341 -0.0097
18 11 5 0.0554 -0.0004
18 11 7 0.0903 0.0014
18 11 9 -0.0525 -0.0042
18 12 0 -1.0664 0.0172
18 12 2 -0.2918 0.0053
18 12 4 0.7302 0.0051
18 12 6 -0.0030 -0.0008
18 12 8 -0.1019 -0.0009
18 12 10 -0.0021 0.0054
18 13 1 0.5138 -0.0077
18 13 3 0.8401 -0.0013
18 13 5 -0.1916 -0.0037
18 13 7 -0.0050 0.0002
18 13 9 -0.0617 0.0030
18 14 0 0.6069 -0.0192
18 14 2 0.0151 -0.0027
18 14 4 -0.7047 0.0006
18 14 6 0.1756 0.0043
18 14 8 0.0825 -0.0028
18 14 10 0.0720 -0.0056
18 15 1 -0.3865 0.0133
18 15 3 -0.4306 0.0096
18 15 5 0.2736 0.0058
18 15 7 -0.0094 -0.0022
18 15 9 0.1596 0.0029
18 16 0 -0.2192 0.0060
18 16 2 0.3147 0.0022
18 16 4 0.4091 -0.0034
18 16 6 -0.2853 -0.0048
18 16 8 -0.0696 0.0044
18 17 1 0.3502 -0.0014
18 17 3 0.0897 -0.0090
18 17 5 -0.2000 -0.0042
18 17 7 0.0340 0.0022
18 17 9 -0.1825 -0.0056
18 18 0 0.2546 0.0106
18 18 2 -0.3142 -0.0033
18 18 4 -0.1940 0.0034
18 18 6 0.1804 0.0034
18 18 8 -0.0554 -0.0017
18 19 1 -0.3406 -0.0110
18 19 3 -0.1519 0.0058
18 19 5 0.0003 0.0019
18 19 7 -0.0683 -0.0022
18 20 0 -0.2906 -0.0153
18 20 2 0.0447 0.0039
18 20 4 0.1491 -0.0037
18 20 6 0.0602 -0.0039
18 21 1 0.0698 0.0104
18 21 3 0.2455 -0.0054
18 21 5 0.1611 -0.0015
18 21 7 0.1200 0.0038
18 22 0 -0.2210 0.0077
18 22 2 0.1372 -0.0021
18 22 4 -0.0641 0.0049
18 22 6 -0.1528 0.0050
18 23 1 0.4299 0.0001
18 23 3 -0.0340 0.0061
18 23 5 -0.1708 0.0006
18 24 0 0.8813 0.0027
18 24 2 -0.1052 -0.0022
18 24 4 -0.0747 -0.0065
18 25 1 -0.6520 -0.0101
18 25 3 -0.1793 -0.0047
18 26 0 -0.8435 -0.0090
18 26 2 0.0252 0.0059
19 1 2 -0.6510 -0.0150
19 1 4 -0.4061 0.0010
19 1 6 -0.4112 -0.0046
19 1 8 -0.1583 0.0010
19 1 10 0.2755 -0.0009
19 2 1 -0.5320 -0.0154
19 2 3 0.2297 0.0097
19 2 5 0.3645 -0.0023
19 2 7 0.3581 0.0041
19 2 9 0.2278 -0.0022
19 2 11 -0.2343 -0.0037
19 3 2 0.7504 0.0222
19 3 4 0.5472 -0.0011
19 3 6 0.1955 0.0025
19 3 8 -0.0786 -0.0024
19 3 10 -0.3166 0.0009
19 4 1 0.4591 0.0119
19 4 3 -0.2149 -0.0099
19 4 5 -0.5533 -0.0026
19 4 7 -0.3601 -0.0020
19 4 9 -0.1918 0.0031
19 4 11 0.0762 0.0033
19 5 2 -0.5649 -0.0124
19 5 4 -0.5011 -0.0011
19 5 6 -0.0576 0.0024
19 5 8 0.0169 0.0009
19 5 10 0.2123 0.0002
19 6 1 -0.1809 0.0012
19 6 3 0.0587 0.0007
19 6 5 0.3702 0.0073
19 6 7 0.1883 0.0019
19 6 9 0.2403 0.0022
19 6 11 0.1182 0.0014
19 7 2 0.1445 -0.0100
19 7 4 0.2889 0.0028
19 7 6 0.0820 -0.0024
19 7 8 0.1241 0.0009
19 7 10 -0.1266 -0.0055
19 8 1 -0.2411 -0.0074
19 8 3 0.1248 0.0121
19 8 5 -0.0275 -0.0045
19 8 7 -0.1105 -0.0042
19 8 9 -0.1997 -0.0068
19 8 11 -0.1064 -0.0009
19 9 2 0.3927 0.0231
19 9 4 0.0287 -0.0006
19 9 6 -0.1453 -0.0017
19 9 8 -0.0411 0.0006
19 9 10 0.0856 0.0104
19 10 1 0.6429 0.0013
19 10 3 -0.2817 -0.0137
19 10 5 -0.2653 -0.0012
19 10 7 0.1765 0.0054
19 10 9 0.0251 0.0036
19 11 2 -0.8361 -0.0121
19 11 4 -0.2930 -0.0016
19 11 6 0.1970 0.0035
19 11 8 -0.1078 -0.0035
19 11 10 -0.0216 -0.0085
19 12 1 -0.7241 0.0077
19 12 3 0.4325 0.0038
19 12 5 0.4033 0.0016
19 12 7 -0.2623 -0.0031
19 12 9 0.0488 0.0033
19 13 2 0.9000 -0.0069
19 13 4 0.2929 -0.0009
19 13 6 -0.2522 -0.0018
19 13 8 0.0690 0.0028
19 13 10 -0.0320 0.0007
19 14 1 0.3856 -0.0080
19 14 3 -0.5249 0.0022
19 14 5 -0.3001 0.0018
19 14 7 0.3058 -0.0006
19 14 9 0.0678 -0.0055
19 15 2 -0.6048 0.0095
19 15 4 -0.0584 0.0056
19 15 6 0.2428 0.0003
19 15 8 0.0601 0.0008
19 16 1 -0.0390 0.0010
19 16 3 0.4838 0.0016
19 16 5 0.0609 -0.0032
19 16 7 -0.2639 0.0016
19 16 9 -0.1481 0.0025
19 17 2 0.3906 0.0013
19 17 4 -0.0752 -0.0074
19 17 6 -0.1116 -0.0003
19 17 8 -0.1025 -0.0011
19 18 1 0.1107 0.0023
19 18 3 -0.3487 -0.0055
19 18 5 0.0190 0.0030
19 18 7 0.0669 0.0016
19 19 2 -0.4518 -0.0055
19 19 4 -0.0578 0.0064
19 19 6 -0.0576 0.0010
19 19 8 0.0957 -0.0033
19 20 1 -0.3284 0.0009
19 20 3 0.2057 0.0030
19 20 5 0.1050 -0.0036
19 20 7 0.1905 -0.0057
19 21 2 0.3775 -0.0005
19 21 4 0.1829 -0.0057
19 21 6 0.1442 -0.0011
19 22 1 0.1315 -0.0014
19 22 3 -0.0772 0.0018
19 22 5 -0.1588 0.0048
19 23 2 0.0690 0.0046
19 23 4 -0.0704 0.0047
19 24 1 0.3329 -0.0059
19 24 3 -0.0135 -0.0044
19 25 2 -0.4005 -0.0015
19 26 1 -0.4238 0.0121
20 1 1 -0.1287 -0.0027
20 1 3 -0.3051 -0.0103
20 1 5 -0.7126 -0.0054
20 1 7 -0.3647 -0.0004
20 1 9 0.1411 0.0004
20 1 11 0.0556 0.0041
20 2 0 -0.2410 -0.0052
20 2 2 -0.1090 -0.0042
20 2 4 -0.0112 0.0032
20 2 6 0.4282 0.0024
20 2 8 0.3714 0.0018
20 2 10 -0.0835 -0.0022
20 3 1 0.1993 0.0098
20 3 3 0.4458 0.0097
20 3 5 0.5698 0.0003
20 3 7 0.1306 0.0018
20 3 9 -0.2977 -0.0019
20 3 11 -0.1590 0.0005
20 4 0 0.2218 0.0087
20 4 2 0.1056 0.0006
20 4 4 -0.2305 -0.0061
20 4 6 -0.4652 -0.0002
20 4 8 -0.3294 -0.0006
20 4 10 0.0037 0.0029
20 5 1 -0.1499 -0.0058
20 5 3 -0.4682 -0.0034
20 5 5 -0.2642 0.0019
20 5 7 -0.0771 -0.0017
20 5 9 0.1653 -0.0005
20 5 11 0.1944 0.0009
20 6 0 -0.0968 -0.0001
20 6 2 -0.1318 -0.0005
20 6 4 0.2916 0.0022
20 6 6 0.1789 0.0034
20 6 8 0.2169 0.0018
20 6 10 0.1452 0.0041
20 7 1 0.0219 -0.0085
20 7 3 0.3205 -0.0060
20 7 5 -0.0170 0.0031
20 7 7 0.1766 0.0009
20 7 9 0.0161 0.0010
20 8 0 -0.1218 -0.0083
20 8 2 0.0879 0.0036
20 8 4 -0.1476 0.0064
20 8 6 0.0873 -0.0077
20 8 8 -0.1234 -0.0036
20 8 10 -0.1195 -0.0073
20 9 1 0.1603 0.0146
20 9 3 0.0696 0.0114
20 9 5 0.1509 -0.0066
20 9 7 -0.1488 0.0012
20 9 9 -0.0299 0.0021
20 10 0 0.4117 0.0014
20 10 2 0.0641 -0.0021
20 10 4 -0.1539 -0.0077
20 10 6 -0.1122 0.0068
20 10 8 0.0318 0.0011
20 10 10 -0.0489 0.0012
20 11 1 -0.3407 0.0006
20 11 3 -0.5519 -0.0076
20 11 5 -0.1093 0.0024
20 11 7 0.0079 -0.0031
20 11 9 0.0113 -0.0030
20 12 0 -0.5316 0.0147
20 12 2 -0.1371 -0.0046
20 12 4 0.4539 0.0004
20 12 6 -0.0185 -0.0013
20 12 8 0.0145 0.0041
20 13 1 0.3931 -0.0175
20 13 3 0.7178 0.0005
20 13 5 -0.0541 0.0027
20 13 7 0.0356 0.0020
20 13 9 -0.0899 -0.0016
20 14 0 0.3129 -0.0147
20 14 2 -0.0226 0.0075
20 14 4 -0.5037 0.0026
20 14 6 0.1723 -0.0034
20 14 8 0.0441 -0.0064
20 15 1 -0.3167 0.0103
20 15 3 -0.4319 -0.0002
20 15 5 0.1768 -0.0015
20 15 7 0.0113 0.0007
20 15 9 0.1398 0.0068
20 16 0 -0.0995 -0.0061
20 16 2 0.2357 -0.0032
20 16 4 0.2757 0.0031
20 16 6 -0.2347 0.0031
20 16 8 -0.1026 0.0045
20 17 1 0.3101 0.0111
20 17 3 0.1214 0.0043
20 17 5 -0.0940 -0.0032
20 17 7 -0.0129 -0.0002
20 18 0 0.2968 0.0206
20 18 2 -0.2247 -0.0023
20 18 4 -0.0545 -0.0070
20 18 6 0.0851 0.0013
20 19 1 -0.4092 -0.0173
20 19 3 -0.1288 -0.0032
20 19 5 -0.1348 0.0057
20 19 7 -0.0201 -0.0031
20 20 0 -0.5555 -0.0105
20 20 2 0.0498 0.0028
20 20 4 0.0163 0.0030
20 20 6 0.1832 -0.0053
20 21 1 0.3109 0.0029
20 21 3 0.1765 -0.0024
20 21 5 0.2558 -0.0053
20 22 0 0.2090 -0.0074
20 22 2 0.0192 0.0023
20 22 4 -0.0197 0.0024
20 23 1 0.1190 0.0121
20 23 3 0.0342 0.0033
20 24 0 0.5359 0.0107
20 24 2 0.0336 -0.0093
20 25 1 -0.4908 -0.0139
21 1 2 -0.2320 -0.0052
21 1 4 -0.3047 -0.0066
21 1 6 -0.5897 -0.0050
21 1 8 -0.2166 0.0030
21 1 10 0.1429 0.0015
21 2 1 -0.1411 -0.0011
21 2 3 0.0254 0.0011
21 2 5 0.0610 -0.0019
21 2 7 0.3192 0.0047
21 2 9 0.2156 -0.0017
21 3 2 0.2712 0.0074
21 3 4 0.3857 -0.0031
21 3 6 0.4022 0.0057
21 3 8 0.0240 -0.0007
21 3 10 -0.3374 -0.0027
21 4 1 0.1492 0.0043
21 4 3 -0.0738 -0.0069
21 4 5 -0.2875 0.0047
21 4 7 -0.3280 -0.0015
21 4 9 -0.2278 0.0000
21 5 2 -0.2772 -0.0025
21 5 4 -0.3237 0.0072
21 5 6 -0.1418 -0.0046
21 5 8 -0.0401 -0.0041
21 5 10 0.2526 0.0038
21 6 1 -0.1846 -0.0008
21 6 3 0.0634 0.0023
21 6 5 0.2788 -0.0020
21 6 7 0.0999 0.0016
21 6 9 0.1819 0.0059
21 7 2 0.1916 -0.0095
21 7 4 0.1726 -0.0016
21 7 6 -0.0182 0.0049
21 7 8 0.1586 0.0054
21 7 10 -0.0515 -0.0074
21 8 1 0.1366 -0.0061
21 8 3 0.0328 0.0079
21 8 5 -0.1310 -0.0017
21 8 7 0.0739 -0.0046
21 8 9 -0.0427 -0.0076
21 9 2 0.0986 0.0154
21 9 4 0.0278 -0.0032
21 9 6 0.0923 -0.0038
21 9 8 -0.0908 -0.0005
21 9 10 -0.0958 0.0083
21 10 1 0.0888 0.0079
21 10 3 -0.1732 -0.0071
21 10 5 -0.0090 0.0030
21 10 7 -0.0612 0.0042
21 10 9 -0.1640 0.0003
21 11 2 -0.4981 -0.0047
21 11 4 -0.2114 0.0001
21 11 6 -0.1101 -0.0005
21 11 8 -0.0665 -0.0041
21 12 1 -0.2698 -0.0027
21 12 3 0.3023 -0.0043
21 12 5 0.0797 -0.0012
21 12 7 -0.0317 0.0012
21 12 9 0.2081 0.0074
21 13 2 0.6499 -0.0072
21 13 4 0.2302 0.0051
21 13 6 0.0530 0.0035
21 13 8 0.0461 0.0017
21 14 1 0.1438 0.0006
21 14 3 -0.3415 0.0076
21 14 5 -0.0308 -0.0026
21 14 7 0.1065 -0.0064
21 15 2 -0.4214 0.0005
21 15 4 -0.0747 -0.0051
21 15 6 0.0145 -0.0027
21 15 8 0.0934 0.0038
21 16 1 0.0762 -0.0072
21 16 3 0.2479 0.0024
21 16 5 -0.0817 0.0044
21 16 7 -0.1105 0.0073
21 17 2 0.1918 0.0149
21 17 4 -0.0071 0.0003
21 17 6 0.0077 0.0023
21 18 1 0.0270 0.0116
21 18 3 -0.1096 -0.0102
21 18 5 0.0634 -0.0011
21 18 7 -0.0123 -0.0050
21 19 2 -0.2676 -0.0150
21 19 4 -0.1091 0.0045
21 19 6 -0.0837 -0.0036
21 20 1 -0.3217 -0.0055
21 20 3 0.0625 0.0061
21 20 5 0.1002 -0.0039
21 21 2 0.3600 0.0012
21 21 4 0.1712 -0.0061
21 22 1 0.2887 -0.0003
21 22 3 -0.1117 0.0016
21 23 2 -0.1407 0.0046
21 24 1 0.0714 -0.0060
22 1 1 0.2215 -0.0009
22 1 3 0.0974 -0.0011
22 1 5 -0.8234 -0.0072
22 1 7 -0.3170 0.0011
22 1 9 0.1258 -0.0011
22 2 0 0.1636 0.0108
22 2 2 -0.0352 0.0005
22 2 4 -0.3715 -0.0066
22 2 6 0.4244 0.0028
22 2 8 0.3100 -0.0012
22 2 10 -0.1792 0.0018
22 3 1 0.0132 -0.0050
22 3 3 0.0498 -0.0067
22 3 5 0.7332 0.0037
22 3 7 0.1472 0.0018
22 3 9 -0.3357 0.0004
22 4 0 0.2042 -0.0064
22 4 2 -0.0245 -0.0020
22 4 4 0.0915 0.0037
22 4 6 -0.5068 0.0016
22 4 8 -0.2918 0.0009
22 4 10 0.1682 0.0016
22 5 1 -0.2731 0.0050
22 5 3 -0.1389 0.0064
22 5 5 -0.4051 0.0011
22 5 7 -0.0203 -0.0054
22 5 9 0.2179 -0.0014
22 6 0 -0.5625 -0.0024
22 6 2 0.0336 0.0006
22 6 4 0.1094 0.0012
22 6 6 0.2734 -0.0018
22 6 8 0.0906 0.0015
22 6 10 -0.0543 -0.0001
22 7 1 0.3932 -0.0017
22 7 3 0.1392 -0.0021
22 7 5 0.0455 0.0008
22 7 7 0.0387 0.0061
22 7 9 0.0332 0.0012
22 8 0 0.6653 0.0051
22 8 2 0.0220 0.0004
22 8 4 -0.1379 -0.0013
22 8 6 0.0054 -0.0026
22 8 8 0.0866 -0.0022
22 9 1 -0.2558 -0.0032
22 9 3 0.0217 0.0008
22 9 5 0.1803 -0.0033
22 9 7 -0.0102 -0.0009
22 9 9 -0.1106 0.0000
22 10 0 -0.3894 -0.0045
22 10 2 -0.0388 0.0037
22 10 4 0.0357 0.0018
22 10 6 -0.0760 0.0047
22 10 8 -0.1791 -0.0029
22 11 1 -0.0373 0.0102
22 11 3 -0.2905 -0.0007
22 11 5 -0.2455 -0.0011
22 11 7 -0.1096 -0.0055
22 11 9 0.0607 0.0012
22 12 0 0.0375 0.0060
22 12 2 0.0323 -0.0080
22 12 4 0.0840 -0.0052
22 12 6 -0.0105 -0.0003
22 12 8 0.1772 0.0091
22 13 1 0.2172 -0.0104
22 13 3 0.3904 0.0007
22 13 5 0.1772 0.0077
22 13 7 0.1351 0.0055
22 14 0 0.0032 -0.0015
22 14 2 -0.1111 0.0064
22 14 4 -0.0868 0.0042
22 14 6 0.1051 -0.0067
22 14 8 -0.0568 -0.0096
22 15 1 -0.1766 -0.0026
22 15 3 -0.1784 -0.0044
22 15 5 -0.0665 -0.0089
22 15 7 -0.0228 -0.0009
22 16 0 0.1167 -0.0116
22 16 2 0.2160 -0.0024
22 16 4 -0.0405 0.0024
22 16 6 -0.1121 0.0095
22 17 1 0.1251 0.0137
22 17 3 -0.0569 0.0095
22 17 5 0.0628 0.0056
22 17 7 -0.0787 -0.0001
22 18 0 0.0664 0.0148
22 18 2 -0.1769 0.0029
22 18 4 0.1346 -0.0055
22 18 6 -0.0313 -0.0062
22 19 1 -0.2394 -0.0062
22 19 3 0.0278 -0.0085
22 19 5 -0.1823 -0.0022
22 20 0 -0.4686 0.0023
22 20 2 0.0422 -0.0065
22 20 4 -0.0936 0.0022
22 21 1 0.3411 -0.0107
22 21 3 0.0694 0.0032
22 22 0 0.5036 -0.0197
22 22 2 -0.0259 0.0088
22 23 1 -0.1988 0.0160
23 1 2 0.1305 0.0099
23 1 4 -0.2155 -0.0023
23 1 6 -0.5687 -0.0021
23 1 8 -0.0125 -0.0006
23 1 10 -0.0295 0.0038
23 2 1 -0.0275 0.0173
23 2 3 -0.1175 -0.0090
23 2 5 -0.0241 -0.0033
23 2 7 0.3895 0.0002
23 2 9 -0.0534 -0.0001
23 3 2 0.1060 -0.0182
23 3 4 0.3104 -0.0031
23 3 6 0.4834 0.0036
23 3 8 -0.1445 0.0008
23 3 10 -0.1292 -0.0026
23 4 1 0.2558 -0.0090
23 4 3 -0.0432 0.0023
23 4 5 -0.1983 0.0042
23 4 7 -0.3930 0.0011
23 4 9 0.0466 0.0028
23 5 2 -0.3363 0.0048
23 5 4 -0.2185 0.0067
23 5 6 -0.1816 -0.0031
23 5 8 0.1012 -0.0033
23 6 1 -0.4627 -0.0065
23 6 3 0.1637 0.0075
23 6 5 0.2560 -0.0017
23 6 7 0.0873 -0.0021
23 6 9 -0.0622 -0.0015
23 7 2 0.3956 0.0098
23 7 4 0.0766 -0.0039
23 7 6 -0.0794 0.0035
23 7 8 0.0986 0.0059
23 8 1 0.5319 0.0093
23 8 3 -0.0877 -0.0086
23 8 5 -0.2029 -0.0010
23 8 7 0.1908 0.0013
23 8 9 0.0942 -0.0008
23 9 2 -0.1849 -0.0099
23 9 4 0.0050 -0.0002
23 9 6 0.2341 -0.0021
23 9 8 -0.1386 -0.0038
23 10 1 -0.3688 -0.0004
23 10 3 -0.0915 0.0054
23 10 5 0.1955 0.0029
23 10 7 -0.2445 -0.0014
23 10 9 -0.1970 -0.0021
23 11 2 -0.1579 0.0046
23 11 4 -0.0485 -0.0000
23 11 6 -0.3341 -0.0031
23 11 8 0.0069 -0.0010
23 12 1 0.1432 -0.0029
23 12 3 0.2014 -0.0047
23 12 5 -0.2397 -0.0031
23 12 7 0.1767 0.0037
23 13 2 0.3046 -0.0019
23 13 4 0.0459 0.0028
23 13 6 0.3391 0.0070
23 13 8 0.0188 0.0020
23 14 1 -0.1330 -0.0014
23 14 3 -0.1809 0.0030
23 14 5 0.2638 0.0001
23 14 7 -0.1049 -0.0068
23 15 2 -0.1186 -0.0028
23 15 4 0.0261 -0.0049
23 15 6 -0.2186 -0.0073
23 16 1 0.2638 0.0006
23 16 3 0.0678 0.0010
23 16 5 -0.2220 0.0029
23 16 7 0.0480 0.0097
23 17 2 -0.1045 0.0088
23 17 4 -0.0463 0.0050
23 17 6 0.0714 0.0081
23 18 1 -0.1752 0.0059
23 18 3 0.0559 -0.0018
23 18 5 0.0745 -0.0011
23 19 2 0.0410 -0.0072
23 19 4 -0.0798 -0.0024
23 20 1 -0.1556 -0.0064
23 20 3 -0.0909 -0.0008
23 21 2 0.1728 0.0007
23 22 1 0.3258 0.0014
24 1 1 0.3553 0.0030
24 1 3 0.2524 0.0077
24 1 5 -0.8058 0.0004
24 1 7 -0.1447 -0.0023
24 1 9 0.1156 -0.0001
24 2 0 0.2070 0.0186
24 2 2 -0.1173 0.0016
24 2 4 -0.4837 -0.0084
24 2 6 0.5168 -0.0007
24 2 8 0.1608 -0.0018
24 3 1 -0.0796 -0.0179
24 3 3 -0.0628 -0.0127
24 3 5 0.8294 0.0027
24 3 7 0.0254 -0.0010
24 3 9 -0.2448 0.0013
24 4 0 0.3258 -0.0151
24 4 2 0.0248 0.0003
24 4 4 0.2383 0.0035
24 4 6 -0.5983 -0.0021
24 4 8 -0.0940 0.0065
24 5 1 -0.3382 0.0071
24 5 3 0.0195 0.0025
24 5 5 -0.5060 0.0002
24 5 7 0.1238 0.0021
24 5 9 0.1158 -0.0043
24 6 0 -0.8627 -0.0080
24 6 2 0.1234 -0.0009
24 6 4 -0.0205 0.0069
24 6 6 0.3745 0.0006
24 6 8 -0.1289 -0.0083
24 7 1 0.6103 0.0102
24 7 3 -0.0484 0.0087
24 7 5 0.1339 -0.0013
24 7 7 -0.1088 0.0014
24 7 9 0.1189 0.0066
24 8 0 1.1177 0.0175
24 8 2 -0.1004 0.0001
24 8 4 -0.0494 -0.0084
24 8 6 -0.0889 0.0011
24 8 8 0.2490 0.0057
24 9 1 -0.5520 -0.0126
24 9 3 0.0649 -0.0081
24 9 5 0.0853 -0.0008
24 9 7 0.0606 -0.0022
24 10 0 -0.9436 -0.0058
24 10 2 -0.0424 0.0014
24 10 4 0.0765 0.0034
24 10 6 -0.0183 0.0007
24 10 8 -0.2332 -0.0044
24 11 1 0.2634 0.0030
24 11 3 -0.0646 0.0028
24 11 5 -0.2096 0.0011
24 11 7 -0.1009 -0.0033
24 12 0 0.5537 -0.0060
24 12 2 0.1584 0.0005
24 12 4 -0.1505 -0.0017
24 12 6 0.0126 -0.0028
24 12 8 0.1658 0.0060
24 13 1 -0.0183 0.0074
24 13 3 0.0093 -0.0019
24 13 5 0.2794 0.0021
24 13 7 0.0944 0.0076
24 14 0 -0.3266 0.0074
24 14 2 -0.2389 -0.0055
24 14 4 0.2295 0.0027
24 14 6 -0.0269 0.0000
24 15 1 -0.0278 -0.0120
24 15 3 0.1446 0.0019
24 15 5 -0.2351 -0.0066
24 16 0 0.3012 -0.0044
24 16 2 0.2849 0.0049
24 16 4 -0.2488 -0.0027
24 16 6 0.0548 0.0063
24 17 1 -0.0104 0.0060
24 17 3 -0.2580 0.0022
24 17 5 0.1246 0.0103
24 18 0 -0.1487 -0.0020
24 18 2 -0.1999 0.0045
24 18 4 0.1908 0.0027
24 19 1 -0.0472 0.0079
24 19 3 0.1563 -0.0062
24 20 0 -0.2210 0.0136
24 20 2 0.0053 -0.0119
24 21 1 0.1692 -0.0152
25 1 2 0.2509 0.0099
25 1 4 -0.2987 0.0033
25 1 6 -0.3854 -0.0001
25 1 8 -0.0007 -0.0020
25 2 1 -0.0485 0.0119
25 2 3 -0.3064 -0.0084
25 2 5 0.0905 -0.0004
25 2 7 0.2911 -0.0016
25 2 9 -0.1367 0.0006
25 3 2 -0.0859 -0.0200
25 3 4 0.3882 0.0007
25 3 6 0.4015 -0.0021
25 3 8 -0.1072 -0.0004
25 4 1 0.2183 -0.0088
25 4 3 0.1144 0.0047
25 4 5 -0.2065 -0.0057
25 4 7 -0.2707 0.0029
25 5 2 -0.1462 0.0018
25 5 4 -0.1793 -0.0021
25 5 6 -0.1301 0.0045
25 5 8 0.0907 0.0007
25 6 1 -0.3861 -0.0070
25 6 3 0.1420 0.0068
25 6 5 0.2201 0.0057
25 6 7 -0.0057 -0.0057
25 7 2 0.2975 0.0168
25 7 4 -0.0171 0.0011
25 7 6 -0.0962 -0.0004
25 7 8 0.0915 0.0041
25 8 1 0.5499 0.0131
25 8 3 -0.1404 -0.0089
25 8 5 -0.1741 0.0008
25 8 7 0.2248 0.0052
25 9 2 -0.2842 -0.0132
25 9 4 -0.0053 -0.0006
25 9 6 0.1779 -0.0050
25 9 8 -0.1796 -0.0063
25 10 1 -0.5956 -0.0043
25 10 3 -0.0358 0.0012
25 10 5 0.2112 -0.0034
25 10 7 -0.2428 -0.0011
25 11 2 0.1559 -0.0005
25 11 4 0.0963 0.0030
25 11 6 -0.2494 0.0032
25 12 1 0.4869 -0.0012
25 12 3 0.1281 0.0055
25 12 5 -0.2856 -0.0015
25 12 7 0.2002 -0.0018
25 13 2 -0.0619 0.0048
25 13 4 -0.0955 -0.0056
25 13 6 0.3006 0.0029
25 14 1 -0.3770 -0.0049
25 14 3 -0.0920 -0.0059
25 14 5 0.2651 0.0047
25 15 2 0.1087 -0.0006
25 15 4 0.0768 0.0031
25 15 6 -0.2087 -0.0062
25 16 1 0.3464 0.0093
25 16 3 0.0312 0.0010
25 16 5 -0.1596 -0.0015
25 17 2 -0.1993 -0.0025
25 17 4 -0.0883 0.0037
25 18 1 -0.2320 -0.0036
25 18 3 0.0309 0.0051
25 19 2 0.1497 0.0017
25 20 1 -0.0459 -0.0031
26 1 1 0.3042 0.0023
26 1 3 0.1552 0.0060
26 1 5 -0.6105 0.0022
26 1 7 -0.1572 -0.0029
26 2 0 0.2450 0.0032
26 2 2 -0.2381 -0.0008
26 2 4 -0.3985 -0.0009
26 2 6 0.3752 -0.0003
26 2 8 0.0412 0.0009
26 3 1 -0.3288 -0.0107
26 3 3 -0.0957 -0.0039
26 3 5 0.6949 -0.0015
26 3 7 0.0688 -0.0021
26 4 0 -0.0876 -0.0065
26 4 2 0.1106 0.0013
26 4 4 0.2671 -0.0056
26 4 6 -0.4311 -0.0035
26 4 8 0.0939 0.0072
26 5 1 0.0273 0.0002
26 5 3 0.1822 -0.0048
26 5 5 -0.4075 0.0021
26 5 7 0.1328 0.0063
26 6 0 -0.3613 -0.0029
26 6 2 0.1575 -0.0011
26 6 4 -0.0846 0.0076
26 6 6 0.3019 0.0012
26 6 8 -0.2931 -0.0126
26 7 1 0.3691 0.0067
26 7 3 -0.2259 0.0078
26 7 5 0.1465 0.0015
26 7 7 -0.1634 -0.0010
26 8 0 0.8905 0.0027
26 8 2 -0.1834 0.0027
26 8 4 0.0393 0.0016
26 8 6 -0.1413 0.0022
26 9 1 -0.5783 0.0008
26 9 3 0.1021 -0.0017
26 9 5 -0.0930 -0.0086
26 9 7 0.0574 -0.0046
26 10 0 -1.1442 0.0085
26 10 2 -0.0193 -0.0035
26 10 4 -0.0231 -0.0110
26 10 6 0.0641 0.0016
26 11 1 0.5118 -0.0095
26 11 3 0.0694 -0.0031
26 11 5 0.0299 0.0124
26 11 7 0.0096 0.0003
26 12 0 0.9677 -0.0121
26 12 2 0.1823 0.0041
26 12 4 -0.0797 0.0100
26 12 6 0.0274 -0.0088
26 13 1 -0.2896 0.0088
26 13 3 -0.1457 0.0004
26 13 5 0.1501 -0.0097
26 14 0 -0.5837 0.0027
26 14 2 -0.2293 -0.0054
26 14 4 0.1763 -0.0040
26 15 1 0.0890 -0.0025
26 15 3 0.1774 0.0022
26 15 5 -0.2308 0.0026
26 16 0 0.2800 0.0076
26 16 2 0.2480 0.0026
26 16 4 -0.1632 0.0003
26 17 1 0.0130 -0.0049
26 17 3 -0.2140 0.0013
26 18 0 -0.0667 -0.0118
26 18 2 -0.1991 0.0058
26 19 1 -0.0500 0.0105
27 1 2 0.2148 0.0014
27 1 4 -0.3368 -0.0021
27 1 6 -0.1806 0.0005
27 2 1 0.0392 -0.0065
27 2 3 -0.3635 -0.0013
27 2 5 0.1454 0.0056
27 2 7 -0.0130 0.0001
27 3 2 -0.3727 -0.0012
27 3 4 0.3363 0.0015
27 3 6 0.2219 -0.0052
27 4 1 -0.1650 -0.0003
27 4 3 0.2269 -0.0043
27 4 5 -0.1679 -0.0084
27 4 7 0.0380 0.0041
27 5 2 0.2969 -0.0042
27 5 4 -0.0889 -0.0004
27 5 6 0.0041 0.0065
27 6 1 0.0788 0.0021
27 6 3 0.0576 0.0046
27 6 5 0.1944 0.0016
27 6 7 -0.1589 -0.0069
27 7 2 -0.0281 0.0029
27 7 4 -0.0360 -0.0000
27 7 6 -0.1240 0.0029
27 8 1 0.2786 -0.0020
27 8 3 -0.0897 0.0041
27 8 5 -0.1672 0.0095
27 8 7 0.1850 0.0027
27 9 2 -0.2389 0.0060
27 9 4 -0.1110 -0.0021
27 9 6 0.0374 -0.0130
27 10 1 -0.6193 0.0046
27 10 3 -0.0843 -0.0118
27 10 5 0.1432 -0.0103
27 11 2 0.3245 -0.0100
27 11 4 0.2413 0.0065
27 11 6 0.0144 0.0111
27 12 1 0.6351 -0.0059
27 12 3 0.1640 0.0113
27 12 5 -0.1070 0.0007
27 13 2 -0.2165 0.0054
27 13 4 -0.1319 -0.0089
27 14 1 -0.3941 0.0018
27 14 3 -0.1059 -0.0071
27 15 2 0.0741 -0.0003
27 15 4 -0.0127 0.0050
27 16 1 0.1805 0.0025
27 16 3 0.0764 0.0025
27 17 2 -0.0216 -0.0006
28 1 1 0.1484 -0.0010
28 1 3 0.0410 -0.0020
28 1 5 -0.2828 -0.0029
28 1 7 -0.2918 -0.0001
28 2 0 0.3049 -0.0158
28 2 2 -0.1277 -0.0015
28 2 4 -0.1919 0.0066
28 2 6 0.0311 0.0014
28 3 1 -0.4610 0.0081
28 3 3 -0.1877 0.0035
28 3 5 0.3301 -0.0077
28 3 7 0.2373 0.0016
28 4 0 -0.6378 0.0092
28 4 2 -0.0033 -0.0062
28 4 4 0.1512 -0.0114
28 4 6 -0.0807 0.0049
28 5 1 0.4131 -0.0105
28 5 3 0.2957 -0.0000
28 5 5 -0.1381 0.0099
28 6 0 0.3947 0.0044
28 6 2 0.1798 0.0075
28 6 4 0.0014 0.0013
28 6 6 0.1350 -0.0083
28 7 1 -0.0394 -0.0006
28 7 3 -0.2124 -0.0066
28 7 5 0.0865 0.0013
28 8 0 0.3235 -0.0166
28 8 2 -0.1104 -0.0012
28 8 4 0.0161 0.0156
28 8 6 -0.1820 0.0050
28 9 1 -0.3516 0.0111
28 9 3 -0.0119 0.0100
28 9 5 -0.2647 -0.0151
28 10 0 -0.9339 0.0167
28 10 2 -0.1116 -0.0013
28 10 4 -0.1474 -0.0212
28 11 1 0.4909 -0.0045
28 11 3 0.1340 -0.0077
28 11 5 0.3231 0.0188
28 12 0 0.9611 -0.0038
28 12 2 0.1827 -0.0039
28 12 4 0.1831 0.0140
28 13 1 -0.3496 -0.0104
28 13 3 -0.0395 0.0050
28 14 0 -0.5181 -0.0096
28 14 2 -0.0895 0.0083
28 15 1 0.0942 0.0148
28 16 0 0.0691 0.0124
29 1 2 0.1084 -0.0044
29 1 4 -0.2243 -0.0109
29 1 6 -0.0745 0.0032
29 2 1 0.1784 -0.0162
29 2 3 -0.1426 0.0039
29 2 5 0.0837 0.0093
29 3 2 -0.4255 0.0136
29 3 4 0.0986 -0.0037
29 3 6 0.1072 -0.0065
29 4 1 -0.4844 0.0056
29 4 3 0.0722 -0.0152
29 4 5 -0.0769 -0.0006
29 5 2 0.4776 -0.0073
29 5 4 0.0355 0.0133
29 6 1 0.4299 0.0094
29 6 3 0.0687 0.0084
29 6 5 0.1929 -0.0108
29 7 2 -0.2038 -0.0077
29 7 4 0.0429 -0.0096
29 8 1 0.0193 -0.0137
29 8 3 0.0108 0.0074
29 8 5 -0.2227 0.0158
29 9 2 -0.1216 0.0131
29 9 4 -0.2934 -0.0012
29 10 1 -0.4505 0.0095
29 10 3 -0.2443 -0.0121
29 11 2 0.2147 -0.0046
29 11 4 0.3771 0.0073
29 12 1 0.4693 -0.0067
29 12 3 0.3183 0.0049
29 13 2 -0.0625 -0.0023
29 14 1 -0.1688 0.0080
30 1 1 -0.0438 -0.0032
30 1 3 -0.0150 -0.0073
30 1 5 -0.0573 -0.0033
30 2 0 0.1989 -0.0199
30 2 2 0.1592 -0.0008
30 2 4 0.0117 0.0087
30 3 1 -0.2290 0.0159
30 3 3 -0.2384 0.0022
30 3 5 0.0656 -0.0122
30 4 0 -0.6596 0.0162
30 4 2 -0.2560 -0.0125
30 4 4 0.0039 -0.0096
30 5 1 0.3666 -0.0151
30 5 3 0.2699 0.0092
30 6 0 0.6454 0.0031
30 6 2 0.2139 0.0161
30 6 4 0.1160 -0.0022
30 7 1 -0.2195 0.0023
30 7 3 -0.0569 -0.0145
30 8 0 -0.1199 -0.0146
30 8 2 0.0191 -0.0076
30 8 4 -0.0620 0.0144
30 9 1 -0.0409 0.0022
30 9 3 -0.1626 0.0087
30 10 0 -0.4090 0.0061
30 10 2 -0.2416 0.0027
30 11 1 0.1820 0.0107
30 12 0 0.4898 0.0099
31 1 2 -0.0235 -0.0056
31 1 4 -0.1181 -0.0107
31 2 1 0.2011 -0.0143
31 2 3 0.1268 0.0032
31 3 2 -0.1881 0.0114
31 4 1 -0.4484 0.0069
31 4 3 -0.1432 -0.0140
31 5 2 0.2848 -0.0057
31 6 1 0.4265 0.0065
31 6 3 0.1252 0.0106
31 7 2 -0.1513 -0.0029
31 8 1 -0.1146 -0.0090
32 1 1 -0.1728 -0.0030
32 2 0 -0.0036 -0.0111
32 2 2 0.2993 -0.0008
32 3 1 0.0943 0.0069
32 4 0 -0.2815 0.0103
0 0 0 0.0 0.0
;
loop_
  _refln_index_h
  _refln_index_k
  _refln_index_l
  _refln_intensity_net
  _refln_intensity_u
 -17 -16 -5 -0.00 0.22
 -17 -13 -4 28.04 0.55
 -17 -9 -4 83.24 0.81
 -15 -19 -8 0.15 0.15
 -15 -18 -3 -0.06 0.27
 -15 -15 -2 52.68 0.72
 -14 -22 -6 3.15 0.26
 -14 -19 -9 -0.06 0.11
 -13 -23 -6 3.62 0.27
 -13 -16 -1 29.73 0.55
 -12 -24 -6 1.17 0.19
 -11 -25 -6 0.30 0.17
 -9 -26 -7 0.01 0.14
 -9 -26 -5 0.13 0.20
 -8 -24 -2 7.45 0.33
 -4 -28 -6 0.07 0.13
 -4 -22 0 176.30 1.18
 -17 -15 -6 0.77 0.22
 -17 -14 -7 0.12 0.18
 -17 -14 -5 52.82 0.73
 -17 -11 -4 1.10 0.21
 -16 -18 -6 3.02 0.28
 -16 -16 -8 1.61 0.19
 -16 -13 -3 43.78 0.64
 -15 -20 -5 -0.08 0.22
 -15 -19 -4 15.70 0.46
 -15 -16 -9 0.55 0.16
 -14 -21 -7 0.27 0.19
 -14 -20 -8 1.05 0.19
 -14 -19 -3 143.76 1.21
 -13 -19 -2 16.49 0.46
 -12 -20 -2 9.17 0.37
 -12 -17 -1 30.88 0.55
 -10 -25 -7 5.95 0.24
 -10 -25 -5 15.39 0.42
 -9 -23 -2 0.14 0.22
 -8 -26 -4 0.28 0.19
 -8 -25 -3 5.83 0.30
 -6 -23 -1 0.32 0.21
 -5 -27 -4 0.23 0.20
 -5 -25 -2 5.53 0.32
 -3 -28 -5 15.68 0.33
 -17 -13 -6 0.44 0.20
 -17 -12 -7 2.13 0.22
 -17 -12 -5 6.60 0.31
 -17 -10 -5 43.24 0.61
 -16 -17 -7 2.46 0.24
 -16 -17 -5 6.35 0.33
 -16 -11 -3 6.04 0.29
 -15 -16 -3 55.72 0.75
 -14 -21 -5 4.59 0.30
 -14 -20 -4 1.90 0.30
 -14 -16 -2 54.21 0.73
 -13 -22 -7 0.45 0.17
 -13 -22 -5 0.52 0.23
 -13 -20 -3 5.29 0.33
 -12 -23 -7 2.19 0.21
 -12 -23 -5 0.68 0.22
 -12 -21 -9 0.46 0.12
 -11 -24 -7 1.37 0.16
 -11 -24 -5 0.51 0.21
 -11 -21 -2 8.38 0.36
 -11 -18 -1 18.38 0.44
 -10 -24 -8 1.56 0.16
 -7 -22 -1 0.16 0.21
 -6 -27 -5 4.30 0.23
 -6 -20 0 71.62 0.75
 -5 -26 -3 1.38 0.20
 -2 -28 -6 1.80 0.16
 -1 -28 -5 0.43 0.14
 -17 -11 -6 2.61 0.22
 -16 -16 -6 11.46 0.40
 -16 -14 -8 7.53 0.28
 -16 -14 -4 1.67 0.24
 -15 -17 -8 9.67 0.31
 -14 -14 -2 0.24 0.18
 -13 -21 -4 8.16 0.37
 -13 -17 -10 0.19 0.09
 -13 -17 -10 0.05 0.06
 -13 -17 -2 26.93 0.53
 -12 -22 -8 -0.12 0.15
 -12 -22 -4 15.78 0.44
 -12 -21 -3 0.45 0.25
 -11 -23 -8 0.72 0.15
 -11 -23 -4 10.53 0.38
 -11 -22 -9 0.37 0.10
 -11 -22 -9 0.18 0.07
 -11 -22 -3 1.20 0.27
 -10 -24 -4 3.66 0.28
 -10 -23 -3 -0.00 0.22
 -10 -19 -1 11.78 0.37
 -9 -20 -1 0.86 0.22
 -8 -26 -6 0.28 0.17
 -8 -21 -1 7.41 0.33
 -6 -24 -2 8.32 0.35
 -4 -23 -1 7.12 0.32
 -3 -27 -4 0.86 0.21
 -3 -25 -2 3.55 0.27
 -16 -15 -7 5.05 0.28
 -16 -15 -5 8.64 0.37
 -16 -12 -4 5.90 0.30
 -16 -10 -4 0.28 0.18
 -15 -18 -7 23.79 0.48
 -15 -18 -5 21.27 0.50
 -15 -17 -4 2.24 0.27
 -14 -20 -6 0.60 0.22
 -14 -17 -9 2.13 0.20
 -14 -17 -3 20.01 0.49
 -12 -18 -2 0.24 0.21
 -9 -25 -6 0.38 0.19
 -7 -26 -7 0.75 0.17
 -7 -26 -5 13.51 0.37
 -6 -26 -8 -0.07 0.09
 -6 -26 -8 0.08 0.06
 -6 -26 -4 1.27 0.20
 -6 -25 -3 0.02 0.18
 -5 -27 -6 1.18 0.17
 -4 -27 -5 0.19 0.19
 -3 -26 -3 9.46 0.35
 -16 -14 -6 18.01 0.47
 -16 -13 -5 2.46 0.29
 -15 -12 -3 2.41 0.22
 -14 -19 -5 21.78 0.50
 -14 -18 -8 0.35 0.18
 -14 -18 -4 6.28 0.34
 -13 -21 -6 20.90 0.47
 -13 -18 -3 4.62 0.31
 -13 -15 -2 3.55 0.25
 -12 -22 -6 9.30 0.34
 -12 -18 -10 -0.11 0.08
 -12 -18 -10 0.01 0.06
 -11 -23 -6 0.10 0.19
 -11 -19 -2 2.53 0.26
 -10 -24 -6 1.95 0.24
 -8 -25 -5 10.23 0.36
 -8 -22 -2 31.21 0.58
 -7 -23 -2 24.67 0.50
 -5 -22 -1 17.05 0.41
 -4 -27 -7 0.29 0.10
 -4 -27 -7 -0.03 0.07
 -1 -27 -4 0.49 0.16
 -16 -13 -7 5.69 0.28
 -16 -11 -5 78.34 0.81
 -16 -9 -5 1.65 0.21
 -15 -17 -6 0.32 0.21
 -15 -16 -7 1.06 0.24
 -15 -16 -5 0.83 0.23
 -15 -15 -8 11.99 0.34
 -14 -15 -3 0.02 0.19
 -13 -20 -7 0.93 0.24
 -13 -20 -5 3.01 0.28
 -13 -19 -4 20.89 0.50
 -13 -18 -9 0.12 0.15
 -13 -15 -10 1.90 0.16
 -12 -19 -3 0.31 0.23
 -11 -19 -10 4.69 0.18
 -10 -20 -2 79.59 0.87
 -9 -24 -5 0.08 0.24
 -8 -25 -7 5.15 0.24
 -7 -25 -8 2.21 0.17
 -7 -25 -4 9.38 0.34
 -7 -24 -9 0.67 0.12
 -7 -24 -3 11.58 0.38
 -6 -21 -1 23.39 0.46
 -4 -26 -4 7.10 0.30
 -4 -24 -2 1.77 0.24
 -3 -27 -6 0.12 0.16
 -2 -27 -5 -0.03 0.17
 -16 -12 -6 3.20 0.24
 -16 -10 -6 79.87 0.80
 -15 -13 -4 38.44 0.60
 -14 -15 -9 5.63 0.24
 -13 -19 -8 0.87 0.19
 -12 -21 -7 2.68 0.24
 -12 -21 -5 15.78 0.44
 -12 -20 -4 4.26 0.31
 -12 -19 -9 0.88 0.15
 -12 -16 -2 15.21 0.40
 -11 -22 -7 5.89 0.31
 -11 -22 -5 0.11 0.22
 -11 -20 -3 -0.19 0.22
 -10 -23 -7 4.45 0.26
 -10 -23 -5 4.91 0.31
 -10 -21 -3 43.12 0.66
 -10 -20 -10 0.59 0.10
 -10 -20 -10 0.37 0.07
 -9 -24 -7 1.35 0.20
 -9 -23 -4 2.61 0.30
 -9 -22 -3 3.92 0.29
 -8 -24 -8 2.97 0.20
 -8 -19 -1 0.24 0.19
 -7 -20 -1 112.26 0.95
 -5 -26 -5 11.62 0.34
 -4 -25 -3 3.61 0.27
 -3 -22 -1 5.61 0.30
 -2 -27 -7 0.09 0.12
 -15 -15 -6 98.06 0.96
 -15 -14 -5 2.48 0.25
 -15 -13 -8 57.50 0.67
 -15 -11 -4 39.24 0.57
 -14 -17 -5 0.12 0.23
 -14 -16 -8 0.95 0.22
 -14 -16 -4 13.09 0.41
 -13 -16 -3 15.23 0.41
 -11 -21 -8 0.06 0.20
 -11 -21 -4 28.47 0.56
 -11 -17 -2 10.10 0.34
 -10 -22 -4 7.57 0.35
 -10 -21 -9 0.75 0.18
 -9 -23 -8 0.74 0.17
 -9 -22 -9 0.29 0.16
 -8 -23 -9 2.04 0.16
 -7 -25 -6 3.43 0.25
 -5 -23 -2 32.57 0.55
 -2 -24 -2 27.22 0.48
 -1 -27 -6 0.42 0.17
 0 -27 -7 0.01 0.12
 0 -27 -5 0.40 0.15
 -15 -14 -7 5.63 0.29
 -14 -17 -7 50.05 0.67
 -14 -13 -9 28.92 0.45
 -13 -19 -6 11.96 0.39
 -13 -17 -4 2.99 0.31
 -13 -16 -9 0.65 0.19
 -12 -16 -10 6.68 0.22
 -10 -22 -8 0.39 0.18
 -10 -18 -2 16.53 0.41
 -8 -24 -6 1.77 0.23
 -6 -25 -5 1.63 0.22
 -6 -22 -2 15.03 0.40
 -5 -25 -4 16.50 0.41
 -5 -24 -3 0.02 0.20
 -4 -26 -6 1.67 0.21
 -4 -21 -1 20.43 0.42
 -2 -26 -4 17.98 0.39
 -2 -25 -3 0.44 0.18
 1 -27 -6 0.26 0.14
 -15 -13 -6 36.57 0.59
 -15 -12 -7 0.13 0.18
 -15 -12 -5 25.06 0.49
 -15 -10 -5 3.33 0.23
 -14 -16 -6 7.48 0.34
 -14 -14 -4 4.44 0.27
 -13 -18 -5 87.44 0.92
 -13 -17 -8 2.37 0.25
 -13 -14 -3 37.08 0.55
 -12 -20 -6 4.80 0.29
 -12 -17 -3 64.71 0.77
 -11 -21 -6 -0.27 0.21
 -11 -17 -10 14.92 0.32
 -10 -22 -6 0.32 0.21
 -9 -23 -6 1.52 0.25
 -9 -19 -2 10.37 0.34
 -7 -24 -5 7.95 0.35
 -7 -21 -2 0.07 0.19
 -6 -25 -7 0.14 0.17
 -6 -24 -4 20.06 0.46
 -6 -23 -3 14.51 0.40
 -5 -25 -8 0.24 0.15
 -5 -20 -1 26.80 0.46
 -3 -26 -7 1.51 0.19
 -3 -26 -5 0.92 0.19
 -3 -23 -2 6.14 0.28
 -2 -26 -8 0.38 0.12
 0 -26 -4 1.65 0.18
 -15 -11 -6 28.01 0.50
 -14 -15 -7 39.59 0.60
 -14 -15 -5 84.51 0.89
 -14 -14 -8 2.86 0.23
 -14 -12 -4 1.59 0.20
 -12 -19 -7 10.20 0.35
 -12 -19 -5 1.83 0.26
 -12 -18 -4 75.62 0.85
 -12 -17 -9 8.69 0.28
 -11 -20 -5 0.83 0.28
 -11 -18 -3 69.45 0.79
 -10 -19 -3 14.48 0.41
 -8 -23 -5 3.05 0.27
 -7 -24 -7 -0.26 0.17
 -7 -22 -3 62.31 0.77
 -5 -24 -9 1.74 0.15
 -3 -25 -4 -0.03 0.20
 -3 -24 -3 3.48 0.27
 -2 -21 -1 4.83 0.26
 -13 -15 -4 83.53 0.86
 -13 -14 -9 19.87 0.39
 -12 -18 -8 0.46 0.20
 -12 -15 -3 27.58 0.48
 -12 -14 -10 0.97 0.15
 -11 -20 -7 6.64 0.31
 -11 -19 -4 15.05 0.43
 -10 -21 -7 0.37 0.24
 -10 -21 -5 2.20 0.27
 -10 -20 -4 16.51 0.45
 -10 -18 -10 1.53 0.17
 -10 -15 -11 1.46 0.14
 -9 -22 -7 2.95 0.28
 -9 -22 -5 7.13 0.33
 -9 -21 -4 54.88 0.73
 -9 -20 -3 76.63 0.84
 -8 -23 -7 15.37 0.39
 -8 -22 -4 2.70 0.27
 -8 -21 -3 19.36 0.46
 -7 -21 -10 1.66 0.17
 -6 -24 -8 0.47 0.16
 -6 -23 -9 1.35 0.16
 -6 -22 -10 4.42 0.18
 -4 -25 -5 0.30 0.18
 -4 -22 -2 61.52 0.71
 -2 -26 -6 0.29 0.16
 -1 -26 -5 0.13 0.16
 -1 -23 -2 0.59 0.23
 0 -26 -8 0.47 0.11
 -14 -14 -6 13.12 0.40
 -14 -13 -7 26.17 0.52
 -14 -13 -5 0.51 0.22
 -14 -12 -8 1.15 0.19
 -13 -16 -7 1.24 0.23
 -13 -16 -5 0.33 0.23
 -13 -15 -8 0.10 0.20
 -12 -18 -6 0.93 0.24
 -11 -18 -9 3.66 0.22
 -9 -19 -10 0.05 0.11
 -9 -19 -10 0.08 0.07
 -7 -23 -8 -0.03 0.16
 -7 -22 -9 6.82 0.26
 -6 -24 -6 14.87 0.39
 -5 -21 -2 48.62 0.63
 -4 -24 -4 19.71 0.45
 -4 -23 -3 17.27 0.42
 -3 -25 -8 0.22 0.15
 -1 -26 -7 1.26 0.16
 -1 -25 -4 0.23 0.21
 1 -26 -5 5.12 0.23
 -14 -12 -6 1.24 0.22
 -14 -11 -5 69.65 0.74
 -13 -13 -4 51.47 0.64
 -13 -12 -9 3.95 0.22
 -12 -17 -5 2.22 0.26
 -12 -16 -4 14.47 0.40
 -12 -15 -9 0.00 0.19
 -11 -19 -6 11.72 0.39
 -11 -16 -3 7.52 0.31
 -11 -15 -10 0.15 0.15
 -10 -20 -8 -0.00 0.18
 -9 -21 -8 10.59 0.34
 -9 -20 -9 2.12 0.20
 -9 -16 -11 2.22 0.14
 -9 -16 -11 1.05 0.09
 -8 -22 -8 1.53 0.20
 -8 -21 -9 0.68 0.18
 -8 -18 -2 19.46 0.41
 -7 -23 -6 2.18 0.24
 -6 -20 -2 6.07 0.29
 -5 -24 -5 0.74 0.23
 -3 -25 -6 3.35 0.26
 -3 -24 -9 3.99 0.18
 -2 -22 -2 84.32 0.79
 -1 -24 -3 4.65 0.25
 0 -26 -6 1.71 0.19
 1 -26 -7 1.13 0.16
 -14 -11 -7 5.75 0.27
 -14 -10 -6 133.46 0.98
 -13 -15 -6 42.37 0.64
 -13 -14 -5 40.39 0.60
 -12 -16 -8 14.54 0.40
 -11 -18 -5 38.43 0.62
 -11 -17 -4 6.18 0.31
 -10 -20 -6 1.83 0.26
 -10 -17 -3 18.99 0.43
 -9 -21 -6 2.44 0.26
 -8 -22 -6 2.66 0.26
 -8 -17 -11 14.23 0.28
 -7 -18 -11 1.59 0.15
 -6 -23 -5 0.76 0.22
 -5 -24 -7 6.10 0.28
 -5 -23 -4 20.56 0.47
 -5 -22 -3 14.74 0.40
 -4 -24 -8 2.36 0.20
 -2 -25 -5 0.27 0.17
 -1 -25 -8 0.36 0.16
 1 -25 -4 2.05 0.21
 2 -26 -6 0.02 0.14
 3 -26 -7 0.01 0.09
 3 -26 -7 0.07 0.06
 -13 -14 -7 23.57 0.51
 -13 -13 -8 0.38 0.19
 -12 -14 -4 3.23 0.23
 -11 -18 -7 -0.00 0.21
 -11 -16 -9 0.99 0.21
 -10 -19 -5 0.77 0.25
 -10 -18 -4 21.44 0.47
 -10 -16 -10 -0.08 0.14
 -9 -20 -5 96.94 0.94
 -9 -18 -3 18.07 0.42
 -8 -21 -5 21.10 0.48
 -8 -19 -3 -0.04 0.22
 -7 -22 -5 34.73 0.59
 -7 -20 -3 127.40 1.03
 -6 -23 -7 6.09 0.29
 -6 -21 -3 15.20 0.41
 -4 -23 -9 0.66 0.15
 -4 -22 -10 0.01 0.11
 -3 -21 -2 1.02 0.19
 -2 -25 -7 2.43 0.20
 -2 -24 -4 0.25 0.19
 -2 -23 -3 0.36 0.18
 -13 -13 -6 1.12 0.24
 -13 -12 -5 24.10 0.46
 -13 -11 -8 6.01 0.28
 -12 -13 -9 6.49 0.27
 -11 -17 -8 3.61 0.27
 -11 -13 -10 16.38 0.34
 -10 -19 -7 5.39 0.32
 -9 -20 -7 -0.05 0.21
 -9 -19 -4 0.72 0.23
 -9 -17 -10 20.33 0.37
 -9 -14 -11 12.08 0.28
 -8 -21 -7 0.97 0.23
 -8 -20 -4 11.78 0.38
 -7 -22 -7 8.07 0.34
 -7 -21 -4 11.15 0.38
 -5 -23 -8 0.52 0.19
 -5 -21 -10 1.77 0.16
 -4 -20 -2 19.72 0.41
 -3 -24 -5 4.76 0.28
 -1 -25 -6 0.25 0.18
 -1 -24 -9 2.25 0.17
 -1 -23 -10 0.08 0.11
 0 -25 -5 1.60 0.19
 1 -25 -8 0.55 0.15
 -13 -12 -7 0.52 0.23
 -12 -15 -7 3.37 0.27
 -12 -14 -8 0.86 0.19
 -11 -17 -6 61.06 0.75
 -11 -15 -4 16.07 0.39
 -10 -18 -8 16.77 0.43
 -10 -17 -9 2.51 0.22
 -8 -18 -10 4.43 0.22
 -7 -19 -10 5.98 0.24
 -7 -13 -12 0.07 0.10
 -6 -22 -8 2.56 0.24
 -6 -20 -10 0.09 0.15
 -5 -23 -6 5.13 0.30
 -5 -22 -9 4.37 0.21
 -5 -19 -2 33.71 0.51
 -3 -23 -4 1.85 0.22
 -3 -22 -3 68.71 0.75
 -2 -24 -8 2.34 0.20
 0 -25 -7 -0.04 0.15
 0 -24 -4 5.57 0.27
 0 -23 -3 3.38 0.23
 2 -25 -5 0.24 0.17
 3 -25 -8 0.32 0.13
 -13 -11 -6 49.29 0.63
 -13 -10 -7 1.13 0.19
 -12 -14 -6 56.81 0.71
 -12 -13 -5 7.16 0.32
 -12 -11 -9 3.03 0.22
 -11 -16 -5 60.71 0.73
 -11 -14 -9 2.82 0.23
 -10 -18 -6 -0.19 0.24
 -10 -14 -10 12.09 0.33
 -9 -19 -8 7.73 0.32
 -8 -20 -8 3.35 0.26
 -8 -19 -9 0.07 0.19
 -8 -15 -11 -0.17 0.14
 -7 -21 -8 1.85 0.23
 -7 -20 -9 0.45 0.20
 -6 -22 -6 3.26 0.29
 -6 -21 -9 1.49 0.19
 -4 -23 -5 19.32 0.45
 -4 -22 -4 0.09 0.25
 -4 -21 -3 43.29 0.61
 -3 -20 -11 0.08 0.10
 -2 -24 -6 0.32 0.22
 -2 -22 -10 0.13 0.13
 -1 -24 -5 4.27 0.27
 -1 -21 -2 0.66 0.18
 1 -25 -6 1.83 0.19
 2 -25 -7 0.37 0.18
 2 -24 -4 1.24 0.21
 -13 -9 -6 191.39 1.12
 -11 -15 -8 15.56 0.39
 -10 -17 -5 13.06 0.40
 -10 -16 -4 17.38 0.41
 -9 -19 -6 25.00 0.51
 -9 -12 -11 9.99 0.27
 -8 -20 -6 12.96 0.41
 -8 -17 -3 56.60 0.65
 -7 -21 -6 0.94 0.24
 -7 -18 -3 64.86 0.70
 -7 -16 -11 4.42 0.21
 -6 -14 -12 2.94 0.16
 -5 -22 -5 7.15 0.33
 -5 -20 -3 333.92 1.59
 -4 -23 -7 3.13 0.25
 -4 -19 -11 0.90 0.15
 -3 -23 -8 1.08 0.23
 -2 -23 -9 6.20 0.24
 -2 -20 -2 7.07 0.28
 -1 -22 -3 29.55 0.51
 3 -25 -6 2.34 0.20
 3 -24 -9 0.17 0.12
 4 -25 -7 1.65 0.17
 -12 -13 -7 64.37 0.75
 -12 -12 -8 1.48 0.21
 -10 -17 -7 -0.11 0.23
 -10 -15 -9 0.74 0.19
 -9 -18 -5 85.29 0.87
 -9 -17 -4 -0.04 0.19
 -9 -15 -10 1.69 0.19
 -8 -19 -5 0.09 0.22
 -8 -18 -4 84.65 0.84
 -7 -20 -5 2.57 0.27
 -7 -19 -4 0.66 0.22
 -6 -21 -5 0.77 0.23
 -6 -20 -4 22.38 0.47
 -6 -17 -11 0.21 0.14
 -5 -22 -7 2.78 0.27
 -5 -15 -12 1.21 0.13
 -3 -22 -9 0.61 0.21
 -3 -21 -10 5.61 0.21
 -1 -24 -7 0.02 0.17
 -1 -23 -4 15.99 0.39
 0 -24 -8 6.82 0.25
 1 -24 -5 0.23 0.21
 -12 -12 -6 26.07 0.49
 -12 -10 -8 0.05 0.16
 -11 -12 -9 0.49 0.19
 -10 -16 -8 0.71 0.21
 -10 -12 -10 0.13 0.17
 -9 -18 -7 15.24 0.42
 -8 -19 -7 2.71 0.27
 -8 -16 -10 6.60 0.25
 -8 -13 -11 0.91 0.17
 -7 -20 -7 0.49 0.23
 -6 -21 -7 7.64 0.33
 -4 -22 -8 0.74 0.20
 -4 -20 -10 0.72 0.20
 -2 -23 -5 0.04 0.19
 -2 -21 -3 32.32 0.51
 0 -24 -6 0.09 0.17
 0 -23 -9 6.72 0.24
 0 -22 -10 2.59 0.18
 2 -24 -8 1.63 0.19
 -12 -11 -7 122.40 0.98
 -12 -10 -6 1.38 0.20
 -11 -14 -7 2.41 0.26
 -11 -13 -8 1.99 0.23
 -10 -16 -6 193.53 1.28
 -10 -15 -5 81.72 0.81
 -9 -17 -8 6.93 0.31
 -9 -16 -9 2.53 0.23
 -8 -18 -8 5.57 0.33
 -7 -17 -10 0.57 0.18
 -6 -20 -8 21.41 0.48
 -6 -18 -10 0.94 0.19
 -5 -21 -8 0.51 0.21
 -5 -19 -10 0.12 0.17
 -4 -22 -6 0.51 0.22
 -4 -21 -9 11.39 0.34
 -3 -22 -5 6.23 0.31
 -2 -22 -4 2.93 0.25
 -1 -23 -8 0.72 0.19
 -1 -20 -11 1.01 0.12
 1 -24 -7 0.86 0.19
 1 -23 -4 4.00 0.24
 1 -22 -3 54.20 0.63
 3 -24 -5 3.44 0.22
 4 -24 -8 1.76 0.17
 6 -24 -8 0.75 0.14
 -12 -9 -7 25.75 0.45
 -11 -13 -6 44.96 0.63
 -11 -10 -9 5.10 0.24
 -10 -13 -9 2.66 0.25
 -9 -17 -6 5.67 0.31
 -9 -16 -5 36.87 0.57
 -9 -13 -10 2.95 0.23
 -8 -18 -6 54.26 0.71
 -7 -19 -8 0.52 0.22
 -7 -19 -6 1.87 0.30
 -7 -18 -9 2.77 0.25
 -7 -14 -11 1.24 0.19
 -6 -20 -6 2.64 0.27
 -6 -19 -9 -0.05 0.21
 -6 -12 -12 4.12 0.17
 -5 -21 -6 35.33 0.59
 -5 -20 -9 0.34 0.19
 -4 -19 -3 3.11 0.26
 -3 -21 -4 9.47 0.33
 -3 -20 -3 0.64 0.19
 -2 -19 -11 0.75 0.16
 -1 -23 -6 4.83 0.27
 0 -23 -5 1.63 0.22
 2 -24 -6 -0.35 0.16
 2 -22 -10 5.25 0.21
 3 -24 -7 4.24 0.25
 3 -23 -4 6.85 0.28
 -11 -12 -7 236.82 1.37
 -11 -11 -8 35.64 0.54
 -10 -14 -8 56.35 0.70
 -8 -17 -5 31.26 0.54
 -8 -16 -4 38.73 0.55
 -8 -11 -11 0.79 0.17
 -6 -15 -11 1.08 0.17
 -5 -20 -5 2.35 0.26
 -5 -13 -12 0.36 0.14
 -4 -21 -5 17.88 0.44
 -3 -22 -7 6.09 0.30
 -3 -18 -11 1.63 0.19
 -2 -22 -8 1.94 0.22
 -1 -22 -9 1.37 0.19
 -1 -21 -10 2.49 0.18
 0 -22 -4 0.42 0.20
 0 -21 -3 30.93 0.49
 4 -24 -6 6.74 0.26
 4 -23 -9 0.82 0.16
 5 -24 -7 4.70 0.23
 -11 -11 -6 1.16 0.21
 -9 -16 -7 35.47 0.58
 -9 -15 -8 18.95 0.46
 -9 -14 -9 29.75 0.50
 -8 -17 -7 79.14 0.85
 -8 -14 -10 1.46 0.19
 -7 -18 -5 3.66 0.27
 -7 -17 -4 83.26 0.79
 -6 -19 -5 6.93 0.32
 -6 -18 -4 32.51 0.53
 -5 -19 -4 38.97 0.58
 -5 -16 -11 1.45 0.18
 -4 -21 -7 0.46 0.22
 -4 -14 -12 3.30 0.18
 -2 -21 -9 3.11 0.23
 -2 -20 -10 0.01 0.16
 -2 -16 -12 2.77 0.16
 -1 -22 -5 1.53 0.22
 -1 -17 -12 0.37 0.09
 0 -23 -7 2.90 0.23
 1 -20 -11 0.02 0.08
 1 -20 -11 0.03 0.06
 2 -23 -5 0.48 0.19
 6 -23 -9 1.90 0.12
 6 -23 -9 0.34 0.07
 -11 -10 -7 0.26 0.20
 -11 -9 -8 1.76 0.21
 -10 -13 -7 60.95 0.74
 -10 -11 -9 4.70 0.25
 -9 -15 -6 -0.21 0.19
 -9 -11 -10 1.08 0.19
 -8 -15 -9 0.02 0.23
 -7 -18 -7 0.26 0.23
 -7 -15 -10 1.42 0.20
 -7 -12 -11 0.35 0.18
 -6 -19 -7 -0.03 0.23
 -5 -20 -7 4.55 0.30
 -3 -21 -8 0.25 0.21
 -3 -21 -6 25.87 0.53
 -3 -19 -10 8.52 0.29
 -1 -21 -4 2.82 0.24
 -1 -20 -3 9.54 0.31
 1 -23 -6 9.91 0.32
 1 -22 -9 0.87 0.18
 1 -21 -10 1.13 0.17
 2 -22 -4 18.46 0.42
 2 -21 -3 31.75 0.48
 3 -23 -8 2.37 0.21
 4 -23 -5 13.72 0.36
 -10 -12 -8 0.51 0.21
 -10 -9 -9 4.11 0.25
 -9 -14 -5 0.04 0.16
 -8 -16 -8 18.10 0.45
 -8 -16 -6 10.87 0.36
 -7 -17 -8 25.44 0.51
 -6 -18 -8 1.93 0.25
 -5 -19 -8 17.69 0.44
 -5 -17 -10 5.28 0.26
 -4 -20 -8 0.07 0.22
 -4 -20 -6 28.60 0.55
 -4 -19 -9 1.60 0.26
 -4 -18 -10 0.13 0.19
 -3 -20 -9 0.23 0.20
 -2 -21 -5 13.25 0.40
 -2 -19 -3 8.76 0.29
 0 -22 -8 -0.11 0.18
 0 -19 -11 0.51 0.15
 2 -23 -7 1.04 0.20
 3 -23 -6 2.41 0.24
 3 -20 -11 1.07 0.13
 5 -23 -8 1.61 0.19
 7 -23 -8 0.29 0.16
 -11 -8 -7 137.17 0.93
 -10 -12 -6 20.79 0.43
 -9 -14 -7 2.30 0.26
 -9 -12 -9 0.23 0.19
 -8 -15 -5 7.52 0.29
 -8 -12 -10 3.02 0.22
 -7 -17 -6 29.58 0.53
 -6 -18 -6 86.02 0.86
 -6 -17 -9 22.22 0.46
 -6 -13 -11 0.43 0.16
 -5 -19 -6 20.01 0.48
 -5 -18 -9 26.83 0.49
 -5 -11 -12 0.02 0.13
 -2 -21 -7 0.63 0.22
 -2 -20 -4 6.26 0.29
 -1 -18 -11 0.76 0.16
 0 -22 -6 5.51 0.30
 0 -21 -9 2.27 0.25
 0 -20 -10 4.31 0.22
 1 -22 -5 0.04 0.19
 1 -17 -12 0.02 0.11
 3 -21 -10 3.72 0.20
 4 -23 -7 0.97 0.20
 4 -22 -4 5.32 0.25
 5 -23 -6 0.53 0.21
 8 -23 -7 -0.10 0.14
 9 -22 -9 0.51 0.12
 -10 -11 -7 12.94 0.37
 -10 -10 -8 15.08 0.38
 -9 -13 -8 0.47 0.21
 -8 -15 -7 11.17 0.37
 -7 -16 -5 0.98 0.21
 -7 -10 -11 0.14 0.14
 -6 -17 -5 38.81 0.58
 -5 -18 -5 7.90 0.32
 -5 -14 -11 11.35 0.29
 -4 -19 -5 9.87 0.36
 -4 -18 -4 3.25 0.22
 -4 -12 -12 0.32 0.16
 -3 -20 -7 73.04 0.82
 -3 -19 -4 11.47 0.35
 -2 -17 -11 -0.19 0.16
 -1 -21 -8 0.42 0.22
 0 -16 -12 3.29 0.18
 1 -22 -7 13.57 0.38
 1 -21 -4 0.00 0.20
 1 -20 -3 -0.17 0.17
 2 -19 -11 9.13 0.25
 5 -22 -9 3.86 0.20
 6 -23 -7 3.21 0.22
 7 -22 -9 0.11 0.13
 -9 -10 -9 0.49 0.21
 -8 -14 -8 50.72 0.67
 -8 -13 -9 0.03 0.18
 -7 -16 -7 1.41 0.24
 -7 -13 -10 8.17 0.29
 -4 -19 -7 0.84 0.24
 -4 -15 -11 0.93 0.16
 -3 -13 -12 5.85 0.21
 -2 -20 -8 10.40 0.35
 -2 -14 -12 0.92 0.16
 -1 -20 -9 2.25 0.23
 -1 -19 -10 0.24 0.19
 -1 -15 -12 -0.11 0.12
 0 -21 -5 3.54 0.28
 2 -22 -6 1.83 0.21
 3 -22 -5 2.95 0.23
 7 -21 -10 1.49 0.13
 7 -21 -10 0.53 0.08
 10 -22 -8 0.30 0.13
 -10 -9 -7 11.71 0.34
 -10 -8 -8 2.98 0.23
 -9 -12 -7 75.25 0.79
 -9 -11 -8 248.60 1.38
 -8 -14 -6 31.03 0.51
 -8 -10 -10 3.42 0.22
 -7 -14 -9 28.86 0.51
 -6 -17 -7 64.37 0.76
 -6 -14 -10 17.04 0.39
 -6 -11 -11 0.53 0.18
 -5 -18 -7 0.38 0.24
 -3 -19 -8 0.43 0.23
 -2 -20 -6 45.23 0.64
 -2 -19 -9 0.12 0.21
 -2 -18 -10 2.27 0.24
 0 -20 -4 29.27 0.50
 1 -18 -11 2.27 0.20
 2 -21 -9 2.46 0.21
 2 -20 -10 1.76 0.19
 3 -22 -7 52.47 0.65
 3 -21 -4 42.43 0.56
 3 -17 -12 0.75 0.10
 3 -17 -12 0.23 0.06
 4 -22 -8 0.56 0.18
 4 -19 -11 0.27 0.14
 5 -22 -5 45.14 0.58
 -9 -8 -9 2.02 0.22
 -7 -15 -6 0.64 0.20
 -6 -16 -8 6.15 0.31
 -5 -17 -8 20.68 0.48
 -5 -16 -9 0.13 0.25
 -4 -18 -8 0.29 0.23
 -4 -17 -9 16.55 0.44
 -4 -16 -10 1.27 0.21
 -4 -10 -12 0.30 0.16
 -3 -19 -6 7.89 0.33
 -3 -18 -9 0.37 0.22
 -3 -17 -10 0.03 0.19
 -1 -20 -5 2.58 0.24
 -1 -19 -4 31.78 0.52
 -1 -10 -13 0.30 0.11
 0 -11 -13 0.03 0.11
 1 -21 -8 1.59 0.22
 2 -21 -5 3.63 0.28
 2 -16 -12 -0.20 0.13
 4 -22 -6 2.24 0.24
 6 -22 -8 1.72 0.18
 6 -19 -11 0.89 0.14
 8 -22 -8 -0.01 0.15
 -8 -13 -7 2.75 0.25
 -8 -12 -8 22.41 0.49
 -8 -11 -9 3.33 0.24
 -7 -11 -10 2.89 0.22
 -6 -16 -6 14.85 0.40
 -5 -17 -6 2.50 0.25
 -5 -12 -11 1.85 0.19
 -4 -18 -6 80.16 0.83
 -1 -20 -7 22.84 0.49
 0 -17 -11 1.86 0.20
 1 -21 -6 1.96 0.23
 1 -20 -9 0.84 0.22
 1 -19 -10 1.03 0.20
 1 -12 -13 4.76 0.16
 1 -12 -13 2.10 0.11
 4 -20 -10 0.16 0.16
 5 -22 -7 1.69 0.19
 6 -22 -6 0.33 0.19
 7 -22 -7 14.02 0.34
 8 -22 -6 2.41 0.19
 9 -22 -7 0.63 0.15
 10 -21 -9 0.04 0.12
 -9 -10 -7 51.64 0.63
 -9 -9 -8 10.56 0.31
 -7 -14 -7 25.00 0.49
 -6 -12 -10 2.69 0.24
 -6 -9 -11 4.29 0.23
 -5 -16 -5 2.59 0.23
 -4 -17 -5 5.38 0.27
 -4 -13 -11 16.25 0.35
 -3 -18 -5 7.34 0.30
 -3 -14 -11 1.60 0.20
 -3 -11 -12 10.95 0.28
 -2 -19 -7 44.86 0.65
 -2 -18 -4 42.81 0.56
 -2 -12 -12 0.14 0.16
 -1 -16 -11 0.48 0.18
 0 -20 -8 2.70 0.25
 0 -18 -10 0.64 0.22
 1 -15 -12 0.93 0.16
 2 -21 -7 1.28 0.23
 2 -20 -4 -0.02 0.17
 3 -18 -11 3.26 0.19
 4 -21 -5 6.90 0.31
 6 -21 -9 1.32 0.17
 8 -21 -9 0.13 0.13
 8 -20 -10 0.52 0.14
 -8 -9 -9 -0.21 0.17
 -7 -13 -8 10.18 0.36
 -7 -12 -9 0.94 0.20
 -7 -9 -10 0.72 0.21
 -6 -15 -7 51.34 0.67
 -5 -16 -7 18.21 0.43
 -5 -13 -10 1.65 0.24
 -4 -17 -7 1.15 0.24
 -4 -8 -12 0.63 0.14
 -3 -18 -7 55.95 0.72
 -1 -19 -8 10.94 0.39
 -1 -17 -10 2.98 0.27
 -1 -13 -12 10.03 0.27
 -1 -8 -13 0.18 0.11
 0 -19 -9 2.12 0.24
 1 -20 -5 0.33 0.21
 3 -21 -6 2.35 0.25
 3 -20 -9 5.61 0.26
 3 -19 -10 0.90 0.19
 4 -16 -12 0.17 0.12
 5 -21 -8 1.87 0.23
 11 -21 -8 0.96 0.14
 -8 -11 -7 0.87 0.21
 -8 -10 -8 118.22 0.94
 -7 -13 -6 8.96 0.29
 -6 -13 -9 17.04 0.41
 -5 -10 -11 5.36 0.23
 -3 -15 -10 24.67 0.47
 -2 -18 -8 49.37 0.69
 -2 -16 -10 5.24 0.28
 -1 -19 -6 9.56 0.35
 -1 -18 -9 16.81 0.42
 0 -19 -5 10.27 0.34
 0 -9 -13 0.38 0.12
 1 -19 -4 2.19 0.22
 2 -20 -8 0.41 0.20
 2 -17 -11 0.86 0.18
 3 -12 -13 3.16 0.15
 4 -21 -7 0.86 0.20
 4 -20 -4 21.68 0.42
 5 -21 -6 25.09 0.49
 5 -18 -11 0.07 0.13
 6 -21 -5 26.66 0.46
 6 -16 -12 0.25 0.11
 7 -21 -8 3.05 0.20
 7 -18 -11 0.98 0.16
 9 -21 -8 0.14 0.15
 -7 -10 -9 109.16 0.92
 -6 -14 -6 -0.01 0.17
 -6 -10 -10 1.29 0.22
 -5 -15 -8 2.34 0.25
 -5 -15 -6 90.64 0.85
 -4 -16 -8 51.15 0.69
 -4 -15 -9 2.44 0.25
 -4 -11 -11 1.51 0.18
 -3 -17 -8 6.74 0.33
 -3 -17 -6 4.02 0.27
 -3 -16 -9 0.08 0.21
 -3 -9 -12 2.00 0.18
 -2 -18 -6 24.86 0.49
 -2 -17 -9 16.97 0.43
 1 -16 -11 1.50 0.19
 1 -10 -13 9.73 0.23
 2 -20 -6 27.07 0.51
 2 -19 -9 12.01 0.36
 2 -18 -10 1.49 0.21
 2 -11 -13 0.05 0.08
 2 -11 -13 0.00 0.06
 3 -20 -5 0.38 0.19
 3 -15 -12 -0.05 0.13
 5 -19 -10 0.46 0.18
 6 -21 -7 1.96 0.20
 7 -21 -6 6.05 0.29
 8 -21 -7 0.10 0.20
 10 -21 -7 0.08 0.15
 11 -20 -9 0.02 0.11
 11 -20 -9 0.03 0.07
 11 -19 -10 -0.02 0.11
 -7 -12 -7 0.23 0.19
 -7 -11 -8 9.74 0.34
 -5 -8 -11 6.32 0.27
 -4 -16 -6 13.13 0.37
 -3 -12 -11 0.39 0.17
 -2 -13 -11 0.40 0.21
 -2 -10 -12 6.41 0.24
 0 -19 -7 3.70 0.28
 0 -15 -11 4.71 0.25
 1 -19 -8 20.66 0.46
 2 -14 -12 9.30 0.26
 3 -20 -7 0.16 0.21
 3 -19 -4 8.24 0.30
 4 -17 -11 0.28 0.16
 7 -20 -9 0.42 0.18
 9 -20 -9 5.21 0.22
 9 -19 -10 10.89 0.27
 -8 -8 -8 2.10 0.21
 -6 -13 -7 30.11 0.51
 -6 -11 -9 16.13 0.41
 -5 -11 -10 11.57 0.35
 -3 -7 -12 4.84 0.22
 -2 -17 -5 7.64 0.28
 -1 -18 -7 15.36 0.42
 -1 -11 -12 -0.06 0.14
 0 -18 -8 -0.09 0.27
 0 -12 -12 0.34 0.16
 0 -7 -13 0.08 0.11
 1 -18 -9 9.29 0.36
 1 -17 -10 1.40 0.22
 2 -19 -5 5.95 0.31
 4 -20 -6 13.28 0.38
 4 -18 -10 0.27 0.22
 5 -20 -5 0.25 0.19
 5 -15 -12 2.37 0.16
 12 -20 -8 4.21 0.20
 -7 -8 -9 6.86 0.27
 -6 -12 -8 8.45 0.32
 -6 -8 -10 12.85 0.34
 -5 -14 -7 0.23 0.20
 -5 -12 -9 6.58 0.33
 -4 -15 -7 7.13 0.31
 -4 -12 -10 0.09 0.20
 -4 -9 -11 5.33 0.25
 -3 -16 -7 79.13 0.83
 -2 -17 -7 0.52 0.23
 -1 -17 -8 32.10 0.59
 -1 -15 -10 0.36 0.25
 0 -17 -9 0.61 0.23
 0 -16 -10 -0.04 0.20
 1 -8 -13 0.11 0.12
 2 -9 -13 3.49 0.18
 3 -16 -11 0.21 0.19
 3 -10 -13 1.31 0.15
 4 -19 -9 21.29 0.44
 4 -11 -13 0.03 0.11
 5 -20 -7 9.82 0.34
 5 -19 -4 0.40 0.20
 6 -20 -8 4.14 0.24
 6 -17 -11 0.46 0.15
 7 -20 -5 1.26 0.18
 7 -15 -12 0.11 0.10
 8 -20 -8 2.17 0.23
 8 -17 -11 3.84 0.21
 10 -20 -8 2.01 0.19
 12 -19 -9 2.42 0.19
 12 -18 -10 0.65 0.13
 -7 -9 -8 14.33 0.36
 -4 -14 -8 3.12 0.26
 -3 -15 -8 19.38 0.46
 -2 -16 -8 16.49 0.44
 -2 -14 -10 6.79 0.30
 -2 -8 -12 3.98 0.21
 -1 -16 -9 -0.20 0.22
 0 -18 -6 6.66 0.30
 1 -18 -5 20.03 0.43
 2 -15 -11 1.37 0.20
 3 -19 -8 2.73 0.25
 3 -17 -10 15.04 0.40
 4 -14 -12 1.30 0.17
 6 -20 -6 26.33 0.49
 6 -18 -10 0.59 0.18
 7 -20 -7 7.14 0.32
 11 -20 -7 0.66 0.16
 -6 -9 -9 49.89 0.63
 -5 -9 -10 11.22 0.33
 -4 -14 -6 22.66 0.44
 -3 -14 -9 -0.11 0.21
 -3 -10 -11 2.07 0.20
 -2 -16 -6 161.52 1.12
 -2 -15 -9 0.42 0.22
 -2 -11 -11 2.39 0.24
 -1 -17 -6 8.66 0.32
 -1 -9 -12 7.68 0.26
 1 -18 -7 22.33 0.48
 1 -14 -11 0.05 0.18
 1 -6 -13 8.79 0.23
 2 -18 -8 14.63 0.43
 3 -19 -6 90.43 0.87
 3 -18 -9 -0.12 0.21
 3 -13 -12 6.38 0.25
 4 -19 -5 7.05 0.29
 5 -16 -11 0.84 0.19
 6 -14 -12 0.43 0.16
 8 -20 -6 0.08 0.17
 8 -19 -9 1.03 0.20
 9 -20 -7 12.19 0.34
 10 -19 -9 4.09 0.21
 10 -18 -10 11.98 0.29
 13 -19 -8 3.32 0.20
 -6 -11 -7 18.85 0.40
 -6 -10 -8 2.32 0.23
 -4 -10 -10 8.68 0.34
 -4 -7 -11 0.93 0.17
 -3 -15 -6 1.55 0.21
 -2 -6 -12 -0.04 0.16
 -1 -12 -11 0.51 0.18
 0 -17 -7 12.62 0.38
 0 -10 -12 0.95 0.17
 1 -11 -12 0.15 0.16
 2 -17 -9 0.08 0.22
 2 -16 -10 8.42 0.34
 4 -19 -7 17.10 0.43
 5 -17 -10 3.97 0.28
 5 -10 -13 7.74 0.23
 7 -16 -11 0.96 0.20
 8 -14 -12 0.76 0.14
 -7 -7 -8 12.28 0.32
 -5 -10 -9 21.62 0.46
 -5 -7 -10 14.45 0.37
 -3 -11 -10 1.34 0.25
 -1 -16 -7 10.31 0.35
 1 -17 -8 20.56 0.48
 1 -15 -10 9.81 0.35
 2 -18 -6 14.92 0.40
 2 -7 -13 -0.03 0.10
 2 -7 -13 0.02 0.07
 3 -18 -5 0.30 0.18
 3 -8 -13 0.13 0.12
 4 -15 -11 0.73 0.19
 4 -9 -13 0.37 0.13
 5 -19 -6 31.38 0.54
 5 -18 -9 1.46 0.22
 5 -13 -12 3.76 0.21
 6 -19 -7 4.80 0.30
 6 -19 -5 0.48 0.18
 7 -19 -8 0.16 0.20
 9 -19 -8 7.67 0.30
 9 -16 -11 3.28 0.20
 10 -14 -12 0.77 0.10
 10 -14 -12 0.20 0.07
 11 -19 -8 0.84 0.18
 13 -18 -9 0.29 0.15
 13 -17 -10 3.47 0.17
 -6 -7 -9 20.21 0.40
 -5 -11 -8 37.13 0.56
 -4 -13 -7 1.85 0.21
 -4 -11 -9 2.58 0.24
 -3 -14 -7 31.55 0.53
 -3 -8 -11 8.33 0.29
 -2 -15 -7 15.04 0.40
 -1 -13 -10 -0.15 0.20
 -1 -7 -12 3.39 0.21
 0 -16 -8 7.68 0.34
 0 -15 -9 10.10 0.39
 0 -14 -10 0.81 0.22
 1 -17 -6 0.28 0.19
 1 -16 -9 2.68 0.27
 3 -14 -11 6.08 0.28
 4 -18 -8 5.16 0.31
 4 -16 -10 0.30 0.24
 6 -18 -4 0.36 0.18
 7 -19 -6 0.42 0.22
 7 -17 -10 0.55 0.21
 8 -19 -5 13.83 0.35
 11 -18 -9 0.05 0.18
 11 -17 -10 6.58 0.26
 12 -19 -7 0.06 0.16
 -6 -8 -8 1.24 0.19
 -4 -8 -10 30.65 0.52
 -3 -13 -8 12.55 0.38
 -2 -14 -8 2.60 0.25
 -2 -13 -9 18.19 0.44
 -2 -9 -11 0.25 0.17
 -1 -15 -8 8.34 0.34
 -1 -14 -9 2.88 0.28
 0 -16 -6 -0.03 0.18
 0 -8 -12 -0.01 0.15
 2 -17 -5 6.24 0.27
 2 -13 -11 10.70 0.34
 2 -5 -13 1.39 0.14
 4 -18 -6 17.20 0.43
 4 -17 -9 27.03 0.51
 4 -12 -12 15.62 0.34
 6 -15 -11 1.61 0.20
 6 -9 -13 2.57 0.17
 7 -13 -12 13.83 0.31
 8 -19 -7 2.34 0.23
 9 -19 -6 5.18 0.26
 9 -18 -9 0.40 0.17
 10 -19 -7 1.64 0.21
 14 -18 -8 6.10 0.24
 -5 -8 -9 16.50 0.39
 -3 -6 -11 1.49 0.19
 -1 -15 -6 1.29 0.20
 -1 -10 -11 0.23 0.18
 -1 -5 -12 1.13 0.18
 0 -11 -11 5.09 0.27
 1 -9 -12 2.26 0.20
 2 -17 -7 21.32 0.47
 2 -10 -12 0.35 0.15
 3 -17 -8 10.14 0.36
 3 -15 -10 0.09 0.22
 3 -6 -13 6.22 0.22
 4 -7 -13 6.21 0.22
 5 -18 -7 14.32 0.41
 5 -18 -5 39.80 0.56
 5 -8 -13 2.67 0.18
 6 -18 -8 14.23 0.40
 6 -16 -10 -0.06 0.23
 8 -15 -11 2.17 0.21
 9 -13 -12 1.72 0.14
 10 -15 -11 3.23 0.20
 11 -13 -12 0.31 0.10
 11 -13 -12 0.21 0.07
 14 -17 -9 2.17 0.20
 14 -16 -10 5.79 0.21
 -5 -9 -8 19.64 0.41
 -3 -9 -10 -0.02 0.21
 1 -16 -7 -0.19 0.22
 2 -16 -8 3.94 0.29
 2 -14 -10 27.22 0.52
 3 -17 -6 16.74 0.41
 3 -16 -9 0.67 0.23
 5 -14 -11 0.48 0.20
 6 -18 -6 0.32 0.25
 6 -17 -9 0.18 0.20
 6 -12 -12 -0.05 0.17
 7 -18 -5 3.14 0.23
 8 -18 -8 3.78 0.26
 10 -18 -8 1.35 0.22
 12 -18 -8 0.49 0.17
 -4 -10 -8 31.98 0.52
 -4 -9 -9 0.42 0.21
 -4 -6 -10 32.55 0.50
 -3 -12 -7 -0.05 0.19
 -2 -10 -10 55.47 0.68
 -2 -7 -11 1.99 0.21
 0 -15 -7 5.26 0.29
 0 -12 -10 0.94 0.22
 0 -6 -12 6.46 0.26
 1 -13 -10 4.79 0.31
 2 -15 -9 9.54 0.36
 3 -4 -13 8.51 0.24
 4 -17 -5 19.63 0.41
 4 -13 -11 16.29 0.39
 5 -17 -8 13.57 0.40
 5 -15 -10 8.11 0.35
 5 -11 -12 1.20 0.19
 7 -18 -7 5.01 0.28
 7 -14 -11 0.00 0.18
 7 -8 -13 0.20 0.13
 8 -16 -10 -0.04 0.18
 8 -12 -12 0.36 0.15
 9 -18 -5 7.56 0.31
 10 -17 -9 0.14 0.20
 10 -9 -13 0.31 0.08
 12 -17 -9 4.89 0.23
 12 -16 -10 1.48 0.17
 12 -12 -12 2.18 0.15
 13 -18 -7 8.27 0.28
 15 -17 -8 20.36 0.38
 -5 -6 -9 49.11 0.59
 -3 -10 -9 0.09 0.19
 -2 -13 -7 38.78 0.57
 -1 -14 -7 58.93 0.70
 -1 -8 -11 4.17 0.25
 0 -14 -8 21.39 0.47
 0 -13 -9 0.15 0.22
 1 -15 -8 2.54 0.26
 1 -14 -9 2.54 0.27
 1 -7 -12 0.05 0.18
 2 -8 -12 0.22 0.20
 3 -12 -11 8.11 0.32
 3 -9 -12 1.33 0.21
 4 -5 -13 3.49 0.20
 5 -16 -9 0.39 0.24
 5 -6 -13 0.22 0.14
 6 -7 -13 0.31 0.12
 8 -18 -6 10.33 0.34
 9 -18 -7 5.50 0.28
 9 -14 -11 0.07 0.18
 10 -18 -6 8.23 0.32
 10 -12 -12 0.14 0.12
 11 -18 -7 5.98 0.28
 11 -14 -11 -0.13 0.18
 15 -16 -9 0.50 0.18
 15 -15 -10 4.15 0.18
 -3 -7 -10 4.36 0.26
 -2 -12 -8 6.99 0.30
 -2 -5 -11 1.81 0.22
 -1 -13 -8 5.64 0.30
 -1 -12 -9 23.04 0.49
 0 -9 -11 22.74 0.45
 0 -4 -12 0.22 0.15
 1 -15 -6 0.11 0.17
 1 -10 -11 0.35 0.21
 2 -11 -11 0.18 0.20
 3 -16 -7 56.39 0.72
 4 -16 -8 1.72 0.25
 4 -14 -10 0.14 0.24
 5 -17 -6 0.38 0.23
 6 -17 -5 4.74 0.26
 6 -13 -11 3.18 0.25
 7 -17 -8 -0.03 0.22
 7 -15 -10 0.59 0.21
 7 -11 -12 0.06 0.16
 13 -17 -8 0.30 0.20
 -4 -7 -9 12.68 0.34
 -2 -8 -10 32.29 0.53
 1 -5 -12 1.07 0.20
 3 -13 -10 2.69 0.27
 4 -15 -9 3.08 0.27
 4 -3 -13 0.05 0.14
 6 -17 -7 21.35 0.47
 6 -10 -12 0.82 0.22
 7 -16 -9 0.13 0.21
 8 -7 -13 -0.06 0.12
 9 -17 -8 0.56 0.22
 9 -15 -10 4.56 0.26
 9 -11 -12 2.33 0.19
 11 -17 -8 17.47 0.40
 11 -11 -12 0.57 0.14
 13 -16 -9 4.13 0.23
 13 -15 -10 0.02 0.14
 13 -11 -12 -0.08 0.11
 14 -17 -7 -0.10 0.19
 16 -16 -8 3.63 0.22
 16 -14 -10 0.22 0.12
 -3 -8 -9 9.05 0.32
 -1 -9 -10 1.25 0.22
 -1 -6 -11 4.27 0.26
 1 -11 -10 0.15 0.25
 2 -15 -7 3.23 0.25
 2 -12 -10 4.41 0.29
 2 -6 -12 0.34 0.19
 3 -15 -8 1.51 0.24
 3 -14 -9 5.36 0.31
 4 -16 -6 0.06 0.20
 5 -12 -11 -0.16 0.19
 5 -4 -13 0.43 0.14
 6 -16 -8 2.01 0.25
 6 -14 -10 0.59 0.22
 6 -5 -13 0.06 0.14
 7 -17 -6 16.79 0.42
 7 -6 -13 0.38 0.13
 8 -17 -7 13.29 0.38
 8 -17 -5 0.00 0.18
 8 -13 -11 3.05 0.25
 10 -13 -11 1.01 0.21
 11 -16 -9 5.97 0.28
 12 -13 -11 -0.18 0.16
 16 -15 -9 1.26 0.16
 -3 -5 -10 56.67 0.64
 -2 -9 -9 0.15 0.19
 0 -13 -7 61.22 0.71
 0 -7 -11 39.29 0.56
 1 -14 -7 0.19 0.19
 1 -3 -12 1.92 0.20
 2 -14 -8 28.21 0.55
 2 -13 -9 19.63 0.47
 3 -10 -11 4.67 0.31
 3 -7 -12 5.11 0.25
 4 -11 -11 0.77 0.21
 4 -8 -12 0.97 0.19
 6 -15 -9 2.46 0.26
 8 -10 -12 0.14 0.17
 9 -17 -6 8.69 0.32
 9 -6 -13 0.11 0.13
 10 -17 -7 22.67 0.47
 11 -17 -6 2.62 0.25
 12 -17 -7 2.81 0.23
 14 -14 -10 0.21 0.18
 14 -10 -12 0.03 0.09
 14 -10 -12 0.06 0.06
 17 -13 -10 0.15 0.13
 -4 -5 -9 0.37 0.17
 -2 -6 -10 10.68 0.36
 -1 -11 -8 27.84 0.50
 -1 -4 -11 19.65 0.41
 0 -12 -8 0.85 0.21
 0 -11 -9 0.27 0.22
 1 -13 -8 1.67 0.23
 1 -12 -9 1.75 0.24
 1 -8 -11 63.28 0.72
 2 -9 -11 12.52 0.36
 5 -15 -8 16.87 0.43
 5 -13 -10 0.29 0.23
 5 -2 -13 0.65 0.14
 6 -3 -13 0.24 0.15
 7 -12 -11 5.64 0.29
 7 -9 -12 16.43 0.38
 8 -16 -8 6.35 0.32
 8 -15 -9 0.75 0.25
 8 -14 -10 0.01 0.21
 8 -5 -13 1.30 0.16
 10 -14 -10 2.53 0.26
 10 -10 -12 -0.21 0.16
 12 -10 -12 0.29 0.13
 14 -16 -8 8.39 0.29
 14 -15 -9 1.59 0.22
 17 -15 -8 9.18 0.28
 2 -4 -12 13.50 0.34
 4 -15 -7 0.23 0.20
 4 -12 -10 54.07 0.72
 5 -14 -9 -0.24 0.22
 6 -16 -6 1.93 0.23
 6 -11 -11 1.22 0.22
 7 -16 -7 66.81 0.78
 7 -16 -5 20.06 0.41
 7 -4 -13 2.79 0.16
 9 -12 -11 2.93 0.25
 10 -16 -8 6.54 0.30
 10 -5 -13 0.56 0.14
 11 -12 -11 1.30 0.23
 12 -16 -8 0.36 0.18
 12 -15 -9 2.35 0.22
 13 -12 -11 4.75 0.23
 15 -16 -7 4.11 0.24
 17 -14 -9 1.97 0.18
 18 -12 -10 0.24 0.13
 -3 -6 -9 8.41 0.30
 -1 -7 -10 41.49 0.60
 0 -8 -10 4.39 0.27
 0 -5 -11 12.09 0.35
 3 -14 -7 14.82 0.40
 3 -11 -10 9.11 0.37
 3 -5 -12 3.78 0.23
 4 -14 -8 10.35 0.37
 4 -13 -9 1.42 0.25
 4 -6 -12 0.03 0.17
 5 -10 -11 3.76 0.27
 5 -7 -12 0.92 0.18
 7 -15 -8 0.64 0.25
 7 -13 -10 -0.40 0.21
 8 -16 -6 1.08 0.21
 9 -16 -7 0.57 0.23
 9 -9 -12 0.45 0.19
 9 -4 -13 -0.03 0.14
 11 -9 -12 0.37 0.18
 13 -16 -7 5.77 0.31
 13 -9 -12 0.05 0.12
 15 -13 -10 2.47 0.19
 -2 -7 -9 64.93 0.72
 -2 -4 -10 22.76 0.43
 1 -6 -11 0.84 0.23
 2 -13 -7 0.12 0.18
 2 -10 -10 3.83 0.27
 2 -7 -11 45.69 0.64
 2 -2 -12 1.51 0.17
 3 -13 -8 3.29 0.26
 3 -12 -9 11.50 0.39
 3 -8 -11 9.67 0.36
 4 -9 -11 5.02 0.29
 5 -15 -6 35.96 0.56
 7 -14 -9 10.76 0.37
 7 -2 -13 0.73 0.15
 8 -11 -11 21.37 0.46
 8 -8 -12 1.66 0.22
 8 -3 -13 1.83 0.15
 9 -16 -5 1.96 0.21
 9 -13 -10 4.01 0.28
 10 -16 -6 82.28 0.84
 11 -16 -7 33.65 0.55
 11 -4 -13 -0.18 0.12
 12 -16 -6 3.18 0.26
 14 -11 -11 6.11 0.26
 15 -15 -8 12.09 0.34
 15 -14 -9 6.32 0.26
 18 -14 -8 0.64 0.16
 18 -13 -9 0.38 0.16
 19 -11 -10 4.46 0.18
 -3 -4 -9 9.98 0.31
 -1 -8 -9 1.54 0.24
 0 -3 -11 2.84 0.23
 1 -12 -7 10.11 0.33
 1 -10 -9 42.30 0.63
 2 -12 -8 0.48 0.22
 2 -11 -9 11.06 0.37
 3 -3 -12 0.55 0.21
 6 -12 -10 0.99 0.24
 9 -15 -8 2.72 0.26
 9 -14 -9 0.30 0.21
 10 -11 -11 -0.18 0.21
 10 -3 -13 0.62 0.14
 11 -15 -8 23.24 0.50
 11 -13 -10 0.79 0.21
 12 -11 -11 0.52 0.20
 13 -15 -8 51.28 0.66
 13 -14 -9 29.89 0.52
 14 -8 -12 0.88 0.13
 16 -15 -7 0.83 0.18
 16 -12 -10 7.06 0.27
 -1 -5 -10 4.76 0.26
 0 -10 -8 9.57 0.32
 1 -11 -8 8.15 0.32
 4 -4 -12 2.23 0.19
 5 -14 -7 20.19 0.45
 5 -11 -10 5.42 0.31
 5 -5 -12 0.10 0.20
 6 -14 -8 1.20 0.24
 6 -13 -9 15.66 0.44
 6 -6 -12 9.51 0.30
 7 -15 -6 31.55 0.54
 7 -10 -11 5.54 0.29
 8 -15 -7 -0.00 0.20
 8 -12 -10 4.03 0.29
 8 -1 -13 0.29 0.13
 9 -2 -13 0.62 0.13
 10 -8 -12 -0.04 0.16
 12 -8 -12 -0.02 0.15
 12 -3 -13 1.61 0.13
 12 -3 -13 0.61 0.08
 15 -10 -11 1.59 0.20
 19 -13 -8 0.76 0.16
 19 -12 -9 0.98 0.16
 -2 -5 -9 10.00 0.33
 0 -6 -10 40.83 0.60
 1 -4 -11 1.51 0.21
 3 -9 -10 4.59 0.32
 3 -1 -12 21.84 0.41
 4 -10 -10 2.16 0.26
 5 -13 -8 94.02 0.94
 5 -12 -9 12.89 0.41
 6 -9 -11 2.69 0.25
 8 -14 -8 0.12 0.27
 8 -13 -9 10.58 0.41
 8 1 -13 0.14 0.11
 9 -10 -11 1.07 0.24
 9 -7 -12 20.06 0.40
 9 0 -13 0.21 0.13
 10 -15 -7 8.77 0.35
 10 -12 -10 1.33 0.23
 10 -1 -13 0.18 0.13
 11 -2 -13 0.55 0.12
 12 -15 -7 0.01 0.23
 14 -15 -7 5.74 0.29
 15 -7 -12 2.11 0.15
 16 -14 -8 0.62 0.18
 16 -13 -9 0.50 0.17
 20 -11 -9 1.87 0.17
 -1 -3 -10 0.31 0.20
 1 -7 -10 4.75 0.28
 2 -5 -11 26.07 0.49
 3 -6 -11 3.66 0.26
 4 -13 -7 3.75 0.25
 4 -11 -9 25.04 0.52
 4 -7 -11 4.92 0.29
 4 -2 -12 1.19 0.22
 5 -8 -11 15.59 0.41
 7 -11 -10 4.04 0.29
 9 -15 -6 3.74 0.26
 9 2 -13 1.88 0.14
 10 -15 -5 2.94 0.23
 11 -10 -11 1.49 0.22
 11 -7 -12 5.22 0.25
 12 -12 -10 5.61 0.29
 12 -1 -13 0.04 0.09
 13 -15 -6 32.06 0.54
 13 -10 -11 1.61 0.20
 13 -7 -12 -0.07 0.14
 14 -14 -8 2.75 0.25
 14 -13 -9 19.18 0.45
 16 -9 -11 4.44 0.23
 16 -6 -12 0.12 0.10
 17 -14 -7 43.03 0.58
 17 -11 -10 15.43 0.33
 20 -12 -8 1.04 0.16
 -1 -6 -9 29.93 0.50
 0 -7 -9 19.08 0.46
 1 -2 -11 9.32 0.30
 3 -12 -7 5.24 0.27
 3 -10 -9 32.13 0.57
 4 -12 -8 0.01 0.21
 5 -3 -12 14.94 0.35
 6 -14 -6 6.54 0.29
 6 -4 -12 3.15 0.22
 7 -12 -9 26.79 0.57
 7 -5 -12 2.17 0.22
 8 -9 -11 0.59 0.22
 10 -14 -8 0.18 0.21
 10 -13 -9 0.95 0.23
 10 1 -13 9.97 0.23
 11 -15 -6 27.49 0.50
 11 0 -13 -0.09 0.09
 11 0 -13 0.06 0.06
 12 -14 -8 0.68 0.22
 14 -6 -12 4.48 0.22
 17 -13 -8 1.79 0.22
 17 -12 -9 8.37 0.30
 17 -5 -12 0.17 0.08
 18 -10 -10 1.36 0.18
 21 -10 -9 0.51 0.13
 0 -4 -10 8.85 0.31
 2 -9 -9 6.09 0.30
 2 -3 -11 5.48 0.29
 3 -11 -8 1.11 0.23
 4 0 -12 0.70 0.18
 6 -10 -10 1.23 0.25
 7 -13 -8 0.45 0.22
 7 -8 -11 0.38 0.24
 9 -14 -7 18.62 0.45
 9 -11 -10 6.83 0.33
 10 -9 -11 4.24 0.27
 10 -6 -12 1.31 0.20
 11 -11 -10 2.85 0.30
 12 -9 -11 12.89 0.36
 12 -6 -12 4.75 0.24
 13 -11 -10 17.52 0.44
 14 -9 -11 15.05 0.37
 15 -14 -7 35.70 0.58
 17 -8 -11 17.05 0.34
 1 -9 -8 6.49 0.28
 1 -5 -10 0.39 0.21
 2 -10 -8 9.43 0.33
 3 -4 -11 18.89 0.43
 4 -8 -10 32.34 0.57
 5 -9 -10 0.59 0.23
 5 -6 -11 60.19 0.75
 5 -1 -12 1.30 0.21
 6 -13 -7 12.66 0.37
 6 -11 -9 29.63 0.57
 6 -7 -11 35.25 0.58
 8 -14 -6 2.22 0.23
 9 -13 -8 6.51 0.33
 9 -12 -9 0.34 0.23
 11 -14 -7 6.45 0.31
 13 -14 -7 25.11 0.50
 15 -13 -8 -0.09 0.21
 15 -12 -9 0.03 0.18
 15 -5 -12 1.77 0.17
 18 -13 -7 0.88 0.18
 18 -11 -9 3.28 0.24
 18 -7 -11 1.92 0.16
 19 -9 -10 0.07 0.15
 -1 -4 -9 5.80 0.26
 2 -6 -10 40.47 0.61
 4 -5 -11 24.64 0.49
 5 -10 -9 23.54 0.51
 6 -12 -8 6.25 0.31
 6 -2 -12 -0.31 0.18
 7 -3 -12 5.24 0.26
 8 -10 -10 2.90 0.28
 8 -4 -12 0.69 0.18
 9 -8 -11 0.06 0.21
 10 -14 -6 134.19 1.06
 11 -13 -8 6.87 0.32
 11 -12 -9 2.96 0.28
 11 -5 -12 0.14 0.18
 13 -13 -8 0.38 0.20
 13 -5 -12 0.18 0.17
 14 -14 -6 11.72 0.37
 15 -8 -11 0.45 0.19
 16 -4 -12 10.69 0.26
 18 -12 -8 0.52 0.16
 19 -6 -11 1.20 0.15
 20 -8 -10 2.04 0.17
 21 -7 -10 1.06 0.14
 0 -5 -9 22.22 0.44
 0 -2 -10 33.81 0.51
 2 -1 -11 1.11 0.18
 4 -9 -9 12.79 0.40
 5 -12 -7 3.90 0.24
 5 -11 -8 10.19 0.36
 5 1 -12 1.11 0.17
 7 -9 -10 15.02 0.43
 8 -11 -9 58.00 0.77
 8 -7 -11 6.03 0.32
 10 -10 -10 0.24 0.23
 11 -14 -5 62.27 0.69
 11 -8 -11 1.59 0.23
 12 -14 -6 0.72 0.21
 12 -10 -10 0.41 0.22
 13 -8 -11 1.10 0.21
 14 -10 -10 17.26 0.41
 14 -4 -12 4.36 0.24
 16 -13 -7 0.94 0.24
 19 -12 -7 8.48 0.30
 19 -10 -9 0.11 0.18
 1 -6 -9 12.10 0.37
 1 -3 -10 1.11 0.21
 3 -8 -9 0.23 0.22
 3 -2 -11 2.63 0.24
 4 -10 -8 4.05 0.27
 6 -8 -10 140.30 1.14
 6 0 -12 6.58 0.26
 7 -6 -11 0.59 0.24
 7 -1 -12 3.67 0.26
 8 -12 -8 19.67 0.47
 8 -2 -12 3.80 0.25
 9 -3 -12 1.72 0.21
 10 -13 -7 1.17 0.24
 10 -11 -9 5.09 0.34
 10 -7 -11 -0.19 0.21
 12 -4 -12 0.68 0.18
 15 -3 -12 6.47 0.24
 16 -12 -8 13.46 0.37
 16 -11 -9 1.21 0.20
 16 -7 -11 4.66 0.24
 19 -11 -8 2.98 0.22
 2 -4 -10 4.73 0.28
 3 -9 -8 2.15 0.22
 3 -5 -10 9.39 0.37
 4 -3 -11 13.16 0.38
 5 -7 -10 92.74 0.94
 5 -4 -11 2.56 0.24
 6 -5 -11 1.53 0.23
 6 2 -12 0.34 0.17
 7 -12 -7 6.42 0.29
 7 -10 -9 119.67 1.08
 9 -13 -6 192.88 1.25
 9 -9 -10 8.38 0.36
 12 -13 -7 0.01 0.22
 12 -11 -9 0.46 0.23
 12 -7 -11 1.26 0.24
 13 -3 -12 6.57 0.26
 14 -13 -7 21.51 0.47
 14 -12 -8 0.74 0.24
 14 -7 -11 1.62 0.21
 15 -9 -10 1.90 0.23
 16 -2 -12 3.39 0.20
 17 -6 -11 0.48 0.17
 20 -9 -9 2.46 0.20
 3 0 -11 2.65 0.22
 6 -9 -9 34.04 0.60
 7 -11 -8 2.11 0.25
 7 1 -12 0.18 0.20
 8 -8 -10 0.89 0.25
 9 -6 -11 4.80 0.29
 9 -1 -12 6.83 0.29
 10 -2 -12 5.33 0.27
 11 -13 -6 48.53 0.66
 11 -9 -10 1.39 0.25
 12 -12 -8 1.33 0.25
 13 -9 -10 2.92 0.29
 15 -13 -6 35.29 0.57
 17 -12 -7 15.05 0.41
 17 -10 -9 2.34 0.23
 17 -1 -12 0.39 0.10
 17 -1 -12 0.25 0.07
 18 -5 -11 0.31 0.16
 20 -11 -7 5.34 0.24
 20 -10 -8 0.20 0.17
 21 -8 -9 0.94 0.17
 0 -3 -9 5.73 0.26
 1 -1 -10 10.46 0.33
 4 -1 -11 20.76 0.44
 5 -8 -9 -0.01 0.21
 6 -11 -7 9.46 0.33
 6 -10 -8 9.67 0.36
 7 3 -12 4.62 0.24
 8 -5 -11 7.24 0.34
 8 0 -12 0.14 0.18
 9 -11 -8 2.00 0.30
 9 -10 -9 4.34 0.31
 11 -6 -11 0.65 0.22
 12 -13 -5 20.52 0.44
 13 -13 -6 0.80 0.21
 13 -6 -11 0.60 0.21
 14 -2 -12 0.61 0.16
 15 -6 -11 1.51 0.22
 15 -1 -12 0.15 0.17
 16 -8 -10 7.79 0.33
 17 -11 -8 3.39 0.25
 19 -4 -11 0.69 0.12
 19 -4 -11 0.33 0.08
 20 -3 -11 -0.22 0.12
 21 -9 -8 10.29 0.31
 22 -7 -9 5.15 0.21
 23 -6 -9 1.28 0.15
 1 -4 -9 18.46 0.41
 2 -5 -9 7.54 0.31
 2 -2 -10 12.38 0.36
 4 -7 -9 0.37 0.20
 5 -2 -11 2.11 0.24
 6 -6 -10 9.47 0.39
 6 -3 -11 1.67 0.24
 7 -7 -10 4.85 0.31
 7 -4 -11 0.93 0.22
 8 2 -12 -0.09 0.18
 10 -8 -10 3.17 0.28
 10 -5 -11 5.15 0.33
 10 0 -12 1.02 0.20
 11 -12 -7 118.05 1.04
 11 -10 -9 4.59 0.30
 11 -1 -12 0.28 0.18
 12 -8 -10 2.83 0.31
 13 -12 -7 63.40 0.79
 13 -10 -9 2.60 0.28
 14 -8 -10 1.04 0.23
 15 -12 -7 2.91 0.27
 15 -11 -8 13.29 0.39
 16 -5 -11 1.75 0.22
 16 0 -12 3.36 0.19
 17 1 -12 -0.05 0.11
 18 -9 -9 1.38 0.21
 22 -4 -10 0.11 0.13
 3 -3 -10 30.93 0.55
 4 -4 -10 25.95 0.51
 4 1 -11 1.53 0.23
 5 -9 -8 0.24 0.21
 8 -11 -7 147.64 1.12
 8 -9 -9 2.63 0.28
 8 4 -12 0.75 0.15
 9 -7 -10 0.85 0.29
 9 1 -12 1.90 0.21
 12 -5 -11 2.30 0.25
 12 0 -12 0.41 0.19
 13 -11 -8 2.57 0.26
 14 -5 -11 13.39 0.38
 16 -12 -6 6.88 0.33
 17 -7 -10 0.82 0.21
 17 -4 -11 4.52 0.24
 18 -11 -7 0.09 0.21
 18 -10 -8 16.04 0.40
 22 -8 -8 1.12 0.17
 23 -7 -8 0.02 0.15
 24 -6 -8 0.51 0.14
 4 -8 -8 18.22 0.42
 5 0 -11 10.63 0.37
 7 -8 -9 0.10 0.23
 8 -10 -8 3.65 0.28
 8 -3 -11 7.63 0.35
 9 -4 -11 5.78 0.30
 9 3 -12 0.89 0.17
 9 5 -12 0.13 0.15
 10 -12 -6 1.46 0.23
 10 -9 -9 0.44 0.27
 10 2 -12 0.04 0.15
 11 1 -12 -0.19 0.15
 12 -12 -6 24.52 0.51
 13 1 -12 0.47 0.18
 14 -12 -6 50.83 0.69
 18 -3 -11 1.41 0.18
 19 -8 -9 -0.06 0.16
 1 -2 -9 12.17 0.33
 2 0 -10 34.27 0.53
 6 -7 -9 4.87 0.30
 6 -1 -11 3.48 0.25
 7 -10 -7 15.22 0.40
 7 -9 -8 51.31 0.71
 7 -2 -11 1.84 0.23
 8 -6 -10 12.94 0.41
 10 -10 -8 16.05 0.45
 10 4 -12 0.21 0.17
 10 6 -12 0.49 0.14
 11 -7 -10 2.85 0.29
 11 -4 -11 1.38 0.24
 11 3 -12 24.91 0.43
 12 -9 -9 0.12 0.23
 12 2 -12 0.45 0.15
 13 -7 -10 8.26 0.37
 13 -4 -11 17.34 0.43
 14 -9 -9 30.84 0.57
 14 2 -12 7.77 0.25
 15 -7 -10 1.37 0.24
 15 -4 -11 1.13 0.21
 15 3 -12 -0.01 0.14
 16 -11 -7 4.25 0.29
 16 -10 -8 0.09 0.22
 16 4 -12 0.25 0.11
 18 -6 -10 1.65 0.22
 19 -10 -7 5.17 0.31
 19 -9 -8 6.84 0.30
 19 -2 -11 1.22 0.16
 20 -7 -9 0.62 0.19
 20 -1 -11 1.35 0.13
 2 -3 -9 1.07 0.20
 3 -1 -10 -0.04 0.20
 5 -6 -9 2.29 0.24
 5 2 -11 24.46 0.48
 7 -5 -10 14.92 0.43
 9 -8 -9 0.17 0.26
 10 -6 -10 1.18 0.26
 10 -3 -11 2.64 0.25
 11 5 -12 0.83 0.15
 12 -11 -7 216.31 1.41
 12 4 -12 13.34 0.33
 12 6 -12 -0.26 0.13
 13 -12 -5 6.93 0.29
 13 3 -12 6.09 0.24
 13 7 -12 8.59 0.24
 14 -11 -7 2.26 0.27
 14 -10 -8 51.08 0.73
 14 4 -12 0.87 0.16
 14 6 -12 0.30 0.13
 15 5 -12 1.80 0.14
 16 -6 -10 0.33 0.25
 16 -3 -11 2.03 0.22
 17 -11 -6 58.68 0.73
 19 -5 -10 -0.12 0.18
 21 -6 -9 1.11 0.19
 24 -3 -9 1.58 0.16
 3 -4 -9 0.11 0.19
 4 -2 -10 22.92 0.48
 5 -3 -10 55.00 0.72
 6 -8 -8 2.41 0.25
 6 1 -11 0.84 0.21
 7 0 -11 39.40 0.61
 8 -1 -11 4.20 0.30
 9 -9 -8 10.99 0.39
 9 -2 -11 0.48 0.23
 11 -8 -9 3.20 0.30
 12 -6 -10 3.05 0.29
 12 -3 -11 -0.11 0.21
 13 5 -12 2.74 0.18
 14 -6 -10 17.10 0.45
 14 -3 -11 1.37 0.24
 15 -8 -9 -0.15 0.22
 17 -9 -8 7.04 0.35
 17 -2 -11 -0.13 0.16
 20 -9 -7 -0.24 0.22
 20 -8 -8 3.31 0.26
 20 -4 -10 0.81 0.18
 20 1 -11 0.06 0.12
 21 -3 -10 5.73 0.24
 22 -5 -9 5.25 0.23
 22 -2 -10 0.01 0.14
 23 -4 -9 0.36 0.14
 3 1 -10 1.60 0.23
 5 -7 -8 23.60 0.47
 8 -7 -9 7.26 0.34
 9 -10 -7 11.30 0.36
 9 -5 -10 10.67 0.39
 11 -11 -6 1.13 0.22
 11 -2 -11 2.71 0.26
 13 -11 -6 40.61 0.62
 13 -8 -9 -0.25 0.23
 15 -11 -6 4.37 0.29
 15 -2 -11 3.18 0.25
 17 -10 -7 0.02 0.20
 17 -5 -10 5.06 0.30
 18 -1 -11 0.63 0.16
 19 0 -11 0.23 0.14
 21 -7 -8 1.83 0.24
 6 3 -11 3.69 0.25
 7 -6 -9 21.01 0.49
 8 -8 -8 1.80 0.25
 8 -4 -10 31.08 0.59
 10 -7 -9 110.47 1.07
 10 -1 -11 0.44 0.21
 11 -10 -7 10.26 0.37
 11 -9 -8 256.75 1.58
 11 -5 -10 11.58 0.41
 13 -10 -7 57.68 0.76
 13 -2 -11 0.39 0.21
 15 -10 -7 28.97 0.57
 15 -9 -8 19.52 0.49
 15 -5 -10 9.41 0.37
 16 -7 -9 10.38 0.40
 16 -1 -11 0.82 0.23
 18 -10 -6 0.08 0.22
 18 -4 -10 -0.25 0.21
 21 -8 -7 0.94 0.20
 22 -6 -8 2.01 0.24
 25 -3 -8 0.04 0.14
 2 -1 -9 49.81 0.62
 3 -2 -9 4.15 0.28
 4 0 -10 8.99 0.33
 5 -1 -10 4.21 0.28
 6 -5 -9 48.22 0.68
 6 -2 -10 11.41 0.38
 7 2 -11 46.19 0.63
 8 1 -11 60.55 0.74
 9 0 -11 22.59 0.48
 12 -7 -9 0.69 0.25
 12 -1 -11 0.43 0.21
 13 -5 -10 1.97 0.27
 14 -11 -5 16.43 0.40
 14 -7 -9 29.43 0.58
 14 -1 -11 1.59 0.23
 17 0 -11 2.10 0.21
 18 -9 -7 14.12 0.40
 18 -8 -8 6.16 0.31
 18 1 -11 2.37 0.22
 19 -3 -10 7.68 0.31
 19 2 -11 10.15 0.29
 20 3 -11 1.64 0.15
 22 -7 -7 6.65 0.31
 22 0 -10 3.14 0.20
 23 -5 -8 0.16 0.18
 24 -4 -8 0.92 0.17
 4 -3 -9 10.50 0.35
 7 -7 -8 11.83 0.38
 7 4 -11 5.11 0.26
 9 -6 -9 48.75 0.72
 10 -8 -8 120.67 1.09
 10 -4 -10 8.36 0.36
 12 -4 -10 0.17 0.28
 15 0 -11 4.91 0.31
 16 -10 -6 182.00 1.27
 16 -8 -8 20.70 0.50
 16 -4 -10 1.33 0.24
 17 -6 -9 21.54 0.49
 19 -7 -8 0.02 0.23
 20 -2 -10 0.13 0.18
 20 5 -11 2.48 0.14
 21 -4 -9 10.34 0.33
 21 -1 -10 2.93 0.22
 23 -6 -7 6.72 0.29
 23 -2 -9 6.03 0.25
 24 -1 -9 1.44 0.16
 26 -3 -7 0.26 0.14
 4 2 -10 3.92 0.25
 6 -6 -8 22.43 0.47
 8 -5 -9 15.28 0.44
 8 3 -11 9.25 0.34
 9 -3 -10 0.30 0.23
 9 2 -11 12.46 0.37
 10 -9 -7 48.85 0.68
 10 1 -11 0.32 0.20
 11 -6 -9 16.04 0.46
 12 -10 -6 19.45 0.45
 12 -9 -7 65.84 0.82
 12 -8 -8 23.68 0.53
 13 0 -11 0.56 0.21
 14 -10 -6 19.36 0.46
 14 -4 -10 2.71 0.28
 15 -6 -9 3.90 0.34
 16 -9 -7 36.05 0.63
 16 1 -11 1.36 0.22
 17 -3 -10 0.19 0.22
 19 -9 -6 23.22 0.49
 19 -8 -7 1.77 0.27
 19 4 -11 0.10 0.14
 22 -3 -9 0.82 0.18
 24 -5 -7 3.50 0.22
 25 -4 -7 -0.04 0.14
 5 1 -10 0.10 0.20
 6 0 -10 40.68 0.63
 7 -4 -9 12.19 0.39
 7 -1 -10 40.17 0.64
 8 5 -11 16.04 0.39
 9 -7 -8 14.08 0.44
 11 -3 -10 1.58 0.27
 13 -6 -9 17.89 0.48
 14 -9 -7 3.03 0.28
 14 1 -11 -0.15 0.21
 15 -3 -10 25.98 0.54
 17 -7 -8 26.37 0.57
 17 2 -11 0.68 0.18
 18 -5 -9 26.68 0.54
 18 -2 -10 2.73 0.25
 18 3 -11 3.67 0.22
 20 -6 -8 21.63 0.48
 22 2 -10 5.34 0.23
 3 0 -9 6.07 0.27
 4 -1 -9 6.15 0.28
 5 -2 -9 10.97 0.38
 9 -8 -7 6.60 0.29
 9 4 -11 5.10 0.27
 10 -5 -9 21.61 0.52
 10 -2 -10 54.93 0.76
 10 3 -11 4.48 0.27
 11 -7 -8 9.44 0.38
 11 2 -11 0.40 0.20
 13 -3 -10 0.67 0.25
 15 -10 -5 81.50 0.82
 15 2 -11 1.48 0.23
 16 -5 -9 -0.06 0.28
 16 3 -11 0.05 0.21
 17 -9 -6 5.71 0.31
 17 -8 -7 79.49 0.91
 17 4 -11 0.41 0.19
 18 5 -11 0.23 0.16
 19 -4 -9 1.64 0.24
 19 -1 -10 0.13 0.21
 20 -8 -6 11.66 0.37
 20 -7 -7 0.60 0.21
 20 0 -10 5.15 0.27
 21 -5 -8 0.10 0.21
 21 1 -10 1.09 0.18
 25 -1 -8 0.15 0.15
 5 3 -10 9.30 0.33
 8 -6 -8 1.15 0.23
 9 6 -11 2.04 0.22
 10 5 -11 3.39 0.26
 11 -8 -7 0.43 0.20
 11 4 -11 -0.32 0.20
 12 -5 -9 7.10 0.38
 12 -2 -10 15.94 0.46
 12 3 -11 7.64 0.32
 13 -7 -8 9.27 0.38
 14 -5 -9 1.43 0.28
 14 -2 -10 6.63 0.38
 14 11 -11 0.02 0.11
 15 -9 -6 -0.23 0.24
 16 -2 -10 5.28 0.32
 17 6 -11 0.15 0.17
 18 -6 -8 2.10 0.30
 18 7 -11 0.93 0.14
 20 -3 -9 0.03 0.20
 22 -4 -8 0.69 0.20
 23 -3 -8 1.20 0.21
 24 -2 -8 2.10 0.19
 6 2 -10 41.47 0.62
 7 -5 -8 15.39 0.41
 7 1 -10 4.53 0.30
 8 0 -10 4.06 0.31
 9 -4 -9 0.44 0.24
 10 -6 -8 2.21 0.26
 10 7 -11 5.01 0.26
 11 6 -11 0.95 0.20
 12 5 -11 0.23 0.20
 13 -9 -6 1.04 0.21
 13 -8 -7 2.89 0.28
 13 4 -11 15.39 0.40
 13 10 -11 1.01 0.17
 15 -8 -7 10.90 0.39
 15 10 -11 2.10 0.18
 16 5 -11 0.89 0.19
 16 7 -11 0.40 0.17
 16 9 -11 2.63 0.18
 17 -4 -9 17.04 0.47
 17 -1 -10 3.88 0.30
 21 -7 -6 0.53 0.21
 21 -6 -7 7.50 0.32
 21 -2 -9 3.19 0.24
 22 -1 -9 1.45 0.21
 22 4 -10 0.71 0.11
 22 4 -10 0.15 0.07
 3 2 -9 1.12 0.19
 8 -3 -9 9.10 0.36
 11 -4 -9 3.01 0.29
 11 -1 -10 0.78 0.24
 11 8 -11 17.34 0.38
 12 -6 -8 9.27 0.38
 12 7 -11 4.37 0.25
 12 9 -11 2.14 0.19
 13 -4 -9 6.35 0.35
 13 -1 -10 -0.13 0.23
 13 6 -11 2.73 0.22
 13 8 -11 3.03 0.23
 14 5 -11 0.33 0.18
 14 7 -11 -0.06 0.18
 14 9 -11 0.16 0.15
 15 -4 -9 2.41 0.29
 15 -1 -10 0.37 0.24
 15 6 -11 1.55 0.20
 15 8 -11 1.67 0.17
 16 -9 -5 35.00 0.57
 18 -8 -6 49.23 0.70
 18 -7 -7 0.56 0.24
 18 0 -10 0.41 0.21
 19 -5 -8 17.78 0.46
 19 1 -10 0.80 0.22
 20 2 -10 1.46 0.21
 21 3 -10 3.46 0.21
 22 -6 -6 2.84 0.27
 22 -5 -7 2.54 0.24
 22 6 -10 0.45 0.12
 26 -1 -7 0.91 0.17
 26 2 -8 -0.17 0.12
 4 1 -9 18.39 0.41
 5 0 -9 23.55 0.47
 6 -1 -9 30.96 0.56
 6 4 -10 54.38 0.70
 9 -5 -8 19.53 0.47
 9 1 -10 15.04 0.46
 10 -7 -7 57.22 0.72
 10 -3 -9 -0.02 0.27
 14 -6 -8 -0.21 0.24
 16 -8 -6 12.09 0.41
 16 -7 -7 1.36 0.26
 16 0 -10 0.05 0.23
 18 -3 -9 0.34 0.24
 20 -4 -8 -0.28 0.24
 21 5 -10 4.91 0.24
 23 -4 -7 3.24 0.25
 24 -3 -7 0.04 0.18
 24 3 -9 0.68 0.15
 25 -2 -7 2.19 0.21
 6 6 -10 7.91 0.32
 7 3 -10 1.57 0.24
 8 2 -10 -0.48 0.22
 12 -7 -7 0.23 0.20
 12 -3 -9 35.68 0.65
 12 0 -10 0.27 0.24
 14 -8 -6 31.59 0.56
 14 -7 -7 21.52 0.54
 14 0 -10 0.31 0.24
 16 -3 -9 -0.12 0.27
 17 1 -10 1.31 0.24
 19 -7 -6 1.33 0.24
 19 -6 -7 0.05 0.21
 19 -2 -9 -0.04 0.22
 20 -1 -9 2.24 0.25
 20 4 -10 -0.04 0.19
 21 -3 -8 0.47 0.21
 23 -5 -6 4.20 0.26
 23 2 -9 3.40 0.22
 24 -4 -6 0.59 0.21
 25 -3 -6 3.03 0.24
 25 1 -8 0.33 0.15
 26 -2 -6 -0.01 0.15
 27 2 -7 0.20 0.13
 4 3 -9 0.01 0.21
 7 5 -10 89.46 0.90
 8 -4 -8 22.38 0.49
 9 -2 -9 -0.03 0.22
 11 -5 -8 36.02 0.63
 13 -5 -8 1.31 0.27
 13 1 -10 5.64 0.36
 14 -3 -9 0.61 0.26
 15 -5 -8 2.12 0.30
 15 1 -10 9.01 0.37
 17 -8 -5 31.34 0.57
 17 -2 -9 17.46 0.51
 18 2 -10 1.79 0.24
 19 3 -10 1.48 0.23
 20 -5 -7 5.13 0.33
 21 0 -9 2.47 0.26
 21 7 -10 2.50 0.17
 21 9 -10 0.23 0.09
 21 9 -10 0.23 0.07
 22 -2 -8 1.99 0.24
 22 1 -9 0.87 0.21
 23 -1 -8 0.96 0.22
 24 0 -8 7.14 0.28
 24 5 -9 3.89 0.20
 26 4 -8 2.79 0.18
 5 2 -9 6.82 0.30
 6 1 -9 11.12 0.38
 7 0 -9 19.59 0.47
 7 7 -10 4.44 0.28
 8 4 -10 33.20 0.59
 9 3 -10 4.57 0.30
 10 2 -10 3.41 0.29
 11 -6 -7 18.13 0.44
 11 -2 -9 10.56 0.40
 15 -2 -9 -0.04 0.29
 16 2 -10 8.31 0.36
 17 -7 -6 29.54 0.57
 17 -6 -7 63.46 0.83
 20 -7 -5 2.67 0.24
 20 -6 -6 2.28 0.26
 20 6 -10 0.25 0.18
 23 4 -9 0.77 0.19
 24 7 -9 0.63 0.11
 26 1 -7 1.38 0.19
 8 6 -10 134.14 1.10
 10 -4 -8 34.38 0.61
 11 3 -10 8.52 0.39
 13 -6 -7 30.68 0.58
 13 -2 -9 18.09 0.50
 14 2 -10 26.98 0.56
 15 -7 -6 0.14 0.25
 16 -4 -8 51.73 0.77
 17 3 -10 14.95 0.42
 18 -1 -9 17.44 0.48
 18 4 -10 0.11 0.22
 19 0 -9 2.37 0.31
 19 5 -10 -0.07 0.20
 19 11 -10 0.32 0.14
 20 8 -10 0.54 0.16
 21 -4 -7 0.87 0.22
 22 3 -9 0.20 0.23
 8 8 -10 0.43 0.22
 9 -3 -8 -0.07 0.20
 9 5 -10 -0.14 0.23
 10 -1 -9 20.28 0.50
 10 4 -10 2.47 0.27
 12 -4 -8 16.61 0.47
 12 -1 -9 23.90 0.57
 14 -4 -8 2.86 0.29
 15 3 -10 0.20 0.23
 16 -1 -9 0.17 0.26
 16 4 -10 -0.15 0.25
 17 13 -10 2.58 0.18
 18 -7 -5 2.96 0.30
 18 -5 -7 0.33 0.24
 18 12 -10 0.84 0.15
 19 7 -10 0.11 0.18
 20 1 -9 0.32 0.23
 21 -6 -5 0.37 0.20
 21 2 -9 3.24 0.28
 22 -3 -7 6.68 0.31
 23 -2 -7 3.44 0.25
 23 6 -9 4.34 0.22
 24 -1 -7 -0.10 0.18
 25 0 -7 -0.20 0.17
 27 1 -6 0.28 0.14
 27 4 -7 0.75 0.13
 5 4 -9 25.79 0.49
 6 3 -9 13.97 0.41
 8 1 -9 85.26 0.91
 9 7 -10 13.18 0.39
 11 5 -10 5.10 0.32
 12 4 -10 53.77 0.76
 14 -1 -9 2.97 0.30
 17 -3 -8 6.34 0.37
 17 0 -9 0.64 0.26
 17 5 -10 3.78 0.27
 18 -6 -6 86.91 0.94
 18 6 -10 0.64 0.21
 18 10 -10 12.30 0.33
 22 -5 -5 5.91 0.33
 22 -4 -6 0.24 0.21
 23 8 -9 1.33 0.14
 26 0 -6 1.91 0.22
 7 2 -9 10.20 0.36
 9 9 -10 7.19 0.30
 10 6 -10 0.61 0.22
 10 8 -10 2.58 0.27
 10 10 -10 0.39 0.22
 11 -3 -8 33.34 0.62
 11 0 -9 0.47 0.27
 12 -5 -7 14.40 0.41
 13 -3 -8 12.75 0.44
 13 5 -10 0.03 0.22
 13 13 -10 0.52 0.17
 14 -5 -7 0.77 0.23
 15 -3 -8 19.67 0.53
 15 0 -9 10.83 0.42
 15 13 -10 0.07 0.13
 16 -7 -5 0.48 0.21
 16 -6 -6 13.82 0.43
 16 12 -10 1.50 0.20
 17 9 -10 2.04 0.23
 17 11 -10 7.52 0.26
 18 -2 -8 50.59 0.79
 18 1 -9 9.75 0.40
 19 -4 -7 0.51 0.24
 21 4 -9 -0.06 0.25
 22 5 -9 4.59 0.26
 23 -4 -5 18.04 0.46
 23 -3 -6 0.32 0.23
 24 -2 -6 0.21 0.23
 25 -1 -6 0.17 0.19
 25 5 -8 0.54 0.16
 26 3 -7 0.22 0.18
 27 6 -7 0.60 0.15
 28 4 -6 0.52 0.12
 28 4 -6 -0.03 0.07
 10 -2 -8 6.72 0.32
 11 7 -10 3.41 0.27
 11 9 -10 5.72 0.32
 11 11 -10 2.81 0.21
 12 6 -10 0.62 0.21
 12 12 -10 5.63 0.25
 13 0 -9 -0.08 0.24
 13 7 -10 -0.02 0.23
 14 -6 -6 0.26 0.21
 14 6 -10 0.48 0.21
 14 12 -10 0.30 0.16
 15 7 -10 0.13 0.20
 15 11 -10 0.37 0.21
 16 8 -10 0.10 0.18
 16 10 -10 0.97 0.18
 19 -6 -5 6.97 0.33
 19 -5 -6 19.16 0.50
 19 2 -9 12.25 0.42
 20 -3 -7 73.70 0.91
 20 3 -9 5.21 0.31
 22 7 -9 0.30 0.16
 22 11 -9 0.89 0.16
 24 -3 -5 3.46 0.26
 24 4 -8 1.78 0.21
 25 -2 -5 -0.30 0.20
 25 7 -8 -0.01 0.13
 26 -1 -5 -0.01 0.17
 6 5 -9 2.43 0.23
 7 4 -9 -0.04 0.23
 8 3 -9 0.15 0.22
 9 2 -9 5.38 0.32
 12 -2 -8 7.29 0.36
 12 1 -9 1.52 0.26
 12 8 -10 3.04 0.24
 12 10 -10 0.99 0.20
 13 9 -10 3.77 0.26
 13 11 -10 0.73 0.19
 14 -2 -8 3.09 0.34
 14 1 -9 3.15 0.31
 14 8 -10 0.18 0.19
 14 10 -10 1.92 0.21
 15 9 -10 3.88 0.25
 16 -2 -8 15.77 0.48
 16 1 -9 3.02 0.31
 19 -1 -8 11.96 0.43
 20 0 -8 2.65 0.29
 21 -2 -7 1.07 0.27
 21 6 -9 1.61 0.27
 22 -1 -7 1.84 0.29
 22 9 -9 1.28 0.19
 23 3 -8 2.78 0.25
 24 1 -7 1.17 0.25
 25 2 -7 -0.03 0.17
 25 9 -8 0.55 0.14
 27 3 -6 3.09 0.24
 9 -1 -8 14.61 0.41
 13 -4 -7 1.97 0.25
 15 -4 -7 7.36 0.35
 17 -6 -5 35.42 0.60
 17 -5 -6 2.40 0.30
 17 -1 -8 31.12 0.64
 17 2 -9 0.05 0.26
 18 3 -9 0.32 0.25
 19 4 -9 21.03 0.51
 20 -5 -5 1.74 0.25
 20 -4 -6 30.20 0.59
 20 5 -9 0.57 0.23
 21 1 -8 1.65 0.26
 22 2 -8 0.11 0.21
 23 0 -7 3.75 0.27
 26 5 -7 1.73 0.19
 28 3 -5 6.14 0.25
 -30 -1 -3 0.88 0.25
 -30 1 -5 0.18 0.14
 -30 1 -5 0.02 0.10
 -29 1 -2 5.85 0.38
 -28 1 -1 6.17 0.39
 -28 5 -3 7.32 0.43
 -27 7 -4 0.22 0.30
 -26 2 0 0.33 0.35
 -26 5 -1 0.45 0.31
 -26 8 -4 1.23 0.36
 -25 9 -4 1.33 0.39
 -24 10 -4 3.85 0.41
 -22 7 -9 3.97 0.26
 -22 9 -1 44.50 0.92
 -22 10 -2 4.65 0.45
 -22 11 -3 1.52 0.39
 -20 10 -8 0.40 0.23
 -20 11 -7 5.07 0.38
 -18 11 -1 17.63 0.59
 -18 12 -2 0.41 0.32
 -17 12 -7 14.76 0.54
 -17 13 -4 2.10 0.36
 -16 13 -3 15.59 0.55
 -15 13 -6 40.63 0.77
 -30 -3 -3 7.97 0.35
 -30 0 -4 0.24 0.19
 -29 2 -3 -0.01 0.22
 -28 5 -5 0.30 0.23
 -27 6 -3 2.40 0.36
 -26 6 -2 1.88 0.36
 -26 7 -3 32.78 0.76
 -25 6 -1 4.33 0.40
 -25 8 -3 6.07 0.46
 -24 9 -3 3.40 0.42
 -23 6 -9 1.58 0.20
 -23 8 -1 0.38 0.34
 -23 9 -2 0.54 0.36
 -23 10 -3 -0.58 0.35
 -21 11 -6 -0.35 0.28
 -19 12 -3 0.32 0.34
 -16 12 -2 15.04 0.51
 -16 13 -5 0.62 0.35
 -15 13 -4 85.62 1.12
 -14 13 -3 38.42 0.75
 -29 -1 -2 -0.25 0.24
 -28 -1 -1 13.57 0.47
 -28 2 -2 2.62 0.37
 -28 4 -6 0.28 0.19
 -27 2 -1 14.43 0.50
 -27 6 -5 4.31 0.36
 -26 7 -5 14.40 0.56
 -25 7 -2 13.68 0.57
 -25 8 -5 10.02 0.51
 -24 4 0 50.34 0.92
 -24 8 -2 7.58 0.49
 -24 9 -5 0.36 0.31
 -23 2 1 1.08 0.33
 -23 10 -5 4.67 0.41
 -22 10 -6 0.72 0.34
 -21 9 -8 9.11 0.39
 -21 10 -7 0.39 0.27
 -21 11 -4 26.88 0.72
 -20 11 -3 0.11 0.39
 -19 10 -1 12.18 0.52
 -19 11 -2 2.76 0.38
 -19 12 -5 1.14 0.34
 -18 12 -6 1.30 0.32
 -14 13 -5 37.18 0.73
 -13 13 -4 47.06 0.79
 -12 13 -5 20.16 0.54
 -30 -2 -4 0.48 0.19
 -29 -3 -2 2.95 0.29
 -29 1 -6 0.59 0.19
 -29 2 -5 0.57 0.23
 -28 4 -4 0.38 0.29
 -27 4 -7 0.74 0.22
 -27 5 -6 1.09 0.27
 -26 0 0 10.30 0.46
 -25 5 -8 0.20 0.21
 -22 3 1 5.03 0.37
 -22 6 0 3.51 0.37
 -22 8 -8 1.18 0.24
 -22 9 -7 2.92 0.37
 -22 10 -4 7.84 0.49
 -21 4 1 21.00 0.59
 -20 5 1 27.70 0.64
 -20 9 -1 0.89 0.36
 -20 10 -2 80.89 1.15
 -18 10 -8 17.31 0.52
 -18 11 -7 0.16 0.27
 -18 12 -4 71.83 1.08
 -29 0 -3 2.75 0.29
 -27 3 -2 3.36 0.36
 -27 5 -4 0.17 0.33
 -26 3 -1 16.39 0.55
 -26 5 -7 2.07 0.27
 -26 6 -6 0.37 0.28
 -25 4 -1 1.50 0.38
 -25 7 -6 4.46 0.35
 -24 6 -8 0.56 0.22
 -24 8 -6 2.22 0.35
 -23 7 -8 0.14 0.21
 -23 8 -7 14.38 0.48
 -23 9 -4 1.99 0.38
 -21 8 -1 7.63 0.46
 -21 10 -3 45.34 0.92
 -20 11 -5 0.73 0.33
 -19 11 -6 11.56 0.49
 -17 11 -2 9.57 0.45
 -17 12 -5 2.10 0.36
 -16 12 -6 7.85 0.43
 -16 12 -4 13.56 0.56
 -15 12 -3 27.64 0.65
 -28 0 -2 3.24 0.34
 -28 1 -7 0.78 0.17
 -28 2 -6 3.64 0.29
 -28 3 -5 17.67 0.51
 -27 0 -1 2.05 0.31
 -27 4 -3 15.33 0.54
 -26 6 -4 1.34 0.35
 -25 7 -4 9.54 0.50
 -24 5 -1 1.24 0.38
 -24 7 -7 0.08 0.26
 -24 8 -4 6.86 0.47
 -22 7 -1 0.23 0.32
 -22 8 -2 31.43 0.80
 -22 9 -3 5.04 0.44
 -21 9 -2 22.37 0.67
 -20 7 -9 0.55 0.23
 -19 9 -8 7.64 0.41
 -19 10 -7 5.20 0.41
 -18 9 -1 13.62 0.50
 -18 11 -3 68.81 1.03
 -16 11 -7 4.19 0.38
 -15 12 -5 11.88 0.49
 -14 12 -6 51.15 0.85
 -14 12 -4 4.02 0.36
 -29 -2 -3 1.59 0.28
 -29 -1 -6 5.35 0.27
 -29 0 -5 2.26 0.25
 -28 1 -3 0.09 0.29
 -28 2 -4 0.38 0.26
 -27 4 -5 0.69 0.28
 -26 5 -3 1.41 0.35
 -25 5 -2 4.58 0.42
 -25 6 -3 0.19 0.37
 -24 2 0 140.46 1.40
 -24 6 -2 7.82 0.47
 -24 7 -3 10.99 0.53
 -23 7 -2 23.06 0.68
 -23 8 -3 58.40 1.01
 -22 1 1 12.93 0.48
 -22 9 -5 7.27 0.46
 -20 6 0 74.19 1.01
 -20 10 -6 1.51 0.35
 -18 10 -2 16.57 0.56
 -18 11 -5 37.96 0.80
 -17 11 -6 62.93 0.99
 -13 12 -5 7.03 0.38
 -29 -6 -3 -0.01 0.19
 -29 -4 -3 14.66 0.45
 -29 -1 -4 0.11 0.22
 -28 -2 -2 0.98 0.27
 -27 -2 -1 0.11 0.28
 -27 1 -2 0.61 0.28
 -27 2 -7 0.46 0.20
 -27 3 -6 0.28 0.25
 -26 1 -1 49.25 0.85
 -26 2 -8 0.31 0.18
 -26 5 -5 12.20 0.49
 -25 6 -5 2.12 0.40
 -23 4 -9 0.60 0.17
 -23 8 -5 2.93 0.38
 -22 4 0 176.72 1.56
 -21 2 1 5.27 0.36
 -21 6 -9 1.18 0.23
 -21 9 -6 2.85 0.39
 -20 8 -8 3.03 0.34
 -20 9 -7 -0.03 0.25
 -20 10 -4 15.51 0.58
 -19 8 -1 0.33 0.27
 -19 10 -3 13.68 0.54
 -17 11 -4 6.44 0.41
 -29 -3 -6 0.58 0.19
 -29 -3 -4 -0.18 0.23
 -28 -4 -2 0.36 0.26
 -28 -1 -7 4.62 0.23
 -28 1 -5 1.33 0.28
 -27 3 -4 0.69 0.30
 -26 4 -6 2.03 0.36
 -25 2 -1 44.89 0.84
 -24 7 -5 7.92 0.46
 -21 3 -10 3.23 0.22
 -21 7 -8 1.23 0.31
 -21 9 -4 56.71 0.99
 -20 7 -1 113.35 1.26
 -20 9 -3 76.42 1.10
 -19 9 -2 10.88 0.49
 -19 10 -5 0.27 0.33
 -17 9 -8 6.31 0.39
 -17 10 -7 0.52 0.28
 -16 11 -5 57.67 0.92
 -15 11 -6 4.44 0.35
 -29 -5 -4 6.82 0.32
 -28 -1 -3 11.35 0.46
 -28 0 -6 0.42 0.21
 -26 -1 -1 6.02 0.43
 -26 2 -2 5.15 0.39
 -26 3 -7 1.76 0.27
 -26 3 -3 9.65 0.51
 -26 4 -4 8.09 0.45
 -25 4 -7 -0.03 0.30
 -25 5 -6 2.52 0.33
 -25 5 -4 17.06 0.63
 -24 0 0 9.49 0.44
 -24 3 -1 98.95 1.22
 -24 4 -8 2.26 0.26
 -24 6 -6 14.66 0.53
 -23 4 -1 6.94 0.43
 -23 5 -8 0.56 0.25
 -23 7 -6 1.84 0.34
 -23 7 -4 0.13 0.41
 -22 6 -8 2.24 0.27
 -22 7 -7 7.31 0.43
 -22 8 -4 2.47 0.39
 -21 6 -1 23.60 0.64
 -21 8 -7 1.69 0.30
 -21 8 -3 21.05 0.68
 -20 8 -2 67.77 1.02
 -18 7 -9 2.33 0.28
 -18 10 -6 0.27 0.31
 -17 10 -3 18.27 0.55
 -15 11 -4 15.30 0.50
 -13 11 -6 42.46 0.74
 -29 -7 -4 3.35 0.22
 -29 -7 -4 0.90 0.12
 -29 -6 -5 1.31 0.20
 -29 -4 -5 0.25 0.15
 -29 -4 -5 -0.03 0.10
 -28 -3 -7 3.82 0.23
 -27 -1 -2 13.31 0.49
 -27 2 -5 -0.02 0.29
 -25 3 -2 2.68 0.36
 -25 4 -3 3.73 0.39
 -24 5 -7 6.70 0.39
 -24 6 -4 20.60 0.65
 -22 6 -2 14.60 0.56
 -22 7 -3 70.98 1.08
 -21 7 -2 0.21 0.32
 -18 9 -7 14.37 0.53
 -15 10 -7 29.13 0.65
 -14 11 -5 16.07 0.51
 -28 -3 -3 6.21 0.36
 -28 -2 -6 2.13 0.28
 -28 -1 -5 1.00 0.27
 -27 0 -7 -0.24 0.17
 -27 0 -3 16.25 0.52
 -27 1 -6 0.55 0.26
 -27 1 -4 0.62 0.29
 -26 -3 -1 5.38 0.39
 -26 0 -8 0.83 0.20
 -26 3 -5 1.27 0.31
 -25 0 -1 10.59 0.46
 -24 1 -9 2.03 0.20
 -24 5 -3 -0.21 0.33
 -23 5 -2 33.78 0.77
 -23 6 -3 16.28 0.59
 -22 2 0 34.77 0.71
 -21 8 -5 21.13 0.64
 -20 4 0 72.63 0.96
 -19 6 -9 0.05 0.22
 -19 9 -6 26.80 0.68
 -19 9 -4 -0.20 0.30
 -18 8 -8 5.68 0.38
 -18 9 -3 17.98 0.56
 -17 10 -5 13.67 0.52
 -16 10 -6 189.55 1.59
 -16 10 -4 17.40 0.57
 -28 -5 -3 11.47 0.43
 -28 -2 -4 3.69 0.30
 -27 -3 -2 -0.22 0.26
 -26 0 -2 8.00 0.44
 -26 1 -7 1.18 0.29
 -26 2 -6 0.54 0.31
 -25 4 -5 0.49 0.35
 -24 -2 0 195.52 1.53
 -24 1 -1 27.67 0.70
 -24 5 -5 0.94 0.33
 -23 2 -9 6.06 0.28
 -23 6 -5 0.46 0.34
 -22 7 -5 36.27 0.82
 -20 5 -9 -0.20 0.22
 -20 8 -6 13.24 0.53
 -19 6 -1 6.20 0.36
 -19 7 -8 0.12 0.28
 -19 8 -7 2.25 0.31
 -18 8 -2 20.03 0.56
 -28 -7 -3 3.82 0.29
 -28 -4 -6 1.61 0.24
 -27 -5 -2 7.30 0.39
 -27 -2 -7 0.14 0.21
 -27 0 -5 0.59 0.29
 -26 2 -4 17.52 0.57
 -25 1 -8 0.28 0.21
 -25 1 -2 34.23 0.77
 -25 3 -6 3.02 0.39
 -23 2 -1 1.49 0.34
 -22 0 -10 1.68 0.20
 -22 3 -9 0.59 0.21
 -21 4 -9 11.91 0.40
 -20 7 -7 0.25 0.33
 -20 8 -4 11.07 0.51
 -19 7 -2 18.69 0.56
 -19 8 -3 0.37 0.30
 -18 9 -5 84.41 1.13
 -16 8 -8 21.33 0.57
 -16 9 -7 35.62 0.73
 -15 10 -5 83.83 1.04
 -14 10 -6 18.84 0.53
 -28 -4 -4 10.17 0.39
 -27 -2 -3 0.58 0.29
 -27 -1 -6 0.43 0.25
 -26 -2 -8 0.22 0.18
 -25 -2 -1 17.42 0.55
 -25 2 -7 2.97 0.32
 -25 2 -3 -0.03 0.30
 -25 3 -4 0.28 0.31
 -24 2 -2 28.81 0.74
 -24 4 -6 1.12 0.31
 -24 4 -4 20.20 0.63
 -23 3 -8 1.48 0.30
 -23 5 -6 4.15 0.38
 -23 5 -4 21.13 0.65
 -22 0 0 81.62 1.02
 -22 3 -1 5.93 0.39
 -22 6 -6 3.62 0.40
 -22 6 -4 74.30 1.09
 -21 1 -10 2.12 0.20
 -21 4 -1 20.96 0.58
 -21 5 -8 0.36 0.30
 -21 6 -7 7.06 0.44
 -21 7 -4 11.75 0.52
 -20 2 -10 -0.34 0.19
 -20 6 -8 18.79 0.53
 -20 6 -2 5.76 0.40
 -20 7 -3 137.84 1.41
 -19 3 -10 6.17 0.29
 -17 6 -9 20.71 0.52
 -17 9 -6 6.25 0.41
 -28 -9 -5 12.14 0.35
 -28 -8 -4 1.90 0.24
 -28 -6 -4 0.55 0.24
 -28 -5 -5 0.31 0.21
 -26 -2 -2 0.35 0.28
 -26 1 -5 0.23 0.31
 -24 3 -7 0.05 0.28
 -24 3 -3 3.75 0.41
 -23 4 -7 3.93 0.37
 -23 4 -3 18.98 0.61
 -22 4 -8 0.70 0.26
 -22 4 -2 61.17 0.96
 -22 5 -3 16.11 0.57
 -21 5 -2 51.73 0.88
 -21 6 -3 15.91 0.57
 -17 8 -7 79.63 1.04
 -16 9 -5 37.41 0.74
 -14 9 -7 2.79 0.33
 -28 -7 -5 -0.28 0.17
 -27 -4 -7 1.15 0.20
 -27 -4 -3 0.27 0.28
 -27 -2 -5 0.59 0.28
 -26 -4 -8 3.01 0.22
 -26 -1 -7 1.35 0.25
 -26 -1 -3 0.85 0.29
 -26 0 -6 1.89 0.29
 -26 0 -4 1.09 0.31
 -25 -4 -1 46.23 0.77
 -25 -1 -8 0.07 0.21
 -25 2 -5 0.13 0.30
 -24 -1 -1 2.53 0.33
 -20 7 -5 2.70 0.36
 -18 5 -9 26.23 0.57
 -18 8 -6 49.89 0.88
 -18 8 -4 84.78 1.09
 -17 7 -8 26.18 0.61
 -17 8 -3 54.10 0.83
 -15 9 -6 0.14 0.26
 -27 -6 -7 0.68 0.17
 -27 -6 -3 1.34 0.30
 -27 -3 -6 3.63 0.30
 -27 -3 -4 6.03 0.36
 -26 -4 -2 23.23 0.59
 -25 -1 -2 53.58 0.88
 -25 1 -6 -0.05 0.33
 -25 1 -4 0.68 0.36
 -24 3 -5 4.21 0.39
 -23 0 -9 6.49 0.30
 -23 0 -1 0.46 0.32
 -23 4 -5 21.06 0.63
 -22 -2 -10 3.79 0.23
 -22 1 -9 1.64 0.26
 -22 5 -5 6.81 0.45
 -21 6 -5 0.96 0.34
 -19 4 -9 1.68 0.30
 -19 7 -6 1.20 0.33
 -19 7 -4 0.87 0.31
 -18 6 -8 2.16 0.33
 -18 7 -7 0.35 0.30
 -18 7 -3 64.35 0.93
 -13 9 -6 0.72 0.28
 -27 -8 -3 2.14 0.27
 -27 -5 -6 9.51 0.39
 -27 -5 -4 10.96 0.44
 -26 -6 -8 0.29 0.13
 -26 -6 -2 20.68 0.53
 -26 -1 -5 5.44 0.37
 -25 0 -7 0.10 0.25
 -24 -3 -9 0.68 0.18
 -24 -3 -1 1.28 0.32
 -24 0 -8 6.43 0.33
 -24 0 -2 12.02 0.51
 -24 2 -6 0.17 0.30
 -24 2 -4 0.38 0.37
 -22 -2 0 296.79 1.81
 -22 1 -1 13.41 0.49
 -21 2 -9 3.36 0.27
 -21 2 -1 5.11 0.36
 -20 3 -9 -0.00 0.24
 -20 3 -1 9.42 0.42
 -20 6 -4 21.58 0.62
 -19 6 -7 0.10 0.32
 -17 8 -5 31.36 0.69
 -16 8 -6 10.50 0.45
 -15 7 -8 33.30 0.67
 -15 8 -7 11.08 0.44
 -27 -11 -4 -0.03 0.18
 -26 -3 -7 0.06 0.22
 -26 -3 -3 11.13 0.45
 -26 -2 -6 0.89 0.27
 -25 -3 -8 0.20 0.20
 -25 -3 -2 4.82 0.36
 -24 1 -7 0.46 0.27
 -24 1 -3 4.67 0.39
 -23 1 -8 0.95 0.28
 -23 1 -2 0.91 0.33
 -23 3 -6 -0.13 0.33
 -23 3 -4 1.42 0.38
 -22 4 -6 0.42 0.31
 -22 4 -4 0.14 0.32
 -21 -1 -10 1.08 0.18
 -21 5 -6 34.82 0.76
 -21 5 -4 0.56 0.33
 -20 0 -10 4.52 0.29
 -20 4 -8 0.36 0.25
 -20 4 -2 20.00 0.55
 -20 5 -7 4.72 0.38
 -20 5 -3 337.21 2.11
 -19 1 -10 0.16 0.22
 -19 5 -8 16.83 0.51
 -19 5 -2 36.58 0.70
 -19 6 -3 99.25 1.15
 -18 2 -10 2.31 0.26
 -16 5 -9 0.31 0.27
 -13 8 -7 2.56 0.34
 -27 -10 -5 0.03 0.20
 -27 -9 -6 0.19 0.18
 -27 -9 -4 3.41 0.28
 -27 -7 -4 11.80 0.42
 -27 -6 -5 4.34 0.32
 -25 0 -5 1.55 0.32
 -24 -5 -1 1.08 0.30
 -23 -2 -1 31.35 0.67
 -23 2 -7 2.55 0.33
 -23 2 -3 0.21 0.30
 -22 -4 -10 1.15 0.18
 -22 3 -7 6.95 0.41
 -22 3 -3 71.39 1.03
 -21 3 -8 0.71 0.26
 -21 3 -2 0.52 0.27
 -21 4 -3 45.83 0.84
 -17 7 -6 29.80 0.69
 -17 7 -4 77.30 0.99
 -16 6 -8 5.56 0.39
 -16 7 -7 1.37 0.31
 -15 8 -5 8.75 0.40
 -14 8 -6 30.06 0.64
 -27 -8 -5 10.57 0.37
 -26 -5 -7 2.29 0.24
 -26 -5 -3 5.27 0.34
 -26 -4 -6 0.59 0.30
 -26 -4 -4 2.65 0.34
 -26 -3 -5 1.80 0.32
 -25 -5 -8 0.41 0.20
 -25 -5 -2 0.02 0.32
 -25 -2 -7 -0.41 0.25
 -25 -2 -3 31.34 0.70
 -25 -1 -6 2.21 0.31
 -25 -1 -4 2.53 0.34
 -24 -5 -9 3.70 0.22
 -24 -2 -8 1.61 0.25
 -24 -2 -2 45.33 0.81
 -24 1 -5 4.36 0.38
 -22 -1 -1 108.07 1.17
 -20 5 -5 2.40 0.34
 -19 6 -5 6.50 0.42
 -17 4 -9 15.26 0.47
 -26 -9 -3 5.42 0.34
 -26 -7 -7 1.01 0.21
 -26 -7 -3 0.12 0.26
 -24 -7 -9 0.73 0.15
 -24 -1 -7 1.05 0.33
 -24 -1 -3 2.51 0.34
 -24 0 -6 0.06 0.29
 -24 0 -4 6.82 0.42
 -23 2 -5 0.17 0.32
 -22 -1 -9 0.22 0.21
 -22 3 -5 7.28 0.44
 -21 -3 -10 3.96 0.25
 -21 0 -9 1.91 0.28
 -21 0 -1 6.69 0.37
 -21 4 -5 20.22 0.62
 -18 3 -9 0.47 0.23
 -18 6 -6 83.81 1.09
 -18 6 -4 34.30 0.70
 -17 5 -8 21.09 0.57
 -17 6 -7 63.72 0.95
 -16 7 -5 0.73 0.27
 -14 7 -7 23.70 0.58
 -26 -13 -5 2.84 0.23
 -26 -12 -6 0.12 0.16
 -26 -12 -4 0.08 0.20
 -26 -6 -6 0.67 0.25
 -26 -6 -4 0.04 0.26
 -25 -7 -8 -0.01 0.15
 -25 -7 -2 8.30 0.39
 -25 -4 -7 1.57 0.32
 -25 -4 -3 10.45 0.44
 -25 -2 -5 0.21 0.31
 -23 -4 -9 0.99 0.21
 -23 -4 -1 32.37 0.66
 -23 -1 -8 1.06 0.26
 -23 -1 -2 0.57 0.29
 -23 1 -6 4.90 0.39
 -23 1 -4 15.57 0.55
 -20 1 -9 2.54 0.28
 -19 2 -9 0.08 0.22
 -19 5 -4 42.10 0.78
 -18 -3 -11 2.00 0.19
 -18 4 -8 0.20 0.29
 -18 5 -7 0.65 0.29
 -18 5 -3 7.17 0.38
 -16 2 -10 4.91 0.31
 -15 7 -6 0.06 0.24
 -14 6 -8 -0.10 0.22
 -26 -10 -6 2.26 0.24
 -26 -10 -4 1.28 0.28
 -26 -8 -4 0.53 0.29
 -26 -7 -5 15.18 0.48
 -25 -9 -8 0.13 0.12
 -25 -9 -8 0.07 0.08
 -25 -3 -6 4.93 0.36
 -24 -4 -8 2.13 0.27
 -24 -4 -2 16.71 0.52
 -24 -1 -5 0.15 0.34
 -23 0 -7 2.93 0.33
 -22 0 -8 0.16 0.25
 -22 0 -2 7.03 0.39
 -22 1 -7 1.63 0.32
 -22 1 -3 29.43 0.69
 -22 2 -6 2.73 0.36
 -22 2 -4 2.75 0.36
 -21 3 -6 26.93 0.68
 -21 3 -4 9.49 0.46
 -20 -2 -10 1.66 0.21
 -20 2 -8 9.86 0.46
 -20 2 -2 6.40 0.36
 -20 3 -3 0.65 0.32
 -20 4 -6 27.44 0.68
 -20 4 -4 28.80 0.68
 -19 -1 -10 1.32 0.26
 -19 3 -8 0.64 0.26
 -19 4 -7 0.94 0.30
 -19 4 -3 3.21 0.33
 -18 0 -10 0.57 0.24
 -17 -2 -11 0.66 0.16
 -17 1 -10 3.08 0.29
 -15 4 -9 2.15 0.29
 -26 -11 -5 1.02 0.23
 -26 -9 -5 3.01 0.26
 -25 -6 -7 0.50 0.27
 -25 -6 -3 26.60 0.61
 -24 -3 -7 4.23 0.38
 -24 -3 -3 4.67 0.37
 -24 -2 -4 1.77 0.36
 -23 -6 -9 4.18 0.27
 -23 -6 -1 11.58 0.42
 -22 -3 -1 0.24 0.24
 -21 -5 -10 3.57 0.24
 -21 2 -7 1.09 0.30
 -21 2 -3 33.20 0.71
 -18 5 -5 8.62 0.42
 -16 6 -6 14.57 0.50
 -15 5 -8 2.19 0.32
 -15 6 -7 50.20 0.80
 -25 -12 -7 2.05 0.21
 -25 -8 -3 1.29 0.32
 -25 -5 -6 0.63 0.25
 -25 -5 -4 3.98 0.34
 -25 -4 -5 3.10 0.33
 -24 -6 -8 0.77 0.21
 -24 -6 -2 -0.19 0.25
 -24 -2 -6 -0.04 0.28
 -23 -3 -8 2.97 0.31
 -23 -3 -2 60.37 0.90
 -23 0 -5 2.11 0.34
 -22 1 -5 1.62 0.34
 -21 -2 -9 2.57 0.31
 -21 -2 -1 3.55 0.32
 -19 4 -5 10.01 0.45
 -16 3 -9 0.32 0.23
 -25 -14 -5 5.14 0.28
 -25 -10 -7 0.15 0.18
 -25 -10 -3 1.68 0.27
 -25 -8 -7 0.35 0.22
 -24 -8 -8 0.67 0.22
 -24 -8 -2 2.22 0.28
 -23 -8 -9 1.62 0.20
 -23 -2 -7 0.91 0.29
 -23 -2 -3 2.90 0.36
 -23 -1 -6 10.44 0.49
 -23 -1 -4 4.41 0.37
 -22 -5 -1 92.05 1.03
 -22 -2 -8 -0.49 0.29
 -22 -2 -2 0.57 0.29
 -21 2 -5 12.30 0.50
 -20 -4 -10 0.34 0.18
 -20 -1 -9 0.72 0.22
 -20 3 -5 110.25 1.24
 -18 -5 -11 0.13 0.15
 -17 2 -9 16.12 0.48
 -17 5 -6 2.13 0.31
 -16 4 -8 50.06 0.81
 -16 5 -7 18.54 0.55
 -13 6 -7 28.72 0.60
 -25 -13 -6 0.76 0.18
 -25 -13 -4 4.14 0.27
 -25 -7 -6 0.22 0.26
 -25 -7 -4 12.94 0.46
 -24 -10 -8 0.08 0.16
 -24 -5 -7 4.94 0.36
 -24 -5 -3 0.19 0.25
 -24 -4 -6 7.07 0.40
 -24 -3 -5 4.20 0.36
 -23 -5 -2 1.84 0.34
 -22 -5 -9 4.43 0.29
 -22 -1 -7 14.40 0.51
 -22 0 -6 4.69 0.39
 -22 0 -4 0.23 0.29
 -21 -1 -8 0.58 0.31
 -21 -1 -2 16.55 0.51
 -21 1 -6 0.51 0.31
 -21 1 -4 2.43 0.33
 -20 2 -4 5.91 0.42
 -19 -3 -10 0.92 0.23
 -19 0 -9 2.32 0.27
 -19 3 -6 7.56 0.43
 -19 3 -4 13.37 0.49
 -18 1 -9 15.58 0.46
 -18 4 -4 3.17 0.32
 -17 -4 -11 0.13 0.16
 -17 3 -8 6.20 0.38
 -17 4 -7 0.71 0.28
 -16 -3 -11 0.08 0.18
 -15 1 -10 -0.18 0.23
 -14 6 -6 -0.13 0.23
 -13 5 -8 0.77 0.27
 -25 -12 -5 1.42 0.23
 -25 -11 -6 1.40 0.22
 -25 -11 -4 -0.06 0.23
 -25 -10 -5 0.21 0.25
 -25 -9 -4 0.87 0.27
 -25 -8 -5 3.29 0.30
 -23 -5 -8 2.06 0.29
 -23 -2 -5 0.25 0.30
 -21 -9 -10 0.28 0.12
 -21 -9 -10 0.08 0.08
 -21 -4 -1 1.85 0.26
 -21 0 -7 0.30 0.29
 -21 0 -3 31.67 0.68
 -20 0 -2 1.13 0.26
 -20 1 -7 21.51 0.60
 -20 1 -3 9.08 0.41
 -20 2 -6 44.87 0.83
 -19 1 -8 11.02 0.45
 -19 2 -3 9.99 0.40
 -18 -7 -11 0.88 0.16
 -18 -2 -10 1.51 0.24
 -18 2 -8 47.55 0.81
 -18 3 -7 57.56 0.92
 -17 -1 -10 1.01 0.25
 -16 0 -10 0.15 0.23
 -14 3 -9 -0.55 0.24
 -24 -7 -7 0.31 0.23
 -24 -7 -3 32.49 0.67
 -24 -6 -4 0.37 0.32
 -24 -5 -5 4.22 0.35
 -23 -7 -2 80.79 1.01
 -23 -4 -7 1.03 0.29
 -23 -4 -3 0.28 0.30
 -23 -3 -6 2.86 0.34
 -23 -3 -4 6.53 0.40
 -22 -7 -9 0.02 0.20
 -22 -4 -2 18.34 0.53
 -22 -1 -5 0.42 0.29
 -21 -4 -9 -0.18 0.23
 -20 -6 -10 0.37 0.19
 -17 4 -5 5.86 0.35
 -15 5 -6 93.35 1.06
 -14 4 -8 2.59 0.32
 -14 5 -7 0.27 0.24
 -24 -11 -7 3.58 0.26
 -24 -11 -3 7.18 0.36
 -24 -9 -7 0.16 0.23
 -24 -9 -3 8.33 0.40
 -24 -6 -6 3.62 0.33
 -23 -13 -8 -0.15 0.16
 -23 -9 -2 25.21 0.59
 -23 -7 -8 0.36 0.23
 -22 -11 -9 0.58 0.16
 -22 -9 -9 1.56 0.20
 -22 -4 -8 0.40 0.25
 -22 -2 -4 18.68 0.59
 -21 0 -5 3.53 0.38
 -20 1 -5 2.70 0.34
 -19 2 -5 0.51 0.29
 -18 3 -5 7.60 0.39
 -17 -6 -11 0.21 0.18
 -16 4 -6 13.47 0.50
 -15 2 -9 0.66 0.26
 -24 -14 -6 0.25 0.18
 -24 -14 -4 0.41 0.20
 -24 -8 -6 0.99 0.25
 -24 -8 -4 26.13 0.61
 -23 -11 -8 0.06 0.17
 -23 -9 -8 -0.13 0.20
 -23 -6 -7 4.03 0.37
 -23 -6 -3 6.27 0.39
 -23 -4 -5 14.23 0.51
 -22 -3 -7 57.31 0.89
 -22 -3 -3 15.84 0.52
 -22 -2 -6 1.79 0.33
 -21 -6 -9 1.12 0.23
 -21 -6 -1 21.59 0.53
 -21 -3 -8 2.08 0.33
 -21 -3 -2 29.23 0.63
 -21 -1 -6 1.64 0.38
 -21 -1 -4 -0.27 0.32
 -19 -5 -10 0.00 0.19
 -19 -2 -9 10.94 0.42
 -18 -1 -9 9.28 0.39
 -17 0 -9 0.45 0.23
 -16 -5 -11 1.40 0.21
 -16 1 -9 0.10 0.23
 -15 3 -8 18.46 0.54
 -15 4 -7 6.86 0.37
 -24 -13 -5 0.42 0.23
 -24 -12 -6 0.42 0.21
 -24 -12 -4 0.03 0.23
 -24 -10 -4 0.71 0.25
 -24 -9 -5 3.13 0.30
 -23 -5 -6 0.96 0.30
 -22 -6 -8 2.17 0.31
 -22 -6 -2 -0.13 0.25
 -21 -2 -7 1.66 0.33
 -20 -10 -10 0.86 0.18
 -20 -2 -8 0.65 0.29
 -20 -2 -2 2.90 0.31
 -20 0 -6 6.86 0.41
 -20 0 -4 28.43 0.65
 -19 1 -6 9.32 0.44
 -19 1 -4 32.45 0.67
 -18 -4 -10 0.23 0.20
 -18 2 -6 23.46 0.60
 -18 2 -4 42.78 0.73
 -16 2 -8 16.76 0.52
 -16 3 -7 80.23 1.03
 -15 -4 -11 0.82 0.19
 -14 0 -10 0.68 0.23
 -24 -11 -5 -0.10 0.23
 -23 -8 -7 -0.48 0.25
 -23 -8 -3 29.91 0.65
 -23 -6 -5 2.90 0.37
 -22 -5 -7 1.99 0.36
 -22 -5 -3 8.25 0.45
 -22 -3 -5 4.32 0.37
 -21 -8 -9 0.38 0.22
 -20 -5 -9 1.00 0.26
 -20 -5 -1 30.52 0.58
 -20 -1 -7 24.11 0.63
 -20 -1 -3 0.25 0.23
 -19 -7 -10 0.17 0.19
 -19 0 -7 3.82 0.36
 -19 0 -3 3.08 0.28
 -18 0 -8 0.19 0.26
 -17 -3 -10 14.01 0.42
 -17 1 -8 28.63 0.64
 -17 2 -7 0.68 0.29
 -16 -2 -10 7.84 0.34
 -15 -1 -10 9.13 0.36
 -13 2 -9 16.25 0.48
 -23 -16 -5 0.11 0.18
 -23 -15 -6 9.59 0.34
 -23 -15 -4 0.18 0.23
 -23 -12 -7 2.92 0.25
 -23 -12 -3 6.84 0.38
 -23 -10 -7 1.14 0.25
 -23 -10 -3 45.06 0.75
 -23 -7 -6 4.50 0.37
 -23 -7 -4 9.39 0.45
 -22 -14 -8 4.43 0.24
 -22 -8 -8 0.28 0.25
 -22 -8 -2 11.82 0.43
 -22 -4 -6 1.65 0.32
 -21 -12 -9 0.85 0.18
 -21 -10 -9 -0.01 0.19
 -21 -5 -8 1.70 0.32
 -21 -5 -2 48.93 0.78
 -21 -2 -5 4.20 0.37
 -17 -10 -11 -0.01 0.14
 -16 -7 -11 0.57 0.21
 -13 3 -8 10.97 0.40
 -13 4 -7 1.93 0.26
 -23 -9 -6 1.20 0.27
 -23 -9 -4 32.20 0.69
 -22 -12 -8 -0.29 0.18
 -22 -10 -8 -0.13 0.20
 -22 -10 -2 47.73 0.75
 -21 -4 -7 0.46 0.30
 -21 -4 -3 14.46 0.48
 -21 -3 -6 2.26 0.34
 -21 -3 -4 44.82 0.79
 -20 -7 -9 0.81 0.27
 -20 -4 -8 4.31 0.35
 -20 -1 -5 0.70 0.28
 -19 0 -5 11.21 0.45
 -18 -6 -10 0.24 0.20
 -18 -3 -9 0.19 0.23
 -18 1 -5 1.17 0.27
 -17 2 -5 8.46 0.38
 -15 0 -9 9.19 0.42
 -14 1 -9 2.90 0.28
 -23 -14 -5 -0.17 0.22
 -23 -13 -6 -0.05 0.22
 -23 -13 -4 22.73 0.54
 -23 -11 -4 3.47 0.30
 -23 -10 -5 0.61 0.30
 -22 -7 -7 14.62 0.49
 -22 -7 -3 31.42 0.67
 -22 -6 -6 0.08 0.27
 -22 -6 -4 0.49 0.30
 -22 -5 -5 48.11 0.83
 -21 -7 -8 3.63 0.31
 -21 -7 -2 0.40 0.28
 -20 -7 -1 15.83 0.44
 -20 -4 -2 94.37 1.02
 -20 -3 -7 0.08 0.28
 -20 -2 -6 27.14 0.66
 -20 -2 -4 -0.15 0.25
 -19 -11 -10 -0.02 0.16
 -19 -3 -8 2.26 0.35
 -17 -5 -10 2.69 0.25
 -17 -2 -9 -0.08 0.23
 -16 -9 -11 2.90 0.22
 -16 -1 -9 2.22 0.29
 -15 -6 -11 1.25 0.20
 -14 -5 -11 0.35 0.21
 -14 2 -8 2.44 0.29
 -14 3 -7 32.20 0.63
 -13 -4 -11 13.10 0.38
 -13 -1 -10 4.05 0.31
 -23 -12 -5 0.57 0.23
 -22 -17 -5 7.03 0.31
 -22 -9 -7 1.08 0.27
 -22 -9 -3 59.88 0.89
 -21 -4 -5 7.46 0.41
 -20 -15 -9 0.27 0.13
 -20 -9 -9 5.78 0.32
 -19 -6 -9 0.56 0.24
 -19 -2 -7 0.34 0.29
 -19 -2 -3 13.90 0.44
 -19 -1 -6 0.71 0.29
 -19 -1 -4 1.86 0.28
 -18 0 -6 6.06 0.38
 -18 0 -4 2.40 0.28
 -17 -1 -8 17.39 0.56
 -17 1 -6 9.04 0.41
 -16 -11 -11 0.52 0.16
 -16 -4 -10 0.27 0.21
 -16 0 -8 7.63 0.42
 -15 -3 -10 0.13 0.24
 -15 1 -8 7.89 0.40
 -15 2 -7 13.99 0.47
 -14 -2 -10 25.60 0.54
 -22 -16 -6 2.35 0.23
 -22 -16 -4 4.83 0.31
 -22 -13 -7 0.65 0.23
 -22 -13 -3 1.81 0.30
 -22 -11 -7 5.28 0.34
 -22 -11 -3 20.06 0.56
 -22 -8 -6 3.05 0.33
 -22 -8 -4 -0.07 0.26
 -22 -7 -5 23.16 0.60
 -21 -19 -6 5.04 0.24
 -21 -15 -8 5.05 0.26
 -21 -9 -8 -0.07 0.25
 -21 -9 -2 27.76 0.59
 -21 -6 -7 2.41 0.33
 -21 -6 -3 64.05 0.91
 -21 -5 -6 23.93 0.62
 -20 -13 -9 7.08 0.28
 -20 -11 -9 0.42 0.21
 -20 -6 -8 3.98 0.33
 -20 -3 -5 0.15 0.27
 -18 -1 -7 23.72 0.61
 -16 1 -7 10.78 0.43
 -15 -8 -11 1.82 0.23
 -12 1 -9 20.46 0.49
 -22 -14 -6 7.43 0.36
 -22 -10 -6 1.86 0.32
 -21 -13 -8 0.09 0.20
 -21 -11 -8 1.45 0.26
 -21 -11 -2 0.33 0.22
 -20 -6 -2 22.42 0.54
 -20 -5 -7 9.95 0.49
 -19 -8 -9 0.94 0.29
 -19 -2 -5 6.51 0.37
 -18 -12 -10 0.87 0.18
 -17 -7 -10 0.90 0.23
 -14 -7 -11 0.12 0.22
 -13 0 -9 -0.20 0.25
 -12 2 -8 6.99 0.34
 -22 -15 -5 0.15 0.21
 -22 -14 -4 9.71 0.40
 -22 -13 -5 0.66 0.28
 -22 -12 -4 2.02 0.28
 -22 -11 -5 1.12 0.31
 -22 -10 -4 6.18 0.36
 -21 -8 -7 0.02 0.27
 -21 -8 -3 11.40 0.45
 -21 -7 -6 6.71 0.44
 -21 -6 -5 29.57 0.68
 -20 -19 -7 2.44 0.20
 -20 -8 -8 2.05 0.30
 -20 -5 -3 30.83 0.64
 -20 -4 -6 12.83 0.50
 -20 -4 -4 22.45 0.57
 -19 -16 -9 1.22 0.15
 -19 -5 -8 11.26 0.45
 -18 -1 -5 18.94 0.53
 -17 -4 -9 26.84 0.59
 -17 0 -5 2.79 0.29
 -16 -6 -10 0.16 0.20
 -16 -3 -9 0.49 0.24
 -15 -10 -11 3.09 0.21
 -15 -2 -9 8.39 0.42
 -14 -1 -9 2.66 0.28
 -13 -6 -11 2.84 0.26
 -12 -5 -11 -0.01 0.20
 -21 -18 -5 8.92 0.34
 -21 -17 -6 6.08 0.31
 -21 -10 -7 -0.26 0.25
 -21 -7 -4 14.10 0.49
 -20 -16 -8 0.40 0.19
 -20 -8 -2 11.04 0.41
 -19 -14 -9 0.86 0.17
 -19 -10 -9 4.48 0.31
 -19 -4 -7 18.05 0.56
 -19 -4 -3 2.17 0.28
 -19 -3 -6 90.66 1.11
 -19 -3 -4 9.36 0.40
 -18 -7 -9 0.88 0.25
 -18 -4 -8 5.72 0.37
 -18 -2 -6 14.41 0.49
 -15 -12 -11 2.61 0.19
 -15 -5 -10 7.16 0.33
 -13 1 -8 5.51 0.32
 -13 2 -7 39.09 0.66
 -12 -2 -10 3.63 0.28
 -21 -17 -4 0.07 0.20
 -21 -14 -7 1.92 0.26
 -21 -14 -3 3.46 0.29
 -21 -12 -7 0.75 0.24
 -21 -12 -3 0.50 0.29
 -21 -10 -3 29.85 0.63
 -21 -9 -6 1.98 0.30
 -21 -8 -5 2.97 0.32
 -20 -14 -8 2.54 0.26
 -20 -12 -8 9.70 0.38
 -20 -10 -8 1.82 0.28
 -20 -7 -7 7.37 0.43
 -20 -6 -6 26.66 0.65
 -20 -5 -5 0.26 0.27
 -19 -12 -9 2.29 0.25
 -19 -7 -8 0.23 0.27
 -18 -3 -7 12.80 0.48
 -18 -2 -4 -0.02 0.21
 -17 -15 -10 0.41 0.12
 -17 -15 -10 0.19 0.09
 -17 -13 -10 3.81 0.26
 -17 -11 -10 7.67 0.32
 -17 -2 -7 20.88 0.57
 -17 -1 -6 0.72 0.25
 -16 -2 -8 3.89 0.34
 -16 0 -6 -0.12 0.22
 -15 -1 -8 3.11 0.30
 -15 0 -7 5.05 0.33
 -14 -9 -11 -0.16 0.18
 -14 -4 -10 0.32 0.22
 -14 0 -8 20.34 0.54
 -14 1 -7 56.72 0.81
 -13 -3 -10 2.84 0.27
 -21 -16 -5 2.92 0.29
 -21 -15 -6 0.01 0.23
 -21 -15 -4 2.05 0.31
 -21 -11 -6 1.17 0.27
 -21 -9 -4 1.88 0.30
 -20 -10 -2 43.93 0.71
 -20 -7 -3 1.90 0.29
 -19 -21 -6 5.85 0.24
 -19 -20 -7 0.21 0.14
 -19 -7 -2 49.03 0.73
 -19 -4 -5 7.33 0.39
 -18 -17 -9 0.76 0.14
 -18 -9 -9 0.43 0.24
 -16 -8 -10 0.13 0.20
 -14 -11 -11 -0.06 0.18
 -13 -8 -11 2.75 0.26
 -11 0 -9 0.12 0.21
 -21 -14 -5 0.05 0.22
 -21 -13 -4 10.25 0.42
 -21 -12 -5 19.94 0.54
 -21 -11 -4 18.16 0.52
 -20 -19 -5 0.15 0.20
 -20 -18 -6 4.66 0.29
 -20 -9 -7 11.19 0.45
 -20 -7 -5 1.48 0.29
 -19 -17 -8 1.67 0.22
 -19 -9 -8 8.70 0.41
 -19 -6 -7 4.76 0.37
 -19 -5 -6 31.37 0.68
 -19 -5 -4 0.46 0.24
 -18 -15 -9 0.60 0.19
 -18 -11 -9 0.11 0.28
 -18 -6 -8 16.17 0.52
 -18 -3 -5 0.27 0.26
 -16 -16 -10 0.47 0.16
 -16 -5 -9 0.03 0.25
 -15 -7 -10 0.03 0.21
 -14 -13 -11 2.74 0.20
 -12 -7 -11 4.42 0.27
 -12 -1 -9 1.46 0.24
 -11 -6 -11 0.82 0.22
 -11 1 -8 26.71 0.56
 -20 -18 -4 5.63 0.30
 -20 -15 -7 7.43 0.35
 -20 -13 -7 6.56 0.35
 -20 -11 -7 0.82 0.30
 -20 -9 -3 40.63 0.72
 -20 -8 -6 0.12 0.28
 -20 -8 -4 168.31 1.43
 -19 -15 -8 9.24 0.38
 -19 -11 -8 0.61 0.26
 -19 -6 -3 2.47 0.29
 -18 -13 -9 0.19 0.23
 -18 -5 -7 13.77 0.51
 -18 -4 -6 17.87 0.53
 -17 -18 -9 0.05 0.14
 -17 -8 -9 2.62 0.29
 -17 -5 -8 12.40 0.47
 -17 -2 -5 6.77 0.36
 -16 -14 -10 7.90 0.31
 -16 -12 -10 1.54 0.25
 -15 -4 -9 3.19 0.30
 -14 -6 -10 0.90 0.22
 -14 -3 -9 4.85 0.36
 -13 -10 -11 0.63 0.21
 -13 -2 -9 19.15 0.51
 -11 -3 -10 9.38 0.38
 -20 -17 -5 0.52 0.27
 -20 -16 -6 -0.39 0.24
 -20 -15 -3 11.27 0.41
 -20 -13 -3 14.22 0.48
 -20 -11 -3 4.78 0.36
 -20 -10 -6 2.38 0.31
 -20 -9 -5 0.16 0.27
 -19 -20 -5 7.52 0.32
 -19 -18 -7 2.02 0.22
 -19 -13 -8 3.79 0.31
 -19 -9 -2 9.38 0.39
 -19 -8 -7 2.03 0.32
 -19 -6 -5 0.43 0.27
 -18 -18 -8 7.48 0.31
 -18 -8 -8 4.22 0.34
 -18 -4 -4 55.34 0.80
 -17 -4 -7 20.26 0.56
 -17 -3 -6 18.16 0.52
 -15 -9 -10 4.12 0.32
 -13 -14 -11 2.87 0.21
 -13 -12 -11 -0.02 0.18
 -13 -5 -10 0.04 0.21
 -13 -1 -8 1.65 0.30
 -12 -4 -10 53.47 0.77
 -12 0 -8 0.99 0.23
 -20 -16 -4 1.49 0.28
 -20 -12 -6 4.71 0.34
 -20 -10 -4 15.48 0.50
 -19 -19 -6 1.24 0.20
 -19 -11 -2 0.48 0.25
 -19 -8 -3 29.04 0.60
 -19 -7 -6 -0.10 0.27
 -17 -16 -9 0.00 0.16
 -17 -10 -9 0.18 0.26
 -16 -19 -9 2.62 0.20
 -16 -3 -7 56.96 0.86
 -16 -2 -6 10.15 0.40
 -15 -17 -10 0.94 0.13
 -15 -17 -10 0.43 0.09
 -15 -3 -8 1.40 0.28
 -15 -1 -6 0.44 0.21
 -14 -2 -8 27.03 0.60
 -14 -1 -7 0.29 0.23
 -13 0 -7 63.17 0.83
 -12 -9 -11 2.35 0.23
 -20 -15 -5 0.22 0.22
 -20 -14 -4 0.51 0.25
 -20 -13 -5 4.93 0.34
 -20 -12 -4 53.17 0.83
 -20 -11 -5 10.94 0.45
 -19 -19 -4 0.78 0.21
 -19 -16 -7 7.84 0.36
 -19 -10 -7 1.98 0.31
 -18 -16 -8 3.21 0.30
 -18 -10 -8 1.91 0.33
 -18 -7 -7 5.44 0.40
 -18 -6 -6 0.22 0.27
 -18 -5 -5 39.67 0.72
 -17 -14 -9 2.44 0.25
 -17 -12 -9 6.45 0.35
 -17 -7 -8 -0.06 0.29
 -15 -15 -10 5.33 0.26
 -15 -13 -10 0.25 0.23
 -15 -6 -9 2.60 0.30
 -14 -8 -10 0.34 0.23
 -12 -11 -11 0.83 0.21
 -11 -8 -11 17.57 0.43
 -10 -7 -11 5.22 0.30
 -10 -1 -9 41.06 0.66
 -19 -18 -5 0.38 0.25
 -19 -17 -6 0.59 0.25
 -19 -14 -7 1.81 0.27
 -19 -12 -7 0.14 0.26
 -19 -10 -3 15.91 0.48
 -19 -9 -6 5.06 0.37
 -19 -9 -4 32.60 0.68
 -19 -8 -5 15.92 0.51
 -18 -21 -5 1.45 0.21
 -18 -19 -7 -0.03 0.19
 -18 -14 -8 7.80 0.38
 -18 -12 -8 0.51 0.28
 -18 -7 -3 48.36 0.73
 -18 -6 -4 0.48 0.22
 -17 -19 -8 0.26 0.18
 -17 -6 -7 20.66 0.59
 -17 -4 -5 19.40 0.51
 -16 -9 -9 1.31 0.29
 -16 -6 -8 1.95 0.30
 -15 -20 -9 2.99 0.20
 -14 -18 -10 0.05 0.14
 -14 -5 -9 -0.08 0.23
 -13 -7 -10 0.14 0.20
 -13 -4 -9 1.61 0.27
 -12 -15 -11 1.20 0.17
 -12 -13 -11 5.47 0.26
 -12 -3 -9 10.94 0.41
 -11 -2 -9 10.77 0.39
 -10 0 -8 9.40 0.37
 -19 -17 -4 3.46 0.34
 -19 -16 -3 4.76 0.31
 -19 -14 -3 7.87 0.40
 -19 -12 -3 6.95 0.36
 -19 -11 -6 8.42 0.41
 -18 -20 -6 2.07 0.21
 -18 -10 -2 50.51 0.72
 -18 -9 -7 4.83 0.37
 -17 -9 -8 0.88 0.29
 -17 -5 -6 0.21 0.25
 -16 -17 -9 1.26 0.19
 -16 -11 -9 5.79 0.38
 -14 -10 -10 2.55 0.27
 -12 -6 -10 0.59 0.23
 -11 -10 -11 -0.10 0.19
 -11 -5 -10 4.81 0.31
 -10 -4 -10 2.96 0.27
 -19 -16 -5 7.15 0.35
 -19 -15 -4 3.46 0.34
 -19 -13 -6 2.67 0.30
 -19 -12 -5 20.24 0.58
 -19 -11 -4 40.06 0.74
 -18 -20 -4 1.03 0.21
 -18 -17 -7 2.25 0.27
 -18 -12 -2 6.74 0.36
 -18 -11 -7 6.47 0.42
 -18 -8 -6 10.32 0.44
 -18 -7 -5 3.55 0.32
 -17 -22 -5 0.26 0.19
 -17 -20 -7 2.82 0.22
 -17 -17 -8 2.67 0.25
 -16 -20 -8 0.19 0.16
 -16 -15 -9 0.34 0.23
 -16 -13 -9 4.53 0.31
 -16 -5 -7 51.27 0.82
 -16 -4 -6 -0.03 0.23
 -14 -16 -10 0.75 0.19
 -14 -14 -10 0.25 0.23
 -14 -4 -8 10.83 0.42
 -13 -19 -10 0.63 0.12
 -13 -19 -10 0.21 0.08
 -13 -3 -8 3.06 0.30
 -12 -2 -8 0.22 0.22
 -11 -16 -11 5.54 0.23
 -11 -12 -11 0.68 0.21
 -11 -1 -8 7.82 0.34
 -10 -9 -11 1.29 0.21
 -19 -14 -5 15.11 0.48
 -19 -13 -4 20.91 0.55
 -18 -19 -5 0.09 0.25
 -18 -18 -6 2.97 0.28
 -18 -15 -7 1.18 0.28
 -18 -13 -7 9.92 0.43
 -17 -21 -6 7.40 0.30
 -17 -15 -8 23.33 0.54
 -17 -13 -8 0.10 0.26
 -17 -11 -8 17.92 0.53
 -17 -8 -7 13.08 0.48
 -17 -6 -5 5.14 0.33
 -16 -8 -8 6.41 0.40
 -15 -18 -9 0.42 0.17
 -15 -4 -7 0.57 0.25
 -15 -3 -6 0.36 0.21
 -14 -7 -9 10.06 0.42
 -13 -9 -10 3.76 0.29
 -13 -2 -7 -0.14 0.21
 -11 -14 -11 5.98 0.26
 -9 -8 -11 0.63 0.19
 -18 -18 -4 -0.25 0.28
 -18 -17 -3 30.41 0.60
 -18 -11 -3 8.84 0.41
 -18 -10 -6 9.28 0.43
 -18 -9 -5 7.66 0.40
 -17 -21 -4 0.09 0.20
 -17 -7 -6 17.48 0.52
 -16 -23 -5 0.41 0.16
 -16 -21 -7 0.22 0.19
 -15 -21 -8 3.51 0.22
 -15 -10 -9 2.88 0.30
 -15 -7 -8 0.79 0.31
 -13 -17 -10 -0.01 0.18
 -13 -11 -10 1.05 0.22
 -13 -6 -9 14.04 0.47
 -12 -8 -10 2.74 0.26
 -10 -17 -11 2.68 0.18
 -10 -11 -11 1.07 0.19
 -10 -3 -9 30.98 0.60
 -9 -2 -9 5.37 0.31
 -18 -17 -5 0.18 0.26
 -18 -15 -3 3.36 0.29
 -18 -14 -6 0.25 0.25
 -18 -13 -3 0.66 0.24
 -18 -12 -6 1.14 0.28
 -18 -10 -4 0.48 0.24
 -17 -18 -7 4.11 0.30
 -17 -10 -7 23.60 0.60
 -17 -7 -4 8.27 0.35
 -16 -22 -6 0.71 0.17
 -16 -18 -8 0.32 0.22
 -16 -10 -8 6.42 0.38
 -16 -7 -7 70.41 0.95
 -16 -6 -6 1.07 0.27
 -16 -5 -5 18.70 0.49
 -15 -24 -5 1.47 0.18
 -15 -16 -9 1.17 0.24
 -15 -14 -9 1.88 0.26
 -15 -12 -9 2.39 0.29
 -14 -22 -8 1.67 0.20
 -14 -19 -9 0.30 0.16
 -13 -15 -10 2.62 0.25
 -12 -5 -9 12.81 0.44
 -11 -7 -10 3.34 0.28
 -11 -4 -9 23.84 0.55
 -10 -15 -11 1.79 0.19
 -10 -13 -11 1.85 0.21
 -10 -6 -10 0.90 0.24
 -9 -10 -11 3.92 0.28
 -9 -5 -10 0.32 0.20
 -18 -16 -4 0.62 0.25
 -18 -15 -5 0.24 0.24
 -18 -14 -4 1.55 0.32
 -18 -13 -5 11.79 0.45
 -18 -12 -4 27.94 0.63
 -17 -20 -5 14.32 0.43
 -17 -19 -6 0.06 0.19
 -17 -16 -7 1.19 0.26
 -17 -14 -7 -0.22 0.30
 -17 -12 -7 2.61 0.32
 -17 -11 -2 4.41 0.28
 -17 -9 -6 8.61 0.41
 -17 -8 -5 0.23 0.23
 -16 -22 -4 2.01 0.22
 -16 -16 -8 3.56 0.30
 -16 -14 -8 8.94 0.44
 -16 -12 -8 0.18 0.28
 -15 -22 -7 2.42 0.20
 -15 -6 -7 6.20 0.37
 -14 -25 -5 0.30 0.14
 -13 -5 -8 95.27 1.07
 -12 -18 -10 0.22 0.18
 -12 -10 -10 1.05 0.25
 -8 -9 -11 0.19 0.17
 -17 -19 -4 15.45 0.49
 -17 -18 -3 19.98 0.52
 -17 -13 -2 0.50 0.23
 -17 -10 -3 29.45 0.58
 -17 -9 -4 72.28 0.91
 -16 -9 -7 0.48 0.27
 -15 -19 -8 0.48 0.22
 -15 -9 -8 2.25 0.31
 -15 -5 -6 35.34 0.65
 -14 -23 -7 0.63 0.18
 -14 -17 -9 3.13 0.27
 -14 -11 -9 6.79 0.37
 -14 -5 -7 20.75 0.53
 -14 -4 -6 37.76 0.65
 -13 -23 -8 0.39 0.12
 -13 -23 -8 0.25 0.08
 -13 -20 -9 2.28 0.18
 -13 -8 -9 10.58 0.41
 -12 -16 -10 7.62 0.34
 -12 -12 -10 5.63 0.31
 -12 -4 -8 -0.12 0.26
 -11 -9 -10 6.78 0.33
 -11 -3 -8 1.43 0.24
 -10 -2 -8 8.94 0.35
 -9 -16 -11 3.78 0.22
 -9 -14 -11 13.17 0.36
 -9 -12 -11 11.28 0.35
 -17 -18 -5 14.04 0.47
 -17 -17 -6 2.49 0.28
 -17 -11 -6 2.97 0.32
 -17 -10 -5 38.65 0.71
 -16 -21 -5 0.63 0.25
 -16 -20 -6 -0.18 0.23
 -16 -8 -6 0.52 0.25
 -16 -7 -5 21.84 0.52
 -15 -11 -8 23.49 0.62
 -14 -24 -6 9.72 0.30
 -14 -15 -9 6.47 0.36
 -14 -13 -9 33.90 0.66
 -14 -8 -8 -0.08 0.29
 -12 -7 -9 25.39 0.59
 -12 -3 -7 5.60 0.31
 -11 -19 -10 5.53 0.24
 -10 -8 -10 2.76 0.27
 -8 -11 -11 0.82 0.22
 -8 -3 -9 0.18 0.25
 -17 -17 -4 29.43 0.64
 -17 -16 -3 16.76 0.49
 -17 -15 -6 0.67 0.27
 -17 -14 -3 14.95 0.46
 -17 -13 -6 1.28 0.28
 -17 -12 -3 1.41 0.25
 -17 -11 -4 1.14 0.26
 -16 -17 -7 3.03 0.32
 -16 -11 -7 35.28 0.71
 -15 -17 -8 11.70 0.42
 -15 -15 -8 14.39 0.50
 -15 -13 -8 58.97 0.87
 -15 -8 -7 0.04 0.26
 -14 -20 -8 1.60 0.22
 -13 -25 -6 2.87 0.20
 -13 -24 -7 0.87 0.14
 -13 -24 -7 0.54 0.10
 -13 -18 -9 0.17 0.23
 -12 -21 -9 0.67 0.14
 -11 -17 -10 16.11 0.42
 -11 -11 -10 3.72 0.28
 -11 -6 -9 27.68 0.60
 -10 -20 -10 1.05 0.17
 -10 -5 -9 22.76 0.53
 -9 -7 -10 14.38 0.44
 -9 -4 -9 11.52 0.39
 -8 -15 -11 -0.03 0.18
 -8 -13 -11 0.95 0.22
 -8 -6 -10 133.13 1.13
 -7 -10 -11 0.21 0.21
 -17 -16 -5 0.15 0.24
 -17 -15 -4 29.43 0.63
 -17 -14 -5 49.28 0.81
 -17 -13 -4 29.54 0.64
 -16 -20 -4 0.56 0.28
 -16 -15 -7 4.90 0.35
 -16 -13 -7 6.51 0.39
 -16 -10 -6 81.70 1.01
 -16 -9 -5 1.42 0.26
 -15 -22 -5 0.06 0.24
 -15 -7 -6 32.48 0.64
 -14 -7 -7 1.80 0.28
 -13 -12 -9 4.51 0.33
 -11 -22 -9 0.18 0.10
 -11 -22 -9 0.12 0.07
 -11 -13 -10 17.64 0.46
 -9 -21 -10 1.04 0.15
 -7 -18 -11 1.79 0.17
 -16 -19 -5 1.29 0.24
 -16 -19 -3 41.50 0.68
 -16 -18 -6 3.75 0.30
 -16 -14 -2 0.76 0.23
 -16 -12 -6 2.92 0.35
 -15 -21 -6 0.35 0.20
 -15 -10 -7 9.75 0.45
 -14 -18 -8 0.50 0.23
 -14 -10 -8 0.18 0.27
 -14 -6 -6 6.31 0.34
 -13 -21 -8 3.95 0.26
 -13 -16 -9 1.15 0.27
 -13 -14 -9 20.25 0.52
 -12 -19 -9 1.43 0.25
 -12 -9 -9 0.18 0.23
 -12 -6 -8 6.40 0.35
 -11 -5 -8 9.16 0.41
 -10 -18 -10 1.41 0.23
 -10 -10 -10 0.62 0.22
 -7 -16 -11 4.11 0.24
 -7 -12 -11 0.78 0.20
 -6 -19 -11 0.63 0.11
 -16 -18 -4 20.35 0.56
 -16 -17 -3 1.34 0.29
 -16 -14 -6 17.28 0.53
 -16 -11 -5 75.81 0.95
 -16 -11 -3 6.07 0.32
 -16 -10 -4 0.33 0.23
 -15 -18 -7 26.39 0.58
 -15 -12 -7 0.13 0.27
 -15 -9 -6 4.10 0.33
 -14 -23 -5 5.11 0.30
 -14 -16 -8 0.67 0.27
 -14 -14 -8 2.37 0.36
 -14 -12 -8 0.63 0.28
 -13 -9 -8 8.54 0.40
 -13 -6 -7 12.63 0.42
 -12 -22 -8 0.16 0.18
 -11 -8 -9 56.90 0.82
 -10 -12 -10 0.75 0.22
 -10 -4 -8 3.84 0.27
 -9 -9 -10 7.89 0.35
 -8 -8 -10 0.68 0.26
 -7 -14 -11 1.02 0.19
 -6 -11 -11 0.54 0.17
 -16 -17 -5 5.98 0.35
 -16 -15 -5 7.38 0.42
 -16 -15 -3 14.09 0.44
 -16 -13 -3 44.38 0.71
 -16 -12 -4 7.40 0.37
 -15 -21 -4 2.74 0.28
 -15 -20 -3 0.39 0.24
 -15 -19 -6 4.34 0.31
 -15 -16 -7 1.22 0.29
 -15 -14 -7 5.57 0.37
 -15 -8 -5 62.52 0.83
 -14 -22 -6 2.73 0.24
 -14 -9 -7 20.57 0.55
 -13 -19 -8 0.43 0.28
 -12 -17 -9 9.74 0.39
 -12 -13 -9 6.04 0.35
 -11 -23 -8 0.42 0.20
 -11 -20 -9 2.53 0.23
 -10 -14 -10 17.01 0.45
 -10 -7 -9 117.74 1.14
 -9 -19 -10 0.13 0.17
 -9 -6 -9 32.19 0.61
 -8 -5 -9 0.02 0.23
 -7 -7 -10 4.77 0.30
 -7 -4 -9 0.30 0.21
 -6 -17 -11 0.02 0.15
 -6 -13 -11 0.12 0.21
 -16 -16 -4 14.59 0.47
 -16 -14 -4 1.98 0.29
 -15 -20 -5 0.11 0.21
 -15 -11 -6 26.75 0.61
 -14 -19 -7 0.89 0.27
 -14 -8 -6 2.40 0.29
 -13 -24 -5 0.16 0.19
 -13 -23 -6 5.12 0.29
 -13 -11 -8 6.09 0.37
 -12 -15 -9 -0.03 0.24
 -11 -10 -9 5.14 0.33
 -10 -24 -8 1.37 0.17
 -10 -21 -9 0.69 0.20
 -9 -25 -8 2.69 0.19
 -9 -11 -10 0.99 0.22
 -8 -20 -10 1.78 0.19
 -6 -15 -11 0.99 0.19
 -5 -18 -11 0.48 0.15
 -5 -12 -11 1.81 0.24
 -4 -19 -11 0.47 0.13
 -15 -19 -4 14.84 0.50
 -15 -15 -6 98.15 1.10
 -15 -13 -6 32.60 0.67
 -15 -10 -5 3.00 0.28
 -14 -22 -4 4.14 0.29
 -14 -17 -7 52.49 0.83
 -14 -11 -7 5.93 0.37
 -13 -17 -8 1.81 0.29
 -13 -15 -8 -0.02 0.26
 -13 -13 -8 0.30 0.27
 -13 -8 -7 0.06 0.24
 -12 -25 -5 0.45 0.19
 -12 -20 -8 2.05 0.25
 -11 -18 -9 3.74 0.30
 -11 -7 -8 1.93 0.27
 -10 -9 -9 4.34 0.35
 -9 -22 -9 -0.03 0.16
 -9 -15 -10 1.68 0.25
 -9 -13 -10 2.73 0.28
 -8 -10 -10 3.10 0.28
 -7 -21 -10 1.66 0.18
 -6 -22 -10 4.02 0.20
 -5 -16 -11 1.42 0.22
 -5 -14 -11 11.82 0.36
 -4 -11 -11 1.91 0.22
 -15 -18 -5 21.57 0.55
 -15 -18 -3 0.40 0.23
 -15 -12 -5 23.20 0.56
 -15 -12 -3 2.29 0.25
 -15 -11 -4 38.09 0.65
 -14 -21 -5 4.05 0.29
 -14 -20 -6 0.60 0.23
 -14 -15 -7 38.76 0.74
 -14 -13 -7 26.28 0.62
 -14 -10 -6 136.38 1.25
 -13 -20 -7 0.77 0.24
 -13 -7 -6 20.29 0.50
 -12 -24 -6 2.01 0.21
 -12 -10 -8 -0.21 0.24
 -12 -7 -7 6.13 0.33
 -11 -26 -5 -0.09 0.14
 -11 -25 -6 0.78 0.19
 -11 -16 -9 0.73 0.25
 -11 -14 -9 3.41 0.31
 -10 -27 -5 1.17 0.16
 -10 -25 -7 5.49 0.26
 -10 -6 -8 10.19 0.39
 -9 -26 -7 0.15 0.15
 -9 -5 -8 0.69 0.22
 -8 -23 -9 1.68 0.16
 -7 -24 -9 0.37 0.12
 -7 -9 -10 0.82 0.23
 -6 -8 -10 11.89 0.40
 -4 -17 -11 4.18 0.24
 -15 -17 -4 2.25 0.31
 -15 -16 -5 0.18 0.26
 -15 -16 -3 55.64 0.79
 -15 -14 -3 6.07 0.32
 -15 -13 -4 39.15 0.68
 -14 -9 -5 0.31 0.20
 -13 -23 -4 0.56 0.22
 -13 -10 -7 1.30 0.28
 -12 -18 -8 0.94 0.26
 -11 -21 -8 0.08 0.22
 -10 -26 -6 1.33 0.16
 -10 -19 -9 0.07 0.23
 -10 -11 -9 3.93 0.34
 -9 -27 -6 2.19 0.17
 -9 -8 -9 3.06 0.30
 -8 -14 -10 1.19 0.26
 -8 -12 -10 2.64 0.26
 -8 -7 -9 0.19 0.22
 -6 -5 -9 2.89 0.28
 -4 -15 -11 1.31 0.22
 -4 -13 -11 14.31 0.38
 -3 -18 -11 1.36 0.18
 -2 -19 -11 0.83 0.14
 -15 -15 -4 109.55 1.12
 -14 -20 -4 1.99 0.28
 -14 -19 -5 21.70 0.57
 -14 -16 -6 7.34 0.43
 -14 -12 -6 0.92 0.28
 -13 -22 -5 0.36 0.22
 -13 -21 -6 21.08 0.50
 -13 -18 -7 1.01 0.30
 -13 -12 -7 0.50 0.27
 -12 -24 -4 4.40 0.29
 -12 -21 -7 2.14 0.26
 -12 -16 -8 16.35 0.51
 -12 -14 -8 0.85 0.28
 -12 -12 -8 2.06 0.30
 -10 -22 -8 0.20 0.19
 -10 -17 -9 2.44 0.28
 -9 -20 -9 2.45 0.28
 -7 -19 -10 5.82 0.29
 -7 -11 -10 2.85 0.27
 -7 -6 -9 4.49 0.28
 -3 -16 -11 2.12 0.22
 -3 -12 -11 0.11 0.17
 -14 -19 -3 140.65 1.23
 -14 -14 -6 12.34 0.46
 -14 -11 -5 64.35 0.85
 -13 -16 -7 0.96 0.29
 -13 -14 -7 21.57 0.59
 -13 -9 -6 201.62 1.46
 -12 -9 -7 25.64 0.58
 -11 -19 -8 2.66 0.28
 -10 -15 -9 0.82 0.26
 -10 -13 -9 2.43 0.29
 -10 -8 -8 2.86 0.28
 -9 -23 -8 0.56 0.23
 -9 -10 -9 0.82 0.27
 -7 -13 -10 7.68 0.37
 -6 -20 -10 -0.21 0.17
 -6 -10 -10 1.09 0.23
 -3 -14 -11 0.96 0.18
 -2 -17 -11 0.10 0.16
 -14 -18 -4 5.63 0.36
 -14 -17 -5 0.35 0.26
 -14 -17 -3 19.93 0.52
 -14 -13 -5 0.17 0.24
 -14 -12 -4 0.91 0.24
 -13 -11 -6 49.17 0.77
 -12 -23 -5 0.13 0.23
 -12 -22 -6 10.10 0.37
 -12 -19 -7 9.32 0.40
 -11 -25 -4 0.85 0.20
 -11 -22 -7 5.20 0.32
 -11 -11 -8 36.43 0.69
 -11 -8 -7 146.75 1.24
 -10 -26 -4 0.59 0.18
 -9 -18 -9 1.63 0.26
 -9 -7 -8 49.51 0.73
 -8 -24 -8 3.05 0.23
 -8 -21 -9 0.79 0.20
 -8 -9 -9 0.24 0.24
 -7 -25 -8 2.39 0.19
 -7 -15 -10 1.73 0.25
 -6 -26 -8 0.10 0.10
 -6 -26 -8 0.10 0.07
 -5 -9 -10 10.58 0.38
 -2 -15 -11 2.86 0.23
 -2 -13 -11 0.35 0.17
 -1 -18 -11 0.46 0.14
 0 -19 -11 0.18 0.11
 -14 -16 -4 12.98 0.45
 -14 -15 -3 0.02 0.22
 -14 -14 -4 5.61 0.34
 -13 -21 -4 8.11 0.38
 -13 -20 -5 2.95 0.30
 -13 -17 -6 29.91 0.64
 -13 -10 -5 52.82 0.74
 -12 -11 -7 125.63 1.22
 -11 -24 -5 0.41 0.23
 -11 -23 -6 -0.27 0.19
 -11 -17 -8 3.95 0.33
 -11 -15 -8 14.09 0.48
 -11 -13 -8 1.94 0.30
 -10 -23 -7 3.63 0.28
 -10 -20 -8 0.21 0.23
 -9 -27 -4 0.29 0.17
 -9 -16 -9 2.99 0.30
 -9 -14 -9 30.78 0.62
 -8 -6 -8 2.01 0.25
 -7 -22 -9 7.05 0.29
 -7 -8 -9 6.77 0.34
 -6 -23 -9 1.50 0.20
 -6 -12 -10 3.16 0.27
 -5 -24 -9 1.60 0.16
 -1 -16 -11 0.97 0.19
 -1 -14 -11 1.39 0.20
 -13 -20 -3 4.07 0.30
 -13 -15 -6 39.12 0.73
 -13 -13 -6 0.93 0.28
 -12 -17 -7 15.51 0.50
 -12 -15 -7 2.65 0.32
 -12 -13 -7 65.67 0.91
 -11 -20 -7 6.41 0.35
 -10 -25 -5 16.04 0.43
 -10 -24 -6 1.74 0.24
 -9 -24 -7 1.36 0.22
 -8 -25 -7 4.36 0.28
 -8 -19 -9 0.19 0.24
 -8 -11 -9 3.07 0.29
 -7 -28 -5 0.86 0.17
 -6 -16 -10 0.14 0.20
 -6 -14 -10 16.64 0.44
 -6 -7 -9 20.77 0.48
 -5 -11 -10 11.53 0.39
 -5 -6 -9 47.83 0.67
 0 -17 -11 1.39 0.16
 1 -18 -11 1.64 0.16
 -13 -19 -4 21.38 0.54
 -13 -18 -5 86.53 1.02
 -13 -12 -5 20.99 0.52
 -12 -22 -4 16.58 0.47
 -12 -21 -5 15.85 0.47
 -12 -10 -6 1.53 0.25
 -11 -10 -7 0.59 0.25
 -10 -18 -8 19.36 0.52
 -10 -12 -8 0.34 0.26
 -9 -26 -5 0.22 0.20
 -9 -25 -6 0.48 0.18
 -9 -21 -8 10.50 0.40
 -9 -9 -8 10.03 0.40
 -8 -27 -5 0.77 0.18
 -8 -17 -9 0.52 0.25
 -7 -20 -9 0.11 0.26
 -6 -28 -6 0.27 0.11
 -6 -28 -6 0.28 0.08
 -5 -17 -10 4.77 0.30
 -5 -13 -10 1.81 0.26
 -4 -10 -10 8.07 0.34
 -3 -9 -10 -0.19 0.22
 -2 -22 -10 -0.14 0.12
 0 -15 -11 3.51 0.21
 -13 -18 -3 4.50 0.31
 -13 -17 -4 3.15 0.36
 -13 -14 -5 38.32 0.68
 -12 -21 -3 0.98 0.27
 -12 -18 -6 0.78 0.27
 -12 -12 -6 26.11 0.59
 -11 -18 -7 0.38 0.27
 -11 -12 -7 227.02 1.62
 -10 -21 -7 0.37 0.24
 -10 -16 -8 0.83 0.28
 -10 -14 -8 53.93 0.84
 -8 -26 -6 -0.05 0.16
 -8 -22 -8 1.65 0.25
 -8 -15 -9 -0.17 0.24
 -8 -8 -8 2.45 0.27
 -7 -10 -9 111.27 1.10
 -6 -21 -9 1.14 0.25
 -5 -15 -10 9.14 0.36
 -13 -16 -3 15.45 0.44
 -13 -15 -4 83.99 0.97
 -13 -13 -4 48.09 0.71
 -12 -19 -5 1.97 0.32
 -12 -16 -6 7.71 0.41
 -12 -14 -6 58.75 0.87
 -11 -23 -4 10.59 0.39
 -11 -22 -5 0.39 0.22
 -11 -16 -7 4.59 0.36
 -11 -14 -7 2.45 0.32
 -10 -9 -7 10.74 0.39
 -9 -19 -8 6.90 0.37
 -9 -11 -8 221.90 1.60
 -7 -23 -8 -0.23 0.19
 -7 -18 -9 2.87 0.28
 -7 -12 -9 1.50 0.26
 -7 -7 -8 11.79 0.39
 -6 -24 -8 0.87 0.19
 -6 -9 -9 49.14 0.73
 -5 -25 -8 0.06 0.16
 -5 -22 -9 4.86 0.28
 -4 -26 -8 0.72 0.13
 -4 -26 -8 0.40 0.09
 -4 -23 -9 0.68 0.20
 -4 -18 -10 -0.09 0.17
 -4 -12 -10 0.19 0.23
 -3 -24 -9 4.02 0.21
 -12 -20 -4 3.52 0.31
 -11 -19 -6 12.04 0.47
 -10 -24 -4 3.35 0.27
 -10 -19 -7 5.36 0.35
 -10 -11 -7 12.52 0.46
 -9 -22 -7 2.92 0.28
 -9 -17 -8 6.71 0.38
 -9 -15 -8 20.61 0.58
 -9 -13 -8 0.34 0.26
 -8 -20 -8 3.36 0.34
 -7 -16 -9 10.01 0.40
 -5 -29 -4 0.60 0.15
 -5 -8 -9 15.45 0.43
 -4 -16 -10 1.13 0.22
 -4 -14 -10 2.24 0.24
 -4 -7 -9 12.08 0.38
 -3 -19 -10 7.54 0.30
 -3 -11 -10 1.49 0.25
 -2 -20 -10 -0.19 0.16
 -1 -21 -10 2.82 0.21
 0 -22 -10 3.18 0.19
 -12 -19 -3 0.37 0.25
 -12 -18 -4 74.81 0.96
 -12 -15 -5 11.09 0.42
 -12 -13 -5 7.41 0.34
 -11 -22 -3 1.05 0.23
 -11 -11 -6 1.10 0.25
 -10 -23 -5 4.40 0.29
 -10 -17 -7 -0.44 0.31
 -9 -25 -4 1.27 0.26
 -8 -23 -7 15.42 0.45
 -8 -10 -8 117.72 1.13
 -7 -24 -7 0.05 0.24
 -6 -19 -9 -0.20 0.22
 -6 -11 -9 14.96 0.47
 -4 -27 -7 0.77 0.16
 -3 -17 -10 -0.20 0.19
 -3 -13 -10 0.84 0.25
 -2 -10 -10 49.58 0.69
 -12 -17 -3 63.39 0.84
 -12 -16 -4 12.82 0.46
 -12 -14 -4 3.36 0.31
 -11 -21 -4 29.11 0.62
 -11 -20 -5 0.34 0.25
 -11 -17 -6 64.95 0.91
 -11 -15 -6 5.20 0.35
 -11 -13 -6 41.71 0.71
 -10 -15 -7 28.64 0.63
 -10 -13 -7 61.66 0.87
 -9 -24 -5 0.16 0.20
 -9 -20 -7 0.39 0.26
 -9 -10 -7 49.58 0.75
 -8 -26 -4 0.61 0.21
 -8 -18 -8 6.26 0.37
 -8 -12 -8 21.38 0.54
 -7 -27 -4 0.11 0.20
 -7 -21 -8 2.57 0.28
 -7 -9 -8 14.19 0.43
 -6 -28 -4 0.01 0.15
 -6 -25 -7 0.38 0.20
 -6 -17 -9 22.33 0.54
 -6 -13 -9 16.87 0.48
 -5 -26 -7 2.07 0.22
 -5 -20 -9 0.38 0.24
 -5 -10 -9 20.92 0.51
 -4 -29 -5 0.54 0.13
 -4 -29 -5 0.17 0.08
 -4 -28 -6 0.27 0.17
 -3 -15 -10 25.76 0.52
 -2 -18 -10 2.29 0.22
 -2 -12 -10 15.85 0.45
 2 -22 -10 4.05 0.19
 -12 -15 -3 25.45 0.52
 -10 -23 -3 0.20 0.21
 -10 -20 -6 1.72 0.28
 -8 -25 -5 9.69 0.36
 -8 -16 -8 22.21 0.58
 -8 -14 -8 52.26 0.81
 -7 -26 -5 13.65 0.40
 -7 -25 -6 3.92 0.28
 -6 -27 -5 3.51 0.26
 -6 -26 -6 0.18 0.21
 -6 -22 -8 2.09 0.28
 -6 -8 -8 0.93 0.23
 -5 -28 -5 -0.10 0.16
 -5 -27 -6 1.32 0.19
 -5 -23 -8 0.40 0.25
 -4 -21 -9 12.59 0.38
 -4 -9 -9 0.49 0.21
 -3 -25 -8 0.06 0.18
 -3 -22 -9 1.32 0.22
 -2 -26 -8 0.34 0.13
 -2 -23 -9 6.25 0.27
 -2 -16 -10 4.95 0.27
 -2 -14 -10 6.32 0.33
 -1 -24 -9 2.16 0.19
 -1 -19 -10 0.07 0.17
 -1 -11 -10 0.45 0.23
 0 -20 -10 4.72 0.24
 1 -21 -10 0.88 0.16
 -11 -20 -3 0.10 0.23
 -11 -19 -4 15.13 0.48
 -10 -22 -4 6.15 0.35
 -10 -21 -5 1.55 0.29
 -10 -18 -6 0.06 0.26
 -9 -24 -3 3.06 0.26
 -9 -21 -6 2.34 0.33
 -9 -18 -7 15.34 0.50
 -9 -12 -7 73.30 0.92
 -8 -21 -7 0.55 0.26
 -7 -19 -8 -0.36 0.25
 -7 -11 -8 8.44 0.38
 -5 -18 -9 27.57 0.57
 -5 -12 -9 6.56 0.36
 -4 -24 -8 2.20 0.23
 -3 -8 -9 8.56 0.34
 -1 -28 -7 0.55 0.12
 -1 -17 -10 2.64 0.27
 -11 -14 -5 16.70 0.46
 -10 -16 -6 189.33 1.49
 -10 -14 -6 20.37 0.52
 -10 -12 -6 20.65 0.51
 -9 -16 -7 37.50 0.71
 -9 -14 -7 2.67 0.30
 -8 -25 -3 5.45 0.31
 -7 -22 -7 7.64 0.37
 -7 -17 -8 27.25 0.62
 -7 -13 -8 9.59 0.41
 -6 -20 -8 21.70 0.54
 -5 -14 -9 1.54 0.26
 -4 -19 -9 1.40 0.27
 -4 -11 -9 2.04 0.31
 -1 -15 -10 0.29 0.18
 -1 -13 -10 -0.43 0.19
 0 -18 -10 0.22 0.21
 3 -21 -10 3.71 0.20
 -11 -18 -3 69.76 0.87
 -11 -17 -4 7.03 0.37
 -11 -15 -4 14.53 0.43
 -10 -21 -3 43.41 0.71
 -10 -19 -5 0.20 0.28
 -9 -23 -4 2.66 0.28
 -9 -22 -5 6.88 0.36
 -8 -22 -6 3.06 0.31
 -8 -19 -7 2.10 0.30
 -8 -11 -7 0.17 0.21
 -7 -26 -3 27.88 0.51
 -7 -15 -8 36.28 0.69
 -6 -27 -3 2.40 0.23
 -6 -23 -7 6.80 0.36
 -6 -10 -8 1.94 0.27
 -3 -26 -7 1.91 0.24
 -3 -20 -9 -0.16 0.23
 -2 -27 -7 0.33 0.16
 0 -26 -8 0.65 0.16
 0 -23 -9 6.77 0.30
 0 -16 -10 0.03 0.19
 0 -14 -10 0.73 0.24
 0 -12 -10 0.96 0.20
 1 -24 -9 2.99 0.20
 1 -19 -10 0.56 0.18
 2 -20 -10 1.28 0.17
 5 -21 -10 2.84 0.18
 -11 -16 -3 7.64 0.34
 -10 -20 -4 16.43 0.50
 -9 -19 -6 25.07 0.60
 -8 -24 -4 6.07 0.32
 -8 -23 -5 2.36 0.28
 -8 -17 -7 78.98 1.00
 -8 -13 -7 3.01 0.31
 -7 -23 -6 2.17 0.27
 -6 -18 -8 2.62 0.31
 -5 -24 -7 5.68 0.33
 -5 -21 -8 0.29 0.24
 -5 -9 -8 18.70 0.46
 -4 -25 -7 -0.17 0.20
 -4 -22 -8 0.62 0.24
 -4 -15 -9 2.16 0.29
 -4 -13 -9 5.49 0.33
 -3 -29 -4 -0.22 0.15
 -3 -10 -9 0.03 0.20
 -2 -29 -5 0.25 0.14
 -2 -21 -9 3.34 0.26
 -2 -9 -9 0.09 0.23
 -1 -25 -8 0.38 0.19
 -1 -22 -9 1.51 0.22
 1 -17 -10 1.49 0.25
 4 -20 -10 0.18 0.18
 -10 -15 -5 83.86 0.95
 -10 -13 -5 40.99 0.65
 -9 -22 -3 3.80 0.30
 -9 -20 -5 84.59 1.03
 -9 -17 -6 5.85 0.37
 -9 -15 -6 0.05 0.24
 -9 -13 -6 0.31 0.24
 -8 -15 -7 12.48 0.45
 -7 -25 -4 7.46 0.33
 -7 -24 -5 7.74 0.35
 -7 -20 -7 0.75 0.28
 -6 -26 -4 1.53 0.25
 -6 -24 -6 12.78 0.43
 -6 -16 -8 6.00 0.38
 -6 -14 -8 -0.40 0.24
 -5 -27 -4 0.42 0.23
 -4 -28 -4 0.22 0.17
 -3 -28 -5 15.76 0.38
 -3 -23 -8 0.58 0.24
 -3 -12 -9 35.02 0.63
 -2 -24 -8 2.21 0.23
 1 -15 -10 9.07 0.34
 1 -13 -10 4.08 0.26
 2 -18 -10 1.12 0.20
 3 -19 -10 1.13 0.20
 6 -20 -10 0.35 0.14
 -10 -19 -3 14.72 0.45
 -10 -18 -4 22.04 0.55
 -10 -18 -2 16.63 0.43
 -9 -21 -4 55.88 0.83
 -8 -20 -6 13.85 0.47
 -7 -18 -7 0.01 0.27
 -6 -25 -5 1.33 0.24
 -6 -21 -7 8.17 0.41
 -5 -26 -5 10.91 0.38
 -5 -19 -8 18.23 0.51
 -5 -11 -8 36.17 0.64
 -4 -27 -5 0.50 0.18
 -3 -16 -9 0.00 0.22
 -3 -14 -9 0.12 0.23
 -2 -11 -9 10.22 0.40
 0 -27 -7 -0.31 0.17
 2 -26 -8 -0.02 0.13
 2 -16 -10 7.59 0.31
 2 -14 -10 22.82 0.49
 5 -24 -9 3.16 0.19
 5 -19 -10 0.12 0.17
 -10 -17 -3 18.35 0.47
 -10 -16 -4 17.65 0.47
 -8 -23 -3 55.55 0.78
 -8 -21 -5 19.54 0.53
 -8 -18 -6 53.48 0.83
 -7 -21 -6 0.51 0.27
 -7 -16 -7 1.38 0.29
 -7 -14 -7 25.48 0.58
 -7 -12 -7 0.26 0.22
 -5 -22 -7 2.84 0.30
 -5 -17 -8 19.72 0.54
 -4 -20 -8 -0.10 0.27
 -2 -17 -9 16.88 0.46
 0 -30 -4 0.01 0.12
 3 -17 -10 13.15 0.36
 3 -15 -10 0.01 0.21
 4 -18 -10 0.52 0.18
 7 -19 -10 0.17 0.13
 -9 -20 -3 78.46 0.94
 -9 -19 -4 0.53 0.26
 -9 -16 -5 37.27 0.66
 -9 -14 -5 -0.08 0.18
 -8 -22 -4 2.63 0.30
 -8 -16 -6 11.20 0.43
 -8 -14 -6 33.07 0.62
 -7 -24 -3 12.16 0.43
 -6 -19 -7 0.47 0.28
 -5 -15 -8 2.30 0.29
 -4 -23 -7 4.07 0.31
 -4 -10 -8 32.54 0.59
 -3 -24 -7 -0.36 0.21
 -3 -21 -8 0.45 0.27
 -2 -29 -3 0.22 0.16
 -2 -25 -7 2.96 0.25
 -2 -22 -8 2.27 0.30
 -2 -15 -9 0.31 0.24
 -2 -13 -9 17.22 0.48
 -1 -26 -7 1.32 0.22
 -1 -18 -9 16.88 0.48
 -1 -10 -9 19.53 0.46
 0 -28 -6 0.17 0.19
 0 -24 -8 7.89 0.35
 1 -25 -8 0.29 0.17
 4 -26 -8 3.44 0.20
 4 -23 -9 1.22 0.19
 4 -16 -10 0.01 0.17
 5 -17 -10 2.40 0.22
 6 -18 -10 0.07 0.15
 -9 -19 -2 12.08 0.41
 -7 -23 -4 0.22 0.22
 -7 -22 -5 31.75 0.64
 -7 -19 -6 1.67 0.29
 -6 -25 -3 -0.17 0.24
 -6 -22 -6 3.27 0.31
 -6 -17 -7 66.79 0.93
 -6 -11 -7 15.38 0.42
 -4 -18 -8 -0.30 0.25
 -4 -12 -8 16.18 0.46
 -3 -28 -3 0.72 0.20
 -3 -9 -8 0.13 0.19
 -1 -29 -4 2.40 0.23
 -1 -23 -8 0.97 0.22
 -1 -12 -9 22.34 0.51
 0 -29 -5 2.02 0.18
 0 -19 -9 1.92 0.28
 3 -29 -6 -0.02 0.13
 3 -22 -9 0.41 0.21
 -9 -18 -3 19.16 0.49
 -9 -17 -4 0.44 0.24
 -8 -21 -3 20.40 0.54
 -6 -24 -4 18.87 0.51
 -6 -23 -5 0.90 0.25
 -6 -15 -7 50.82 0.78
 -6 -13 -7 30.67 0.60
 -5 -26 -3 0.60 0.22
 -5 -23 -6 5.38 0.34
 -5 -20 -7 5.09 0.36
 -4 -27 -3 12.60 0.38
 -4 -24 -6 1.06 0.25
 -4 -16 -8 50.13 0.78
 -3 -25 -6 3.22 0.31
 -3 -19 -8 0.84 0.26
 -2 -26 -6 0.20 0.21
 -1 -28 -5 1.03 0.19
 -1 -27 -6 0.45 0.20
 -1 -16 -9 0.14 0.21
 -1 -14 -9 2.79 0.28
 0 -11 -9 0.12 0.23
 1 -20 -9 0.65 0.21
 2 -27 -7 -0.02 0.15
 2 -21 -9 2.28 0.24
 3 -25 -8 0.18 0.18
 8 -23 -9 0.85 0.13
 -8 -20 -4 11.64 0.44
 -8 -17 -5 30.56 0.62
 -7 -17 -6 28.32 0.62
 -7 -15 -6 0.17 0.24
 -7 -13 -6 8.54 0.36
 -6 -20 -6 2.19 0.30
 -5 -25 -4 15.90 0.44
 -5 -24 -5 0.60 0.26
 -5 -18 -7 0.80 0.33
 -4 -26 -4 6.85 0.34
 -4 -25 -5 0.85 0.26
 -4 -21 -7 0.36 0.26
 -3 -27 -4 0.79 0.23
 -3 -26 -5 1.01 0.26
 -3 -11 -8 32.95 0.59
 -2 -28 -4 0.37 0.20
 -2 -27 -5 0.18 0.18
 -2 -20 -8 9.12 0.39
 0 -17 -9 0.68 0.24
 0 -13 -9 0.03 0.24
 1 -30 -3 1.09 0.16
 1 -26 -7 1.41 0.21
 1 -10 -9 41.33 0.62
 2 -30 -4 0.41 0.15
 2 -24 -8 2.22 0.26
 5 -22 -9 3.92 0.22
 -8 -20 -2 68.18 0.84
 -8 -15 -5 7.46 0.34
 -7 -22 -3 73.22 0.91
 -6 -24 -2 6.34 0.30
 -5 -16 -7 19.41 0.55
 -5 -12 -7 13.02 0.40
 -3 -22 -7 6.22 0.36
 -3 -17 -8 6.81 0.37
 -3 -13 -8 11.66 0.41
 -2 -23 -7 3.09 0.29
 -1 -24 -7 0.12 0.22
 -1 -21 -8 0.25 0.24
 0 -25 -7 -0.02 0.22
 0 -22 -8 0.02 0.22
 0 -15 -9 9.83 0.37
 1 -23 -8 0.93 0.22
 1 -18 -9 8.60 0.35
 2 -28 -6 2.19 0.21
 2 -19 -9 10.30 0.38
 3 -20 -9 4.73 0.29
 4 -27 -7 0.57 0.14
 4 -21 -9 0.09 0.17
 5 -25 -8 0.29 0.18
 7 -22 -9 -0.08 0.16
 9 -22 -9 0.82 0.15
 -8 -19 -3 0.22 0.23
 -8 -18 -4 89.26 0.99
 -7 -21 -4 11.94 0.43
 -7 -18 -5 3.00 0.30
 -6 -18 -6 86.45 1.02
 -5 -21 -6 34.88 0.68
 -5 -14 -7 0.78 0.24
 -4 -19 -7 0.90 0.28
 -2 -18 -8 47.66 0.76
 -2 -10 -8 6.51 0.31
 0 -29 -3 2.29 0.22
 1 -27 -6 0.31 0.23
 1 -16 -9 2.38 0.26
 1 -14 -9 2.78 0.29
 1 -12 -9 1.46 0.23
 -8 -16 -4 32.17 0.60
 -6 -23 -3 15.33 0.47
 -6 -22 -4 65.48 0.88
 -6 -16 -6 13.44 0.46
 -6 -14 -6 -0.02 0.26
 -4 -22 -6 0.21 0.25
 -3 -23 -6 -0.05 0.28
 -3 -20 -7 74.88 0.95
 -2 -12 -8 7.08 0.34
 -1 -19 -8 10.58 0.42
 0 -26 -6 2.70 0.29
 1 -29 -4 0.15 0.16
 1 -28 -5 1.23 0.21
 2 -17 -9 0.04 0.20
 2 -11 -9 10.63 0.35
 3 -26 -7 0.30 0.17
 4 -24 -8 1.71 0.22
 6 -27 -7 0.63 0.13
 6 -21 -9 1.38 0.19
 7 -25 -8 -0.02 0.11
 7 -25 -8 0.04 0.08
 10 -21 -9 -0.15 0.14
 -7 -21 -2 0.43 0.24
 -7 -19 -4 0.67 0.25
 -7 -16 -5 0.87 0.23
 -5 -24 -3 0.08 0.23
 -5 -23 -4 19.72 0.54
 -5 -19 -6 19.99 0.55
 -4 -17 -7 0.97 0.27
 -4 -15 -7 7.35 0.36
 -4 -13 -7 1.88 0.24
 -2 -24 -6 -0.08 0.23
 -2 -21 -7 1.60 0.29
 -2 -14 -8 2.72 0.28
 -1 -28 -3 0.35 0.19
 -1 -25 -6 0.23 0.22
 0 -28 -4 0.39 0.22
 0 -20 -8 2.72 0.31
 1 -21 -8 0.78 0.25
 2 -25 -7 -0.03 0.21
 2 -22 -8 -0.16 0.21
 2 -15 -9 8.61 0.36
 2 -13 -9 18.38 0.46
 3 -23 -8 2.48 0.26
 3 -18 -9 -0.14 0.19
 4 -30 -4 0.13 0.11
 4 -30 -4 -0.05 0.07
 4 -28 -6 1.00 0.17
 4 -19 -9 20.81 0.47
 5 -20 -9 0.69 0.18
 8 -21 -9 0.42 0.15
 -7 -20 -3 141.79 1.22
 -6 -22 -2 14.51 0.44
 -6 -19 -5 6.51 0.36
 -5 -17 -6 2.22 0.32
 -4 -25 -3 3.85 0.29
 -4 -24 -4 18.21 0.49
 -4 -20 -6 29.64 0.66
 -3 -26 -3 8.96 0.36
 -3 -18 -7 55.24 0.83
 -2 -27 -3 3.01 0.25
 -1 -27 -4 0.96 0.25
 -1 -22 -7 1.86 0.31
 -1 -11 -8 27.88 0.54
 0 -23 -7 2.98 0.29
 1 -24 -7 1.09 0.26
 3 -16 -9 0.57 0.24
 3 -14 -9 4.52 0.31
 3 -12 -9 10.92 0.37
 5 -26 -7 2.58 0.23
 6 -24 -8 0.80 0.18
 7 -20 -9 0.71 0.18
 11 -20 -9 0.04 0.14
 -7 -19 -2 19.28 0.49
 -7 -17 -4 74.71 0.89
 -6 -20 -4 22.41 0.54
 -6 -17 -5 37.53 0.66
 -5 -20 -5 3.12 0.31
 -5 -15 -6 90.19 0.99
 -3 -25 -4 -0.31 0.21
 -2 -26 -4 17.18 0.45
 -1 -15 -8 7.67 0.37
 -1 -13 -8 5.01 0.32
 0 -18 -8 0.14 0.27
 0 -10 -8 9.76 0.34
 1 -29 -2 -0.22 0.15
 3 -27 -6 3.66 0.26
 4 -17 -9 25.20 0.51
 5 -23 -8 2.20 0.24
 5 -18 -9 1.05 0.21
 6 -28 -6 0.50 0.16
 6 -19 -9 0.38 0.19
 9 -20 -9 5.52 0.25
 10 -24 -8 0.37 0.13
 -7 -18 -3 67.94 0.82
 -6 -21 -3 16.87 0.48
 -5 -23 -2 30.18 0.57
 -4 -18 -6 80.97 1.00
 -3 -21 -6 28.43 0.63
 -3 -16 -7 78.59 0.95
 -3 -14 -7 32.23 0.62
 -2 -19 -7 48.39 0.78
 0 -28 -2 2.60 0.24
 0 -16 -8 7.69 0.37
 0 -12 -8 0.54 0.25
 1 -19 -8 20.13 0.52
 2 -29 -3 1.88 0.21
 2 -26 -6 0.54 0.23
 2 -20 -8 0.61 0.24
 3 -29 -4 0.05 0.16
 3 -21 -8 2.48 0.26
 4 -30 -2 0.06 0.13
 4 -25 -7 1.80 0.24
 4 -22 -8 0.84 0.24
 4 -15 -9 2.52 0.25
 4 -13 -9 1.32 0.21
 5 -16 -9 0.19 0.24
 6 -29 -5 1.46 0.18
 7 -26 -7 0.91 0.17
 8 -28 -6 2.35 0.16
 8 -19 -9 0.93 0.19
 10 -19 -9 3.87 0.23
 -5 -22 -3 13.83 0.45
 -5 -21 -4 0.72 0.27
 -4 -24 -2 1.93 0.24
 -4 -21 -5 20.40 0.54
 -2 -22 -6 2.11 0.30
 -2 -17 -7 0.69 0.26
 -1 -23 -6 5.47 0.37
 -1 -20 -7 22.28 0.56
 0 -24 -6 0.34 0.24
 0 -14 -8 20.63 0.50
 1 -25 -6 1.94 0.26
 3 -24 -7 4.17 0.29
 5 -30 -3 0.17 0.15
 5 -27 -6 9.37 0.32
 5 -14 -9 0.19 0.19
 6 -17 -9 -0.12 0.18
 7 -18 -9 0.79 0.19
 9 -26 -7 1.14 0.16
 11 -23 -8 0.07 0.07
 1 -19 -4 1.99 0.23
 4 -21 -5 7.12 0.33
 5 -21 -6 24.78 0.53
 5 -21 -2 49.72 0.74
 8 -23 -5 1.99 0.25
 8 -23 -3 31.57 0.64
 9 -22 -7 0.76 0.18
 9 -22 -1 0.44 0.25
 11 -23 -6 -0.05 0.22
 11 -23 -2 21.21 0.54
 11 -21 -8 1.72 0.19
 11 -17 2 4.33 0.27
 13 -17 2 0.75 0.24
 15 -23 -6 9.20 0.32
 17 -22 -1 0.10 0.22
 18 -23 -5 1.51 0.18
 18 -23 -3 4.17 0.27
 3 -20 -5 -0.03 0.21
 3 -20 -3 10.01 0.36
 5 -20 -7 8.65 0.33
 5 -20 -1 32.67 0.60
 8 -22 -2 12.77 0.45
 8 -20 -8 1.61 0.21
 8 -20 0 33.34 0.61
 9 -23 -4 35.07 0.66
 10 -23 -3 45.99 0.75
 10 -19 1 23.43 0.51
 11 -22 -7 4.90 0.25
 11 -22 -1 1.46 0.30
 13 -23 -2 9.48 0.40
 13 -22 -1 4.42 0.35
 13 -21 -8 0.09 0.16
 15 -22 -7 0.16 0.16
 15 -21 -8 2.70 0.15
 15 -21 -8 1.18 0.10
 16 -19 1 7.18 0.32
 17 -23 -4 3.25 0.29
 18 -20 0 8.70 0.37
 21 -21 -2 0.20 0.18
 21 -20 -1 0.54 0.19
 22 -21 -3 0.62 0.13
 22 -21 -3 0.38 0.09
 1 -18 -5 19.53 0.43
 2 -19 -5 6.25 0.30
 2 -19 -3 16.10 0.42
 4 -20 -6 12.93 0.39
 4 -20 -2 94.56 0.97
 7 -22 -5 24.94 0.56
 7 -22 -3 29.62 0.62
 8 -22 -6 2.50 0.24
 8 -21 -7 0.19 0.20
 8 -21 -1 2.23 0.28
 9 -18 1 0.11 0.22
 11 -23 -4 3.35 0.34
 12 -23 -5 0.80 0.26
 12 -23 -3 7.29 0.37
 12 -19 1 24.36 0.52
 13 -22 -7 0.57 0.17
 14 -23 -5 -0.09 0.26
 14 -23 -3 11.68 0.41
 14 -19 1 4.34 0.29
 16 -23 -5 0.14 0.20
 16 -23 -3 21.13 0.49
 18 -22 -6 0.13 0.14
 18 -21 -1 21.94 0.49
 19 -22 -3 2.88 0.27
 20 -22 -4 -0.09 0.16
 22 -20 -2 5.18 0.27
 22 -19 -1 0.40 0.20
 23 -20 -3 0.06 0.13
 3 -19 -6 84.72 0.87
 5 -21 -4 6.84 0.34
 7 -21 -2 0.43 0.24
 10 -22 -6 1.57 0.25
 10 -22 -2 54.96 0.82
 10 -21 -1 -0.13 0.27
 13 -23 -4 24.86 0.56
 14 -19 -9 0.44 0.10
 15 -23 -4 0.62 0.23
 16 -22 -2 2.22 0.27
 16 -20 0 42.28 0.67
 17 -18 1 1.04 0.23
 18 -21 -7 12.42 0.29
 19 -22 -5 0.17 0.15
 23 -18 -1 0.89 0.18
 24 -19 -3 0.40 0.13
 4 -20 -4 21.85 0.50
 6 -21 -5 28.40 0.58
 6 -21 -3 63.83 0.84
 7 -21 -6 5.89 0.30
 7 -20 -7 6.94 0.33
 7 -20 -1 16.81 0.46
 8 -22 -4 0.61 0.26
 9 -22 -3 62.97 0.86
 10 -21 -7 -0.24 0.21
 10 -20 -8 1.24 0.19
 12 -22 -2 6.15 0.36
 12 -21 -1 2.93 0.29
 12 -20 0 0.43 0.23
 13 -18 1 26.79 0.55
 14 -22 -2 0.12 0.25
 14 -20 0 2.32 0.26
 15 -18 1 7.63 0.33
 16 -22 -6 2.56 0.23
 16 -21 -1 20.74 0.50
 16 -20 -8 -0.01 0.14
 17 -22 -3 2.50 0.29
 18 -22 -4 0.79 0.22
 19 -21 -2 8.24 0.33
 19 -20 -1 1.87 0.26
 21 -21 -4 0.25 0.16
 23 -19 -2 0.69 0.17
 24 -18 -2 0.10 0.16
 25 -18 -3 2.40 0.15
 2 -18 -4 0.20 0.19
 3 -19 -4 9.24 0.34
 5 -20 -5 0.47 0.27
 5 -20 -3 26.57 0.55
 6 -20 -2 23.38 0.52
 6 -19 -1 4.14 0.29
 9 -21 -2 28.28 0.60
 10 -22 -4 5.13 0.34
 11 -22 -3 20.50 0.53
 12 -21 -7 0.54 0.21
 12 -20 -8 10.62 0.32
 14 -22 -6 6.72 0.30
 14 -20 -8 2.34 0.20
 17 -22 -5 7.51 0.32
 18 -17 1 48.98 0.67
 19 -21 -6 6.23 0.25
 20 -21 -5 0.48 0.16
 20 -18 0 3.42 0.25
 25 -17 -2 1.22 0.15
 5 -19 -2 77.46 0.85
 6 -20 -6 25.50 0.53
 6 -19 -7 4.35 0.28
 8 -21 -5 2.78 0.32
 8 -21 -3 11.45 0.42
 9 -21 -6 1.72 0.23
 9 -20 -1 1.17 0.24
 9 -19 -8 7.44 0.30
 11 -22 -5 0.90 0.24
 12 -22 -4 1.82 0.28
 13 -22 -5 0.23 0.23
 13 -22 -3 1.58 0.28
 14 -22 -4 9.06 0.42
 14 -21 -7 2.19 0.21
 15 -22 -5 0.23 0.24
 15 -22 -3 0.88 0.25
 16 -22 -4 4.33 0.30
 17 -20 -1 1.88 0.29
 19 -20 -7 3.62 0.20
 20 -20 -2 4.38 0.27
 20 -19 -1 0.73 0.23
 3 -18 -5 0.01 0.21
 4 -19 -5 7.27 0.32
 5 -19 -6 31.23 0.56
 6 -20 -4 24.52 0.54
 8 -20 -2 11.45 0.41
 9 -20 -7 10.09 0.34
 11 -21 -2 0.33 0.26
 11 -20 -1 0.24 0.23
 12 -17 1 3.51 0.26
 13 -21 -2 21.32 0.54
 13 -18 -9 0.32 0.15
 14 -17 1 23.22 0.49
 15 -21 -2 0.39 0.24
 15 -20 -1 13.62 0.46
 15 -18 -9 0.56 0.14
 16 -17 1 30.20 0.54
 17 -21 -6 5.35 0.28
 18 -21 -3 2.22 0.25
 19 -21 -4 7.66 0.33
 20 -20 -6 1.28 0.17
 21 -20 -5 0.71 0.16
 21 -20 -3 2.30 0.22
 2 -17 -5 5.70 0.28
 4 -18 -6 16.91 0.42
 5 -18 -7 12.87 0.38
 7 -20 -3 1.74 0.28
 8 -20 -6 0.10 0.24
 8 -19 -1 5.15 0.29
 9 -21 -4 2.07 0.28
 10 -21 -3 30.92 0.63
 11 -21 -6 1.66 0.24
 11 -19 -8 0.96 0.21
 13 -20 -1 1.54 0.27
 15 -21 -6 0.13 0.19
 17 -20 -7 4.78 0.24
 17 -19 -8 1.15 0.16
 18 -21 -5 8.84 0.33
 20 -19 -7 0.04 0.12
 21 -19 -2 4.83 0.27
 21 -18 -1 23.68 0.48
 22 -19 -3 1.07 0.21
 24 -18 -4 0.08 0.14
 3 -17 -6 17.93 0.42
 5 -19 -4 0.20 0.21
 7 -20 -5 1.41 0.25
 7 -19 -2 51.38 0.72
 8 -19 -7 2.53 0.27
 8 -18 -8 3.69 0.25
 10 -20 -2 46.21 0.72
 10 -19 -1 21.85 0.50
 11 -21 -4 19.80 0.52
 11 -20 -7 0.91 0.20
 12 -21 -5 20.71 0.52
 12 -21 -3 0.79 0.27
 13 -20 -7 6.78 0.32
 13 -19 -8 4.06 0.23
 14 -21 -3 4.06 0.32
 15 -19 -8 8.95 0.28
 16 -21 -5 2.47 0.27
 16 -21 -3 3.07 0.29
 16 -18 0 3.00 0.27
 17 -21 -4 -0.16 0.22
 17 -16 1 14.64 0.41
 18 -20 -2 3.21 0.28
 18 -19 -1 36.53 0.62
 19 -20 -3 0.35 0.25
 20 -20 -4 0.75 0.22
 21 -19 -6 5.99 0.25
 22 -19 -5 0.81 0.17
 22 -17 -1 0.04 0.21
 25 -17 -4 1.20 0.16
 4 -18 -4 56.62 0.72
 6 -19 -5 -0.16 0.22
 6 -19 -3 2.20 0.24
 7 -19 -6 0.52 0.25
 8 -20 -4 177.94 1.38
 9 -20 -3 39.73 0.68
 10 -20 -6 2.71 0.29
 12 -20 -2 37.43 0.67
 12 -18 0 2.20 0.26
 13 -21 -4 11.18 0.42
 13 -16 1 0.28 0.18
 14 -21 -5 -0.05 0.23
 14 -18 0 46.13 0.69
 15 -21 -4 1.69 0.27
 15 -16 1 3.93 0.26
 16 -20 -2 6.29 0.36
 16 -19 -1 7.76 0.35
 16 -17 -9 0.14 0.14
 18 -20 -6 5.06 0.28
 19 -20 -5 0.13 0.21
 21 -18 -7 2.74 0.19
 22 -18 -2 0.12 0.18
 23 -18 -3 1.92 0.20
 23 -16 -1 5.51 0.28
 7 -18 -7 4.70 0.31
 10 -19 -7 1.97 0.25
 10 -18 -8 1.58 0.24
 12 -19 -1 24.64 0.54
 12 -17 -9 5.28 0.24
 14 -20 -2 42.08 0.70
 14 -17 -9 1.85 0.19
 16 -20 -6 0.09 0.25
 17 -20 -3 19.50 0.50
 18 -20 -4 7.33 0.37
 18 -19 -7 1.74 0.21
 18 -18 -8 5.89 0.23
 19 -19 -2 14.68 0.44
 19 -18 -1 1.36 0.22
 20 -16 0 65.29 0.78
 21 -19 -4 1.42 0.22
 22 -18 -6 -0.04 0.16
 23 -18 -5 0.05 0.15
 23 -17 -2 3.47 0.24
 24 -17 -3 1.61 0.18
 26 -15 -3 0.20 0.15
 5 -18 -5 40.54 0.63
 6 -18 -6 0.54 0.22
 8 -19 -3 28.94 0.57
 9 -19 -2 9.54 0.38
 9 -18 -1 0.09 0.18
 10 -20 -4 15.10 0.47
 11 -20 -5 12.06 0.43
 11 -20 -3 5.01 0.33
 13 -20 -3 14.91 0.46
 14 -20 -6 0.17 0.23
 15 -20 -3 11.92 0.43
 16 -18 -8 2.62 0.22
 16 -15 1 10.49 0.37
 17 -20 -5 0.74 0.24
 19 -19 -6 1.36 0.25
 20 -19 -5 9.03 0.36
 22 -17 -7 -0.04 0.10
 24 -17 -5 8.83 0.27
 24 -16 -2 5.98 0.27
 25 -15 -2 0.42 0.18
 26 -14 -2 0.06 0.15
 4 -17 -5 19.24 0.43
 6 -17 -7 19.29 0.44
 8 -19 -5 15.33 0.45
 9 -19 -6 5.64 0.32
 11 -19 -2 0.26 0.25
 11 -18 -1 23.44 0.50
 12 -20 -4 54.62 0.80
 12 -19 -7 0.53 0.20
 12 -18 -8 0.18 0.18
 13 -20 -5 4.41 0.32
 14 -20 -4 0.70 0.26
 14 -19 -7 1.46 0.21
 14 -18 -8 6.46 0.28
 14 -15 1 5.86 0.28
 15 -20 -5 -0.12 0.26
 16 -20 -4 1.57 0.27
 17 -18 -1 1.56 0.26
 20 -18 -2 6.18 0.33
 20 -17 -1 13.28 0.41
 23 -17 -6 7.46 0.26
 5 -17 -6 0.50 0.19
 6 -18 -4 0.52 0.20
 7 -18 -3 48.79 0.68
 8 -18 -2 1.23 0.22
 9 -19 -4 33.64 0.63
 9 -18 -7 4.97 0.29
 9 -17 -8 0.93 0.20
 10 -19 -3 16.62 0.46
 11 -16 -9 5.24 0.24
 13 -19 -2 -0.17 0.23
 15 -19 -2 0.25 0.23
 15 -18 -1 8.36 0.36
 16 -14 -10 0.20 0.11
 17 -19 -6 1.23 0.23
 17 -16 -9 0.98 0.14
 18 -19 -3 23.94 0.55
 18 -16 0 57.84 0.74
 19 -19 -4 0.64 0.25
 19 -18 -7 0.10 0.17
 21 -18 -3 0.59 0.20
 23 -16 -7 2.21 0.14
 23 -16 -7 0.74 0.09
 24 -16 -6 0.96 0.15
 4 -16 -6 0.20 0.19
 7 -18 -5 3.33 0.27
 8 -18 -6 10.67 0.39
 10 -18 -2 52.53 0.73
 11 -19 -6 8.01 0.35
 12 -19 -3 7.63 0.36
 13 -16 -9 3.90 0.22
 15 -19 -6 0.05 0.22
 15 -16 -9 0.16 0.17
 16 -19 -3 5.49 0.34
 16 -16 0 52.36 0.72
 17 -17 -8 2.29 0.21
 18 -19 -5 0.65 0.23
 18 -18 -2 7.47 0.35
 18 -17 -1 56.18 0.76
 20 -18 -6 2.30 0.22
 21 -18 -5 1.56 0.23
 21 -17 -2 15.58 0.42
 21 -16 -1 18.75 0.45
 22 -17 -3 0.25 0.23
 24 -16 -4 2.92 0.23
 25 -15 -6 0.14 0.09
 25 -15 -6 -0.03 0.06
 8 -18 -4 29.72 0.57
 8 -17 -7 13.97 0.40
 8 -16 -8 5.60 0.27
 11 -19 -4 40.69 0.69
 11 -18 -7 6.25 0.30
 11 -17 -8 17.10 0.42
 12 -19 -5 21.11 0.53
 13 -19 -4 21.62 0.56
 13 -17 -8 0.33 0.21
 14 -19 -5 16.74 0.51
 14 -19 -3 8.42 0.38
 14 -16 0 31.53 0.55
 15 -19 -4 3.33 0.31
 15 -17 -8 18.81 0.43
 16 -19 -5 7.96 0.37
 17 -19 -4 3.59 0.30
 17 -18 -7 1.89 0.23
 18 -15 -9 0.09 0.14
 19 -18 -3 17.39 0.47
 20 -18 -4 1.85 0.25
 20 -17 -7 2.97 0.23
 20 -16 -8 0.05 0.14
 22 -17 -5 -0.09 0.18
 22 -16 -2 2.27 0.25
 22 -15 -1 1.56 0.23
 25 -15 -4 3.22 0.22
 26 -14 -4 -0.17 0.15
 27 -13 -4 2.15 0.18
 6 -17 -5 5.15 0.29
 7 -17 -6 16.73 0.44
 9 -18 -3 19.44 0.47
 10 -18 -6 9.08 0.37
 12 -18 -2 6.47 0.33
 13 -18 -7 10.25 0.36
 14 -18 -2 33.94 0.63
 14 -17 -1 23.67 0.51
 16 -17 -1 30.39 0.58
 17 -13 -10 0.18 0.12
 18 -18 -6 2.42 0.25
 19 -18 -5 0.11 0.23
 19 -17 -2 4.36 0.34
 19 -16 -1 5.02 0.33
 21 -17 -6 7.23 0.29
 21 -15 -8 3.36 0.21
 23 -16 -3 2.62 0.23
 23 -14 -1 1.70 0.21
 5 -16 -5 16.27 0.40
 7 -16 -7 64.30 0.77
 10 -18 -4 0.25 0.24
 10 -17 -7 23.27 0.52
 10 -16 -8 6.79 0.33
 11 -18 -3 8.67 0.37
 12 -15 -9 2.16 0.23
 16 -18 -6 0.23 0.23
 16 -15 -9 1.25 0.17
 17 -18 -3 34.61 0.65
 18 -18 -4 -0.34 0.23
 18 -17 -7 5.07 0.28
 20 -14 0 19.73 0.44
 21 -17 -4 -0.04 0.20
 21 -16 -7 -0.24 0.16
 23 -16 -5 0.63 0.19
 23 -15 -2 0.21 0.17
 24 -15 -3 1.74 0.21
 24 -14 -2 2.60 0.26
 25 -14 -3 0.38 0.21
 26 -13 -3 1.10 0.20
 27 -12 -3 0.16 0.15
 6 -16 -6 1.34 0.22
 8 -17 -3 22.68 0.48
 11 -18 -5 14.71 0.45
 11 -17 -2 4.54 0.28
 13 -18 -3 -0.02 0.23
 14 -18 -6 0.36 0.23
 14 -15 -9 1.76 0.19
 15 -18 -3 4.43 0.32
 16 -18 -4 0.31 0.30
 17 -18 -5 0.22 0.25
 17 -16 -1 15.29 0.44
 19 -14 -9 0.24 0.14
 20 -17 -5 14.26 0.44
 20 -15 -1 11.53 0.40
 22 -16 -6 0.52 0.19
 22 -14 -8 1.64 0.16
 24 -15 -5 2.21 0.21
 25 -13 -2 -0.09 0.16
 26 -12 -2 2.66 0.20
 5 -15 -6 34.55 0.56
 6 -15 -7 5.82 0.29
 8 -17 -5 0.07 0.20
 9 -17 -6 7.97 0.34
 12 -18 -4 27.74 0.58
 12 -17 -7 2.12 0.25
 12 -16 -8 0.51 0.18
 13 -18 -5 11.76 0.43
 13 -17 -2 0.63 0.22
 14 -18 -4 2.17 0.28
 14 -17 -7 0.27 0.21
 14 -16 -8 8.22 0.32
 15 -18 -5 0.07 0.25
 15 -17 -2 3.86 0.30
 15 -16 -1 4.31 0.28
 16 -17 -7 1.13 0.22
 16 -16 -8 3.52 0.24
 18 -14 0 0.32 0.19
 18 -12 -10 -0.02 0.09
 18 -12 -10 -0.06 0.06
 19 -17 -6 0.03 0.21
 20 -16 -2 43.62 0.68
 21 -16 -3 -0.05 0.20
 22 -15 -7 2.41 0.20
 23 -15 -6 9.31 0.31
 23 -13 -8 0.84 0.13
 26 -13 -5 1.51 0.16
 27 -12 -5 0.60 0.11
 27 -12 -5 0.19 0.07
 9 -17 -4 83.11 0.90
 9 -16 -7 0.33 0.22
 9 -15 -8 2.40 0.23
 10 -17 -3 29.00 0.55
 11 -17 -6 2.92 0.28
 11 -14 -9 7.42 0.29
 17 -17 -6 3.29 0.29
 17 -14 -9 2.89 0.21
 18 -17 -3 20.99 0.52
 19 -17 -4 15.09 0.45
 19 -16 -7 4.45 0.28
 19 -15 -8 0.22 0.18
 20 -13 -9 1.69 0.16
 21 -16 -5 0.08 0.25
 21 -15 -2 0.44 0.24
 21 -14 -1 4.49 0.28
 23 -14 -7 0.86 0.15
 24 -14 -6 10.49 0.32
 7 -16 -5 22.45 0.48
 8 -16 -6 0.51 0.24
 11 -17 -4 1.34 0.25
 12 -17 -3 0.88 0.24
 13 -17 -6 0.58 0.24
 13 -14 -9 29.43 0.49
 14 -17 -3 15.55 0.45
 14 -12 -10 0.85 0.17
 15 -17 -6 1.18 0.26
 15 -14 -9 6.31 0.28
 16 -17 -3 18.36 0.49
 16 -14 0 17.95 0.43
 17 -17 -4 26.93 0.59
 17 -16 -7 2.29 0.28
 17 -15 -8 9.85 0.35
 18 -17 -5 15.34 0.46
 18 -16 -2 0.22 0.24
 18 -15 -1 34.78 0.61
 19 -11 -10 5.11 0.19
 20 -16 -6 0.01 0.23
 22 -15 -3 5.84 0.32
 22 -13 -1 0.28 0.23
 24 -14 -4 2.08 0.23
 24 -13 -7 1.71 0.15
 25 -13 -6 3.31 0.20
 26 -12 -6 1.07 0.16
 28 -10 -4 -0.07 0.13
 8 -16 -4 21.27 0.46
 8 -15 -7 0.15 0.20
 8 -14 -8 0.27 0.19
 11 -16 -7 33.45 0.59
 11 -15 -8 21.77 0.47
 12 -17 -5 6.74 0.35
 12 -16 -2 14.18 0.40
 13 -17 -4 30.17 0.60
 13 -16 -7 7.36 0.36
 13 -15 -8 53.71 0.72
 14 -17 -5 51.75 0.77
 14 -16 -2 0.59 0.21
 14 -15 -1 6.67 0.33
 15 -17 -4 30.20 0.61
 15 -15 -8 12.90 0.40
 16 -17 -5 0.68 0.26
 16 -15 -1 10.81 0.39
 18 -13 -9 -0.00 0.17
 20 -16 -4 0.37 0.24
 20 -15 -7 7.77 0.31
 20 -14 -8 0.97 0.19
 22 -15 -5 0.33 0.21
 22 -14 -2 5.01 0.29
 23 -14 -3 9.44 0.34
 23 -12 -1 2.56 0.26
 25 -13 -4 11.14 0.33
 26 -12 -4 6.55 0.26
 27 -11 -4 1.42 0.18
 28 -9 -3 0.02 0.14
 7 -15 -6 33.48 0.56
 9 -16 -5 1.75 0.24
 10 -16 -6 82.54 0.92
 10 -13 -9 0.90 0.18
 17 -11 -10 12.37 0.32
 18 -16 -6 3.79 0.30
 19 -16 -5 1.82 0.30
 19 -15 -2 27.79 0.58
 19 -14 -1 41.17 0.64
 20 -12 0 0.18 0.20
 21 -15 -6 0.74 0.24
 21 -13 -8 4.11 0.25
 23 -14 -5 5.52 0.32
 23 -13 -2 1.17 0.22
 24 -13 -3 3.26 0.25
 27 -10 -3 0.67 0.18
 7 -14 -7 1.74 0.21
 10 -16 -4 0.54 0.21
 10 -15 -7 8.60 0.35
 10 -14 -8 0.34 0.23
 11 -16 -3 5.42 0.29
 12 -13 -9 3.99 0.26
 13 -16 -3 43.45 0.68
 15 -16 -3 14.01 0.44
 15 -11 -10 -0.33 0.16
 16 -16 -6 11.18 0.41
 16 -13 -9 0.74 0.18
 17 -16 -3 1.77 0.27
 18 -16 -4 19.32 0.51
 18 -15 -7 25.31 0.52
 21 -15 -4 2.30 0.27
 21 -14 -7 0.42 0.21
 22 -14 -6 2.85 0.26
 24 -13 -5 0.03 0.23
 24 -12 -2 17.74 0.43
 25 -12 -3 0.27 0.20
 25 -11 -2 0.13 0.20
 26 -11 -3 0.24 0.18
 26 -10 -2 0.07 0.18
 28 -9 -5 7.93 0.24
 6 -14 -6 5.87 0.27
 11 -16 -5 79.58 0.91
 12 -16 -4 7.24 0.34
 12 -15 -7 0.62 0.25
 13 -16 -5 2.71 0.32
 13 -11 -10 13.88 0.33
 14 -16 -6 16.49 0.47
 14 -13 -9 18.10 0.41
 15 -16 -5 8.09 0.38
 16 -16 -4 14.36 0.45
 16 -15 -7 0.98 0.24
 16 -14 -8 1.01 0.24
 17 -16 -5 6.56 0.36
 17 -15 -2 18.40 0.48
 17 -14 -1 9.80 0.36
 18 -12 0 0.15 0.21
 18 -10 -10 1.37 0.17
 19 -15 -6 4.17 0.30
 19 -12 -9 1.02 0.17
 20 -15 -5 -0.30 0.22
 20 -14 -2 33.35 0.61
 20 -13 -1 4.28 0.28
 22 -13 -7 0.33 0.19
 22 -12 -8 0.14 0.16
 23 -13 -6 5.43 0.32
 26 -11 -5 0.18 0.18
 27 -10 -5 1.40 0.17
 29 -7 -4 0.58 0.12
 6 -13 -7 12.58 0.35
 9 -15 -6 3.61 0.28
 12 -14 -8 0.97 0.22
 13 -15 -2 1.86 0.21
 14 -16 -4 2.27 0.27
 14 -15 -7 5.06 0.31
 14 -14 -8 2.27 0.25
 15 -14 -1 8.33 0.32
 18 -15 -3 -0.04 0.24
 19 -15 -4 14.94 0.46
 19 -14 -7 0.84 0.23
 19 -13 -8 0.84 0.21
 20 -11 -9 2.09 0.21
 21 -14 -3 12.69 0.42
 21 -12 -1 21.68 0.49
 23 -12 -7 2.38 0.20
 23 -11 -8 0.88 0.16
 24 -12 -6 2.17 0.25
 24 -10 -8 1.49 0.18
 25 -9 -8 2.45 0.16
 9 -14 -7 20.46 0.47
 9 -13 -8 8.34 0.32
 11 -15 -6 27.80 0.56
 11 -12 -9 3.16 0.23
 16 -15 -3 54.06 0.77
 16 -10 -10 0.22 0.18
 17 -15 -6 0.10 0.24
 17 -12 -9 8.23 0.29
 18 -15 -5 21.56 0.53
 18 -14 -2 20.01 0.49
 18 -13 -1 24.79 0.50
 19 -9 -10 0.09 0.14
 20 -14 -6 0.60 0.24
 21 -14 -5 4.64 0.31
 21 -13 -2 24.57 0.53
 22 -13 -3 0.37 0.22
 24 -12 -4 4.42 0.29
 24 -11 -7 0.94 0.18
 25 -11 -6 1.00 0.19
 25 -10 -7 6.46 0.26
 26 -10 -6 1.61 0.19
 26 -9 -7 0.28 0.15
 27 -8 -7 2.80 0.15
 28 -8 -4 3.30 0.20
 8 -14 -6 2.04 0.23
 11 -15 -4 39.07 0.62
 11 -14 -7 6.04 0.35
 11 -13 -8 6.69 0.33
 12 -15 -3 2.34 0.24
 13 -15 -6 31.89 0.62
 13 -12 -9 6.46 0.30
 14 -15 -3 5.72 0.31
 14 -10 -10 16.45 0.36
 15 -15 -6 99.62 1.03
 15 -12 -9 0.02 0.17
 16 -15 -5 1.17 0.27
 17 -15 -4 2.66 0.29
 17 -14 -7 48.82 0.71
 20 -14 -4 1.96 0.27
 20 -13 -7 1.08 0.22
 20 -12 -8 1.52 0.22
 22 -13 -5 0.42 0.26
 22 -12 -2 0.61 0.22
 22 -11 -1 7.52 0.31
 23 -12 -3 3.58 0.29
 23 -10 -1 3.57 0.27
 25 -11 -4 1.03 0.19
 26 -10 -4 0.75 0.18
 27 -9 -4 -0.11 0.17
 28 -7 -3 8.10 0.27
 8 -13 -7 -0.08 0.18
 8 -12 -8 18.66 0.42
 12 -15 -5 24.29 0.54
 13 -15 -4 39.86 0.65
 13 -14 -7 26.39 0.55
 13 -13 -8 0.14 0.19
 14 -15 -5 2.09 0.28
 14 -14 -2 0.35 0.18
 15 -15 -4 106.26 1.06
 15 -13 -8 -0.01 0.20
 16 -13 -1 27.12 0.50
 18 -14 -6 0.10 0.24
 18 -11 -9 2.72 0.22
 19 -14 -5 23.12 0.54
 19 -13 -2 16.24 0.47
 19 -12 -1 2.24 0.24
 20 -8 -10 1.62 0.15
 21 -13 -6 20.98 0.50
 22 -9 -9 0.31 0.15
 23 -11 -2 15.86 0.42
 23 -8 -9 2.20 0.18
 24 -11 -3 0.27 0.22
 27 -8 -3 2.58 0.23
 9 -14 -5 0.74 0.21
 10 -14 -6 135.73 1.12
 10 -11 -9 5.03 0.26
 17 -14 -3 19.30 0.49
 17 -9 -10 21.88 0.41
 18 -14 -4 5.30 0.34
 20 -13 -3 3.81 0.30
 21 -13 -4 8.63 0.39
 21 -12 -7 2.04 0.26
 21 -11 -8 -0.16 0.19
 21 -7 -10 0.97 0.11
 21 -7 -10 0.40 0.08
 22 -12 -6 10.00 0.39
 23 -12 -5 0.15 0.21
 24 -10 -2 1.00 0.23
 25 -10 -3 1.16 0.19
 25 -9 -2 6.55 0.31
 26 -9 -3 49.03 0.64
 26 -8 -2 -0.23 0.16
 28 -7 -5 0.91 0.15
 29 -5 -4 1.00 0.15
 7 -12 -7 6.26 0.28
 10 -13 -7 0.99 0.23
 10 -12 -8 -0.19 0.19
 12 -11 -9 0.52 0.19
 13 -14 -3 1.70 0.23
 13 -9 -10 2.37 0.21
 14 -14 -6 12.54 0.42
 14 -11 -9 2.73 0.22
 15 -14 -3 0.41 0.22
 15 -9 -10 2.15 0.20
 16 -14 -6 7.76 0.37
 16 -11 -9 1.00 0.19
 17 -14 -5 0.26 0.26
 17 -13 -2 26.13 0.53
 17 -12 -1 30.37 0.53
 18 -13 -7 0.56 0.24
 19 -10 -9 0.02 0.17
 20 -13 -5 2.91 0.30
 20 -12 -2 8.55 0.39
 20 -11 -1 10.70 0.35
 22 -11 -7 5.19 0.28
 22 -10 -8 0.10 0.19
 24 -11 -5 0.50 0.20
 26 -9 -5 0.32 0.17
 26 -6 -8 0.09 0.11
 27 -8 -5 0.57 0.16
 28 -6 -6 0.59 0.14
 11 -14 -5 67.10 0.81
 12 -14 -4 1.56 0.23
 12 -13 -7 0.39 0.22
 12 -12 -8 1.65 0.26
 13 -14 -5 0.31 0.23
 14 -14 -4 5.58 0.32
 15 -14 -5 84.15 0.95
 16 -14 -4 12.64 0.43
 16 -13 -7 1.41 0.25
 16 -12 -8 15.36 0.43
 18 -8 -10 4.09 0.22
 19 -13 -6 11.52 0.42
 21 -12 -3 1.15 0.24
 23 -11 -6 0.09 0.20
 23 -10 -7 3.59 0.25
 23 -9 -8 0.74 0.17
 24 -10 -6 2.09 0.27
 24 -8 -8 3.27 0.20
 25 -7 -8 2.09 0.16
 27 -6 -7 4.59 0.21
 28 -6 -4 0.04 0.17
 9 -13 -6 199.41 1.30
 14 -12 -8 0.95 0.22
 17 -13 -6 31.38 0.61
 17 -10 -9 2.45 0.21
 18 -13 -3 4.21 0.30
 19 -13 -4 19.17 0.51
 19 -12 -7 10.98 0.39
 19 -11 -8 3.25 0.26
 19 -7 -10 6.53 0.25
 20 -12 -6 5.10 0.36
 21 -12 -5 15.10 0.45
 21 -11 -2 9.18 0.36
 21 -10 -1 5.63 0.29
 22 -11 -3 0.64 0.26
 24 -10 -4 3.79 0.30
 24 -9 -7 1.35 0.22
 25 -9 -6 0.29 0.20
 25 -8 -7 5.08 0.25
 26 -8 -6 0.32 0.17
 26 -7 -7 1.10 0.17
 27 -7 -4 0.16 0.20
 29 -4 -5 1.03 0.14
 9 -12 -7 25.05 0.49
 9 -11 -8 1.95 0.22
 11 -13 -6 49.33 0.70
 11 -10 -9 4.33 0.26
 13 -10 -9 2.85 0.27
 14 -8 -10 1.39 0.21
 15 -13 -6 40.85 0.68
 15 -10 -9 0.76 0.19
 16 -13 -3 16.27 0.45
 16 -8 -10 7.07 0.27
 17 -13 -4 2.56 0.29
 17 -12 -7 14.92 0.47
 18 -13 -5 87.72 0.99
 18 -12 -2 0.01 0.22
 18 -11 -1 17.01 0.42
 20 -11 -7 7.26 0.37
 20 -10 -8 -0.15 0.19
 20 -6 -10 -0.06 0.15
 22 -10 -2 4.38 0.31
 22 -9 -1 41.67 0.62
 22 -7 -9 6.91 0.27
 25 -9 -4 1.67 0.23
 26 -8 -4 1.12 0.20
 11 -12 -7 119.00 1.06
 11 -11 -8 34.07 0.58
 12 -13 -5 23.02 0.51
 13 -13 -6 0.48 0.24
 14 -13 -3 40.10 0.61
 15 -13 -4 82.73 0.91
 16 -13 -5 -0.08 0.24
 16 -12 -2 15.33 0.41
 17 -4 -11 2.86 0.17
 18 -9 -9 1.34 0.20
 20 -12 -4 3.59 0.31
 21 -11 -6 0.48 0.24
 21 -5 -10 1.35 0.15
 22 -11 -5 0.01 0.23
 22 -4 -10 0.38 0.13
 23 -10 -3 0.13 0.20
 23 -9 -2 0.44 0.25
 23 -8 -1 -0.00 0.18
 23 -6 -9 1.67 0.18
 24 -9 -3 3.75 0.29
 24 -5 -9 1.77 0.15
 26 -7 -3 28.70 0.52
 26 -6 -2 1.42 0.22
 27 -6 -3 2.63 0.23
 28 -5 -5 0.03 0.15
 29 -3 -4 0.11 0.14
 8 -11 -7 146.80 1.07
 8 -10 -8 2.87 0.24
 10 -9 -9 0.11 0.20
 13 -13 -4 50.17 0.69
 13 -12 -7 61.36 0.79
 13 -11 -8 1.66 0.24
 14 -13 -5 40.54 0.66
 15 -11 -8 14.77 0.42
 17 -7 -10 0.62 0.18
 18 -12 -6 1.00 0.26
 18 -3 -11 1.09 0.14
 19 -12 -5 2.22 0.29
 19 -11 -2 2.40 0.28
 19 -10 -1 11.71 0.36
 21 -11 -4 28.10 0.58
 21 -10 -7 0.29 0.25
 21 -9 -8 10.64 0.36
 22 -10 -6 0.35 0.27
 23 -10 -5 4.13 0.29
 24 -9 -5 0.17 0.24
 24 -8 -2 6.96 0.32
 25 -8 -3 5.51 0.28
 25 -7 -2 13.01 0.37
 26 -4 -8 0.78 0.14
 27 -6 -5 3.18 0.22
 28 -4 -6 0.21 0.14
 10 -12 -6 1.26 0.24
 15 -7 -10 1.39 0.21
 16 -12 -6 7.99 0.38
 16 -9 -9 3.19 0.25
 17 -12 -3 60.27 0.78
 18 -12 -4 73.45 0.89
 18 -11 -7 0.22 0.24
 18 -6 -10 1.23 0.20
 19 -8 -9 0.11 0.19
 20 -11 -3 0.01 0.23
 22 -9 -7 2.90 0.27
 22 -8 -8 1.21 0.21
 23 -9 -6 1.48 0.28
 23 -7 -8 0.06 0.19
 24 -6 -8 1.00 0.20
 25 -5 -8 -0.10 0.12
 26 -7 -5 12.65 0.36
 27 -4 -7 0.49 0.15
 28 -4 -4 0.03 0.18
 29 -2 -5 0.29 0.14
 10 -11 -7 0.07 0.20
 10 -10 -8 15.58 0.41
 12 -9 -9 0.47 0.20
 13 -7 -10 7.33 0.29
 14 -12 -6 54.94 0.76
 14 -9 -9 30.74 0.54
 15 -12 -3 27.55 0.52
 16 -12 -4 13.98 0.43
 16 -11 -7 4.72 0.31
 16 -10 -8 0.83 0.22
 17 -12 -5 1.93 0.29
 17 -11 -2 10.19 0.36
 19 -11 -6 11.69 0.42
 19 -9 -8 6.97 0.35
 20 -11 -5 0.16 0.25
 20 -10 -2 80.70 0.88
 20 -9 -1 0.51 0.20
 21 -10 -3 39.91 0.67
 23 -8 -7 15.91 0.43
 24 -8 -6 1.92 0.24
 24 -7 -7 0.50 0.23
 25 -7 -6 3.69 0.26
 25 -6 -7 0.01 0.22
 26 -6 -6 0.30 0.19
 26 -5 -7 1.91 0.21
 28 -3 -3 0.75 0.17
 12 -11 -7 223.38 1.44
 12 -10 -8 0.83 0.22
 13 -12 -5 7.40 0.33
 14 -12 -4 3.63 0.27
 14 -11 -7 2.06 0.27
 14 -10 -8 54.08 0.74
 15 -12 -5 12.79 0.43
 16 -6 -10 0.35 0.20
 16 -3 -11 1.17 0.16
 17 -8 -9 0.86 0.19
 19 -11 -4 14.72 0.47
 19 -10 -7 6.03 0.33
 19 -5 -10 0.13 0.16
 21 -10 -5 2.21 0.28
 21 -9 -2 20.99 0.48
 21 -8 -1 7.26 0.31
 21 -6 -9 1.18 0.20
 23 -9 -4 2.59 0.27
 24 -8 -4 6.09 0.32
 24 -3 -9 3.82 0.21
 25 -7 -4 8.05 0.35
 26 -6 -4 1.58 0.24
 27 -5 -4 0.52 0.19
 29 -1 -4 1.89 0.17
 11 -8 -9 3.30 0.26
 14 -6 -10 16.14 0.40
 15 -8 -9 -0.47 0.20
 17 -11 -6 67.09 0.86
 17 -2 -11 -0.14 0.13
 18 -11 -5 36.81 0.67
 18 -10 -2 17.01 0.43
 20 -10 -6 2.06 0.28
 20 -9 -7 0.04 0.27
 20 -8 -8 3.38 0.27
 20 -4 -10 0.59 0.15
 21 -3 -10 5.51 0.22
 22 -9 -5 7.01 0.38
 22 -9 -3 4.01 0.29
 22 -8 -2 30.96 0.58
 22 -7 -1 0.11 0.20
 22 -5 -9 4.97 0.25
 22 -2 -10 -0.17 0.12
 23 -4 -9 0.38 0.17
 27 -4 -3 13.63 0.36
 28 -3 -5 14.69 0.34
 28 -2 -6 3.23 0.21
 9 -10 -7 10.92 0.35
 9 -9 -8 9.82 0.33
 11 -11 -6 0.95 0.21
 13 -11 -6 37.05 0.62
 13 -8 -9 -0.05 0.21
 15 -11 -6 5.00 0.32
 16 -11 -3 7.54 0.31
 17 -11 -4 6.27 0.34
 17 -10 -7 0.37 0.24
 17 -5 -10 4.11 0.26
 18 -7 -9 2.69 0.25
 18 -1 -11 0.61 0.14
 20 -10 -4 15.77 0.47
 21 -9 -6 3.16 0.30
 21 -7 -8 2.12 0.25
 23 -8 -5 2.79 0.31
 23 -8 -3 50.88 0.72
 23 -7 -2 22.47 0.50
 24 -7 -3 12.06 0.39
 25 -6 -3 -0.09 0.19
 26 -5 -3 1.18 0.22
 26 -2 -8 0.34 0.12
 27 -4 -5 0.65 0.19
 27 -2 -7 0.27 0.17
 29 0 -5 1.30 0.16
 11 -10 -7 11.99 0.38
 11 -9 -8 249.80 1.47
 13 -10 -7 58.64 0.78
 13 -9 -8 0.30 0.27
 14 -11 -5 17.29 0.45
 15 -11 -4 15.52 0.42
 15 -9 -8 18.98 0.48
 16 -11 -5 58.88 0.80
 18 -10 -6 0.28 0.27
 19 -10 -5 0.82 0.29
 19 -9 -2 10.98 0.39
 19 -8 -1 0.10 0.20
 19 -6 -9 0.01 0.23
 21 -8 -7 1.05 0.25
 22 -8 -6 2.49 0.28
 22 -6 -8 2.68 0.26
 23 -5 -8 0.30 0.24
 24 -7 -5 7.90 0.36
 24 -6 -2 7.90 0.32
 24 -4 -8 2.10 0.23
 25 -5 -2 5.09 0.27
 25 -3 -8 0.39 0.15
 25 0 -9 -0.12 0.10
 26 -5 -5 12.27 0.38
 28 -2 -4 -0.07 0.17
 10 -7 -9 98.90 0.91
 15 -5 -10 8.62 0.30
 16 -7 -9 10.75 0.35
 17 -10 -3 17.68 0.44
 18 -10 -4 20.47 0.51
 18 -9 -7 15.19 0.45
 18 -8 -8 5.62 0.32
 18 -4 -10 0.28 0.16
 20 -9 -3 76.78 0.89
 22 -7 -7 7.47 0.34
 23 -7 -6 2.16 0.28
 23 -6 -7 7.29 0.33
 24 -6 -6 14.61 0.42
 25 -5 -6 2.12 0.28
 25 -4 -7 0.18 0.18
 26 -4 -6 1.56 0.22
 26 -3 -7 1.93 0.21
 27 -3 -4 0.81 0.22
 28 -1 -3 0.02 0.15
 29 1 -4 0.11 0.13
 12 -7 -9 0.75 0.20
 13 -5 -10 1.64 0.21
 14 -7 -9 29.31 0.53
 16 -10 -6 192.58 1.40
 16 -8 -8 20.96 0.49
 16 -1 -11 0.46 0.14
 17 -10 -5 13.63 0.44
 19 -9 -6 26.66 0.58
 19 -7 -8 0.06 0.22
 19 -3 -10 7.04 0.26
 20 -9 -5 94.28 1.02
 20 -8 -2 66.52 0.79
 20 -7 -1 111.24 0.95
 20 -2 -10 -0.04 0.16
 21 -8 -3 19.34 0.51
 21 -4 -9 12.37 0.36
 21 -1 -10 2.66 0.19
 22 0 -10 2.85 0.17
 23 -7 -4 0.26 0.23
 23 -2 -9 6.03 0.27
 24 -5 -7 6.37 0.31
 24 -1 -9 1.25 0.14
 24 -1 -9 0.58 0.10
 26 -4 -4 6.22 0.31
 28 -1 -5 0.94 0.17
 28 0 -6 0.09 0.14
 29 2 -5 6.78 0.23
 10 -9 -7 48.23 0.65
 10 -8 -8 116.37 0.98
 14 -10 -6 19.81 0.48
 14 -8 -8 51.66 0.74
 15 -10 -5 87.04 0.93
 16 -10 -4 17.19 0.44
 16 -9 -7 35.11 0.63
 16 -4 -10 1.01 0.20
 17 -6 -9 21.97 0.47
 17 0 -11 1.69 0.16
 18 1 -11 1.54 0.16
 19 -9 -4 0.82 0.25
 19 -8 -7 2.60 0.28
 20 -8 -6 14.96 0.49
 21 -8 -5 20.48 0.52
 21 -6 -1 23.30 0.49
 22 -3 -9 0.96 0.19
 24 -6 -4 18.94 0.47
 25 -5 -4 16.84 0.44
 26 0 -8 0.67 0.14
 27 -2 -3 2.83 0.24
 27 0 -7 0.06 0.14
 12 -9 -7 74.20 0.83
 12 -8 -8 22.37 0.49
 13 -10 -5 42.72 0.63
 14 -4 -10 3.06 0.26
 15 -6 -9 3.26 0.28
 17 -9 -6 6.60 0.35
 18 -9 -5 82.66 0.94
 18 -5 -9 25.51 0.52
 20 -7 -7 0.95 0.26
 20 -6 -8 21.99 0.50
 21 -7 -2 -0.05 0.21
 21 -5 -8 0.52 0.26
 22 -7 -5 33.58 0.63
 22 -7 -3 71.11 0.85
 23 -6 -3 14.66 0.43
 25 -1 -8 0.41 0.16
 26 -3 -3 9.44 0.35
 27 -2 -5 0.04 0.16
 28 0 -4 0.96 0.18
 29 3 -4 -0.12 0.12
 11 -6 -9 15.34 0.39
 12 -4 -10 0.00 0.17
 13 -6 -9 16.80 0.42
 15 -9 -6 0.54 0.26
 17 -8 -7 78.36 0.91
 17 -3 -10 0.22 0.17
 18 -8 -2 18.45 0.44
 20 -8 -4 11.80 0.43
 21 -7 -6 0.40 0.26
 21 -6 -7 7.48 0.36
 22 -6 -2 14.65 0.41
 22 -4 -8 0.95 0.24
 22 2 -10 4.63 0.20
 23 -6 -5 0.97 0.27
 23 -5 -2 30.77 0.56
 23 -3 -8 1.30 0.22
 24 -5 -3 0.39 0.21
 24 -4 -2 1.68 0.25
 24 -2 -8 2.10 0.21
 24 1 -9 2.56 0.18
 25 -4 -3 3.98 0.27
 25 -3 -2 3.05 0.25
 26 -3 -5 1.05 0.22
 26 -2 -6 0.57 0.23
 26 -1 -7 1.43 0.20
 28 1 -3 5.51 0.25
 28 2 -6 2.06 0.19
 29 4 -5 0.09 0.12
 9 -7 -8 14.30 0.37
 13 -9 -6 0.54 0.20
 15 -7 -8 36.67 0.63
 15 -3 -10 24.87 0.48
 16 -9 -5 38.74 0.65
 16 -5 -9 -0.07 0.23
 16 1 -11 1.08 0.17
 17 -9 -4 -0.07 0.21
 18 -8 -6 54.50 0.79
 18 -6 -8 2.28 0.26
 18 -2 -10 1.88 0.20
 19 -8 -5 -0.14 0.24
 19 -8 -3 -0.11 0.21
 19 -1 -10 0.17 0.18
 21 1 -10 0.99 0.17
 22 -6 -6 3.66 0.30
 22 -5 -7 2.98 0.30
 23 -5 -6 5.18 0.32
 23 -4 -7 3.95 0.29
 23 0 -9 7.11 0.29
 24 -4 -6 1.38 0.28
 24 -3 -7 -0.18 0.20
 25 -3 -6 3.63 0.27
 25 -2 -7 2.80 0.25
 26 2 -8 -0.09 0.14
 27 -1 -4 0.11 0.17
 27 2 -7 -0.17 0.16
 28 1 -5 1.14 0.16
 11 -8 -7 0.53 0.20
 11 -7 -8 9.98 0.34
 13 -8 -7 2.38 0.26
 13 -7 -8 9.90 0.37
 13 -3 -10 0.82 0.21
 14 -9 -5 0.20 0.20
 17 2 -11 0.74 0.14
 18 -7 -7 -0.08 0.24
 18 3 -11 3.02 0.18
 19 -7 -2 18.10 0.44
 20 -7 -3 139.02 1.16
 20 0 -10 4.62 0.22
 21 -2 -9 3.39 0.26
 22 -1 -9 1.64 0.21
 26 -2 -4 15.95 0.41
 27 0 -3 14.60 0.39
 10 -5 -9 19.61 0.44
 12 -5 -9 5.76 0.31
 14 -5 -9 1.28 0.23
 16 -8 -6 11.59 0.40
 16 -6 -8 5.29 0.31
 16 -2 -10 4.65 0.25
 17 -4 -9 15.74 0.42
 18 -8 -4 86.67 0.94
 19 -7 -6 1.59 0.28
 19 -6 -7 -0.09 0.25
 19 -5 -8 17.89 0.47
 20 -7 -5 2.70 0.29
 22 4 -10 1.04 0.15
 23 -5 -4 19.62 0.51
 24 -4 -4 18.06 0.47
 24 3 -9 0.50 0.16
 25 -3 -4 0.13 0.21
 25 1 -8 0.13 0.15
 26 1 -7 1.10 0.22
 27 0 -5 0.39 0.17
 28 2 -4 2.77 0.21
 28 4 -6 0.55 0.16
 14 -8 -6 31.27 0.56
 15 2 -11 1.25 0.16
 16 -7 -7 1.41 0.27
 17 -8 -5 31.57 0.60
 17 -1 -10 2.46 0.23
 20 -6 -6 2.83 0.30
 20 -6 -2 5.71 0.29
 20 -5 -1 25.64 0.47
 20 -4 -8 0.12 0.23
 21 -6 -5 0.72 0.26
 21 -6 -3 17.36 0.47
 21 -3 -8 0.44 0.23
 22 -5 -3 15.62 0.47
 23 -1 -8 0.80 0.26
 24 0 -8 7.92 0.31
 26 -1 -5 0.18 0.19
 26 -1 -3 1.43 0.22
 26 0 -6 1.97 0.25
 26 4 -8 2.17 0.15
 26 4 -8 0.96 0.10
 27 4 -7 1.12 0.18
 28 3 -5 6.46 0.26
 10 -6 -8 1.90 0.22
 12 -6 -8 8.56 0.34
 12 -2 -10 14.22 0.38
 14 -6 -8 0.10 0.21
 14 -2 -10 6.31 0.29
 15 -8 -5 7.50 0.33
 15 -4 -9 2.37 0.23
 16 -8 -4 40.52 0.63
 16 3 -11 -0.09 0.15
 17 -7 -6 29.37 0.59
 17 4 -11 0.41 0.14
 18 -3 -9 0.36 0.21
 18 0 -10 0.06 0.17
 18 5 -11 -0.01 0.12
 19 -7 -4 0.50 0.24
 20 -5 -7 5.26 0.34
 20 2 -10 1.84 0.20
 21 -5 -6 34.13 0.65
 21 -5 -2 49.14 0.68
 21 -4 -7 0.40 0.29
 21 -4 -1 20.35 0.44
 21 3 -10 3.54 0.19
 22 -5 -5 7.87 0.37
 22 -2 -8 2.15 0.25
 23 -4 -5 19.72 0.50
 23 -4 -3 18.87 0.49
 23 2 -9 3.22 0.22
 24 -3 -3 3.55 0.27
 25 -2 -3 -0.07 0.20
 25 -1 -2 29.87 0.53
 25 0 -7 -0.29 0.20
 27 1 -4 11.67 0.35
 28 6 -6 0.16 0.14
 11 -4 -9 2.30 0.25
 12 -7 -7 0.22 0.20
 13 -4 -9 5.55 0.29
 15 -1 -10 0.09 0.21
 17 -6 -7 64.58 0.84
 18 -7 -5 2.82 0.29
 19 1 -10 0.90 0.17
 20 -6 -4 22.63 0.53
 21 0 -9 2.23 0.22
 22 -4 -6 0.21 0.25
 22 -4 -2 62.27 0.76
 22 -3 -7 6.01 0.34
 22 1 -9 0.65 0.20
 22 6 -10 0.37 0.09
 23 -3 -6 0.04 0.23
 23 -3 -2 6.04 0.30
 23 -2 -7 3.10 0.30
 24 -2 -6 0.40 0.22
 24 -2 -2 26.06 0.50
 24 -1 -7 0.01 0.21
 24 5 -9 3.36 0.19
 25 -1 -6 0.34 0.21
 25 3 -8 0.13 0.16
 26 6 -8 0.11 0.09
 26 6 -8 0.09 0.07
 27 2 -5 0.50 0.20
 27 2 -3 0.30 0.16
 27 6 -7 0.73 0.16
 28 4 -4 6.86 0.27
 28 5 -5 0.23 0.16
 15 -7 -6 0.46 0.22
 15 -5 -8 2.08 0.26
 16 -3 -9 0.04 0.21
 17 -7 -4 81.15 0.88
 18 -6 -6 87.40 0.97
 18 -5 -7 0.57 0.30
 18 -4 -8 0.14 0.23
 19 -6 -5 7.47 0.36
 19 -6 -3 99.56 0.97
 21 5 -10 3.69 0.20
 24 2 -8 1.75 0.23
 26 0 -4 1.69 0.21
 26 3 -7 -0.04 0.17
 9 -5 -8 18.45 0.41
 11 -5 -8 35.41 0.58
 13 -7 -6 7.31 0.31
 13 -5 -8 0.77 0.24
 13 -1 -10 0.43 0.19
 14 -3 -9 -0.03 0.24
 15 4 -11 0.56 0.15
 16 -7 -5 0.71 0.23
 16 0 -10 -0.09 0.17
 17 -2 -9 16.59 0.43
 17 6 -11 0.06 0.11
 19 -3 -8 0.51 0.24
 20 -5 -5 3.22 0.33
 22 -4 -4 0.32 0.25
 23 -3 -4 1.57 0.25
 23 1 -8 1.52 0.27
 23 4 -9 1.30 0.18
 24 -2 -4 -0.05 0.21
 24 7 -9 0.63 0.12
 24 7 -9 0.23 0.07
 25 -1 -4 -0.06 0.19
 25 2 -7 -0.02 0.23
 26 1 -5 4.79 0.27
 26 1 -3 0.67 0.21
 28 6 -4 0.42 0.17
 28 7 -5 -0.00 0.15
 10 -3 -9 -0.23 0.23
 11 -6 -7 17.49 0.41
 12 -3 -9 33.70 0.58
 13 -6 -7 30.15 0.55
 16 -6 -6 13.65 0.43
 16 -4 -8 46.09 0.71
 17 1 -10 1.02 0.19
 18 -6 -4 31.87 0.59
 18 -1 -9 15.81 0.42
 18 2 -10 1.44 0.20
 19 -5 -6 20.03 0.52
 19 -4 -7 0.60 0.26
 19 3 -10 1.18 0.18
 20 -5 -3 346.13 1.79
 20 -2 -8 10.21 0.38
 20 4 -10 -0.24 0.14
 21 -4 -5 20.20 0.52
 21 -1 -8 0.72 0.25
 22 0 -8 0.31 0.22
 22 3 -9 0.40 0.19
 25 0 -5 1.17 0.23
 25 0 -3 4.08 0.30
 25 1 -6 1.85 0.27
 25 5 -8 0.37 0.14
 26 5 -7 2.38 0.23
 27 3 -4 5.60 0.27
 27 4 -5 6.20 0.29
 27 5 -6 9.34 0.30
 14 0 -10 0.72 0.20
 15 -2 -9 0.48 0.24
 16 -5 -7 19.44 0.49
 17 -6 -5 37.25 0.63
 20 -4 -6 30.71 0.62
 20 -4 -2 20.15 0.46
 20 -3 -7 77.40 0.92
 20 1 -9 0.73 0.21
 21 -4 -3 45.49 0.69
 21 -3 -6 27.11 0.61
 21 -2 -7 1.02 0.26
 21 2 -9 2.57 0.24
 22 -3 -5 7.18 0.37
 22 -3 -3 69.55 0.84
 22 -1 -7 1.51 0.31
 23 -2 -5 0.48 0.23
 23 -2 -3 -0.27 0.21
 23 0 -7 3.15 0.28
 23 6 -9 3.81 0.22
 24 -1 -3 4.53 0.29
 24 0 -6 -0.05 0.26
 24 1 -7 1.13 0.23
 24 4 -8 1.66 0.22
 25 1 -2 49.13 0.66
 25 7 -8 0.05 0.14
 27 4 -3 0.70 0.17
 28 8 -4 1.35 0.16
 12 0 -10 0.85 0.20
 14 -6 -6 0.29 0.18
 14 -4 -8 2.24 0.25
 15 1 -10 8.44 0.31
 15 6 -11 0.68 0.15
 16 7 -11 0.41 0.13
 17 -5 -6 1.93 0.27
 19 -5 -4 41.40 0.66
 20 6 -10 0.43 0.14
 21 -3 -2 0.58 0.22
 22 -2 -6 2.46 0.29
 22 -2 -2 87.38 0.90
 23 -1 -6 5.18 0.33
 23 -1 -2 0.92 0.25
 24 0 -2 12.16 0.38
 26 2 -4 3.45 0.24
 26 7 -7 1.18 0.19
 27 7 -6 2.62 0.19
 10 -4 -8 32.30 0.53
 12 -5 -7 12.52 0.39
 12 -4 -8 17.25 0.43
 13 -2 -9 17.30 0.45
 16 -1 -9 0.28 0.22
 16 2 -10 7.77 0.30
 17 -4 -7 0.82 0.25
 18 -5 -5 8.52 0.37
 18 -2 -8 48.15 0.72
 19 5 -10 -0.02 0.15
 20 -4 -4 24.85 0.55
 22 5 -9 4.69 0.25
 23 3 -8 2.77 0.24
 23 8 -9 1.55 0.16
 25 1 -4 2.43 0.26
 25 4 -7 1.84 0.23
 25 9 -8 0.24 0.11
 26 3 -5 2.07 0.22
 26 3 -3 9.17 0.34
 27 5 -4 8.76 0.31
 27 6 -5 3.87 0.23
 27 6 -3 1.08 0.19
 27 9 -6 -0.18 0.14
 11 -2 -9 10.17 0.34
 13 1 -10 4.46 0.27
 15 -3 -8 18.93 0.48
 17 0 -9 0.48 0.22
 17 3 -10 14.27 0.37
 18 -4 -6 78.24 0.93
 18 -3 -7 58.15 0.82
 18 4 -10 0.09 0.16
 19 -4 -5 10.75 0.40
 19 -1 -8 11.03 0.40
 20 0 -8 2.46 0.28
 20 8 -10 0.47 0.14
 21 1 -8 1.42 0.25
 21 4 -9 0.21 0.19
 22 -2 -4 2.62 0.28
 22 2 -8 -0.00 0.21
 23 -1 -4 15.55 0.45
 24 0 -4 5.80 0.31
 24 3 -7 3.86 0.28
 24 6 -8 0.84 0.17
 25 2 -5 0.45 0.21
 25 3 -6 4.23 0.28
 26 9 -7 1.34 0.17
 13 -3 -8 11.47 0.39
 14 -1 -9 3.54 0.29
 14 2 -10 25.86 0.51
 15 -5 -6 86.57 0.92
 16 -5 -5 2.40 0.25
 17 -5 -4 6.23 0.30
 18 1 -9 8.48 0.34
 19 -4 -3 3.14 0.26
 19 -3 -6 8.39 0.39
 19 -2 -7 48.01 0.76
 20 -3 -5 110.79 1.09
 20 3 -9 5.28 0.28
 20 10 -10 0.77 0.14
 22 7 -9 0.14 0.19
 23 2 -7 1.04 0.24
 24 2 -6 0.22 0.22
 25 2 -3 29.25 0.55
 25 3 -2 4.04 0.25
 25 6 -7 0.12 0.19
 26 4 -4 2.66 0.25
 27 7 -4 10.62 0.32
 27 8 -5 9.57 0.29
 11 -3 -8 31.41 0.54
 12 -1 -9 22.51 0.48
 13 -4 -7 1.87 0.24
 15 0 -9 9.59 0.38
 15 3 -10 -0.17 0.20
 19 7 -10 0.19 0.15
 20 -3 -3 0.68 0.23
 20 -2 -6 44.58 0.73
 20 -1 -7 22.89 0.55
 21 -2 -5 12.34 0.43
 21 -2 -3 34.51 0.60
 21 -1 -6 0.56 0.26
 21 0 -7 0.00 0.25
 22 -1 -5 1.40 0.28
 22 0 -6 5.83 0.38
 22 1 -7 15.44 0.46
 23 0 -5 1.22 0.26
 23 0 -3 3.63 0.31
 23 1 -6 10.02 0.40
 23 5 -8 2.06 0.23
 24 1 -3 2.92 0.27
 24 8 -8 0.39 0.15
 26 5 -5 0.92 0.20
 26 5 -3 4.58 0.29
 27 8 -3 1.19 0.18
 27 10 -5 0.09 0.15
 10 -1 -9 21.00 0.45
 12 2 -10 3.67 0.26
 14 -2 -8 2.31 0.29
 16 -4 -6 13.08 0.41
 16 -3 -7 77.15 0.90
 16 4 -10 0.08 0.20
 17 -4 -5 6.65 0.33
 17 5 -10 2.90 0.23
 18 -4 -4 3.03 0.25
 18 6 -10 0.95 0.17
 19 9 -10 12.16 0.31
 20 -2 -2 7.07 0.31
 21 6 -9 1.41 0.22
 22 -1 -3 29.67 0.58
 22 4 -8 0.51 0.22
 22 9 -9 1.22 0.18
 23 1 -2 0.74 0.24
 24 2 -2 38.04 0.60
 24 5 -7 4.46 0.28
 24 10 -8 0.24 0.13
 25 3 -4 2.14 0.25
 25 5 -6 0.11 0.21
 25 8 -7 0.31 0.18
 27 9 -4 2.76 0.21
 13 0 -9 0.13 0.23
 13 3 -10 2.45 0.25
 16 1 -9 2.99 0.26
 17 -3 -6 3.17 0.29
 17 -2 -7 0.41 0.26
 17 2 -9 -0.21 0.24
 18 0 -8 0.26 0.23
 19 -3 -4 13.20 0.40
 19 1 -8 21.04 0.51
 19 11 -10 -0.32 0.13
 20 2 -8 0.39 0.24
 20 5 -9 0.99 0.22
 21 -1 -2 0.48 0.21
 21 3 -8 2.70 0.28
 22 0 -2 6.88 0.32
 22 11 -9 0.87 0.15
 23 7 -8 0.02 0.18
 24 2 -4 0.93 0.23
 25 4 -5 2.53 0.25
 25 10 -7 0.37 0.18
 26 6 -4 -0.16 0.20
 26 7 -5 14.59 0.41
 26 10 -6 1.89 0.18
 27 11 -4 0.04 0.14
 11 0 -9 0.22 0.22
 12 -2 -8 6.87 0.32
 14 -4 -6 21.29 0.46
 14 4 -10 0.32 0.23
 15 -1 -8 7.53 0.35
 18 -3 -5 6.91 0.34
 18 -1 -7 15.38 0.47
 18 3 -9 0.10 0.21
 18 8 -10 4.10 0.22
 21 8 -9 0.04 0.18
 22 0 -4 0.30 0.23
 22 3 -7 58.25 0.82
 23 1 -4 4.49 0.32
 23 4 -7 1.75 0.26
 24 4 -6 7.95 0.35
 25 4 -3 11.40 0.38
 25 5 -2 -0.08 0.14
 25 12 -7 2.81 0.18
 26 7 -3 0.60 0.22
 26 12 -6 0.09 0.10
 26 12 -6 0.11 0.08
 10 -2 -8 7.06 0.30
 12 -3 -7 0.29 0.21
 14 1 -9 3.02 0.28
 15 5 -10 6.61 0.28
 16 6 -10 -0.26 0.16
 17 7 -10 0.50 0.17
 18 -2 -6 25.11 0.55
 18 10 -10 13.18 0.32
 19 -2 -5 0.41 0.24
 19 -1 -6 9.93 0.40
 19 0 -7 3.96 0.32
 20 -1 -5 2.92 0.29
 20 1 -7 24.71 0.57
 21 2 -7 1.67 0.28
 22 6 -8 2.48 0.27
 23 3 -6 2.43 0.30
 23 9 -8 -0.06 0.16
 24 3 -3 4.91 0.30
 24 7 -7 -0.05 0.21
 25 5 -4 3.90 0.29
 25 7 -6 0.62 0.20
 26 8 -4 0.30 0.22
 26 9 -5 3.13 0.23
 12 4 -10 48.38 0.66
 13 -1 -8 4.94 0.30
 15 -3 -6 1.23 0.22
 15 -2 -7 13.62 0.42
 15 2 -9 8.91 0.35
 18 12 -10 0.38 0.15
 19 -2 -3 10.82 0.37
 20 -1 -3 10.46 0.39
 20 0 -6 6.71 0.37
 20 7 -9 1.03 0.22
 21 0 -5 3.20 0.30
 21 1 -6 1.89 0.31
 21 5 -8 1.80 0.25
 21 10 -9 0.13 0.16
 21 12 -9 0.76 0.15
 22 1 -5 0.03 0.24
 22 2 -6 1.63 0.28
 23 2 -3 2.56 0.27
 23 6 -7 3.97 0.32
 23 11 -8 0.11 0.13
 23 13 -8 0.00 0.12
 24 4 -2 14.43 0.40
 25 6 -5 0.41 0.21
 26 9 -3 4.66 0.27
 26 11 -5 1.26 0.20
 10 1 -9 41.90 0.62
 11 -1 -8 26.91 0.52
 12 1 -9 1.42 0.23
 13 5 -10 0.28 0.22
 16 -1 -7 10.02 0.39
 16 3 -9 0.75 0.24
 17 4 -9 25.83 0.53
 17 9 -10 2.18 0.20
 18 2 -8 14.92 0.46
 19 3 -8 2.02 0.28
 20 4 -8 4.24 0.31
 21 0 -3 31.86 0.59
 22 1 -3 55.46 0.75
 22 8 -8 0.18 0.20
 23 3 -2 56.17 0.74
 24 4 -4 18.60 0.47
 24 6 -6 3.91 0.29
 24 9 -7 0.44 0.20
 25 6 -3 25.87 0.52
 26 10 -4 1.12 0.23
 13 -2 -7 39.14 0.61
 13 2 -9 19.33 0.48
 14 0 -8 20.15 0.49
 14 6 -10 0.42 0.19
 15 7 -10 0.22 0.18
 16 -2 -6 164.48 1.27
 16 8 -10 0.03 0.17
 17 -2 -5 8.69 0.36
 17 0 -7 12.61 0.43
 17 11 -10 6.81 0.26
 18 -2 -4 41.86 0.64
 20 9 -9 5.54 0.28
 21 1 -2 14.84 0.42
 22 2 -2 1.17 0.21
 22 5 -7 1.71 0.28
 23 3 -4 6.92 0.34
 23 5 -6 0.38 0.24
 24 11 -7 3.54 0.23
 24 13 -7 1.92 0.17
 25 7 -4 12.34 0.40
 25 8 -5 2.66 0.24
 26 11 -3 0.13 0.15
 26 12 -4 0.22 0.19
 26 14 -4 2.22 0.19
 11 5 -10 3.94 0.25
 15 1 -8 3.25 0.28
 17 -1 -6 9.27 0.38
 17 13 -10 3.71 0.19
 18 -1 -5 1.18 0.24
 18 1 -7 23.52 0.57
 19 -1 -4 30.21 0.57
 19 2 -7 0.29 0.26
 20 3 -7 0.17 0.26
 20 11 -9 0.14 0.17
 20 13 -9 7.15 0.27
 21 4 -7 0.78 0.27
 21 7 -8 3.33 0.28
 22 2 -4 18.80 0.50
 22 4 -6 2.55 0.34
 22 10 -8 0.07 0.20
 23 8 -7 0.01 0.23
 24 5 -3 0.04 0.21
 24 8 -6 1.25 0.23
 11 2 -9 11.24 0.37
 12 0 -8 1.29 0.22
 12 6 -10 0.63 0.19
 14 3 -9 4.80 0.30
 15 4 -9 2.52 0.29
 16 10 -10 0.99 0.18
 18 0 -6 6.32 0.34
 19 0 -5 11.50 0.41
 19 1 -6 -0.12 0.24
 20 1 -5 0.13 0.24
 20 2 -6 29.43 0.62
 20 6 -8 4.10 0.32
 21 2 -5 3.91 0.31
 21 3 -6 1.60 0.29
 22 3 -5 2.99 0.30
 22 12 -8 0.34 0.17
 22 14 -8 4.12 0.20
 23 4 -3 0.39 0.25
 24 6 -4 0.18 0.25
 24 6 -2 -0.25 0.20
 25 8 -3 1.32 0.24
 25 10 -5 -0.17 0.19
 25 16 -5 0.23 0.12
 10 0 -8 9.83 0.33
 13 7 -10 0.31 0.20
 14 8 -10 0.44 0.17
 15 0 -7 5.01 0.31
 15 9 -10 3.68 0.25
 16 5 -9 0.48 0.22
 16 12 -10 1.43 0.18
 16 14 -10 5.25 0.21
 17 3 -8 8.73 0.38
 17 6 -9 -0.10 0.20
 18 4 -8 5.19 0.35
 19 5 -8 10.63 0.40
 21 9 -8 0.02 0.23
 22 3 -3 16.32 0.48
 22 7 -7 15.93 0.46
 23 7 -6 4.17 0.31
 23 10 -7 1.03 0.22
 23 16 -7 0.02 0.13
 24 10 -6 0.45 0.22
 25 9 -4 0.86 0.22
 25 12 -5 1.13 0.20
 25 14 -5 5.98 0.25
 12 3 -9 10.81 0.37
 13 1 -8 1.51 0.25
 15 -1 -6 1.23 0.22
 15 11 -10 0.25 0.20
 16 1 -7 -0.25 0.22
 19 0 -3 3.02 0.27
 20 1 -3 -0.12 0.21
 21 2 -3 34.07 0.62
 21 6 -7 1.64 0.31
 21 11 -8 2.33 0.27
 23 5 -4 2.14 0.27
 23 5 -2 1.29 0.22
 23 12 -7 2.60 0.24
 23 14 -7 1.95 0.21
 24 7 -3 31.17 0.60
 24 12 -6 0.79 0.20
 25 10 -3 1.44 0.23
 25 11 -4 0.43 0.23
 10 3 -9 29.94 0.53
 11 1 -8 7.25 0.33
 11 7 -10 3.01 0.24
 12 8 -10 3.02 0.26
 13 4 -9 2.12 0.27
 13 9 -10 3.43 0.26
 14 2 -8 26.85 0.55
 14 10 -10 1.46 0.19
 15 13 -10 -0.03 0.16
 15 15 -10 3.76 0.19
 16 0 -6 0.19 0.21
 17 2 -7 20.81 0.53
 17 8 -9 3.37 0.29
 18 3 -7 13.19 0.45
 19 4 -7 17.96 0.52
 20 5 -7 11.13 0.43
 20 8 -8 2.59 0.27
 21 13 -8 0.10 0.17
 21 15 -8 4.71 0.23
 22 4 -4 5.95 0.34
 22 4 -2 17.04 0.43
 22 6 -6 0.34 0.26
 22 9 -7 0.87 0.25
 23 9 -6 1.42 0.29
 24 8 -4 25.40 0.54
 24 8 -2 2.14 0.23
 24 9 -5 3.43 0.28
 25 12 -3 16.76 0.41
 25 13 -4 5.35 0.28
 25 15 -4 7.73 0.29
 25 16 -3 3.75 0.21
 13 0 -7 59.57 0.75
 14 5 -9 0.22 0.20
 14 16 -10 0.25 0.13
 15 3 -8 1.98 0.27
 15 6 -9 2.38 0.27
 16 7 -9 0.33 0.23
 17 0 -5 2.85 0.27
 17 1 -6 0.24 0.24
 18 0 -4 2.11 0.23
 18 6 -8 16.49 0.48
 19 1 -4 1.95 0.25
 19 7 -8 0.28 0.24
 20 2 -2 2.97 0.24
 20 4 -6 13.90 0.50
 20 10 -8 2.11 0.29
 21 3 -4 43.67 0.71
 21 3 -2 28.30 0.53
 21 4 -5 7.36 0.40
 21 5 -6 25.54 0.59
 22 5 -5 48.00 0.76
 22 11 -7 5.27 0.33
 22 17 -7 5.13 0.22
 23 6 -3 7.30 0.34
 24 11 -5 0.04 0.24
 24 17 -5 1.77 0.19
 25 14 -3 0.55 0.17
 11 4 -9 23.97 0.50
 12 2 -8 0.89 0.25
 13 11 -10 1.01 0.22
 14 12 -10 0.31 0.17
 14 14 -10 -0.10 0.17
 17 5 -8 13.00 0.44
 17 10 -9 0.09 0.23
 18 1 -5 20.07 0.50
 18 2 -6 14.31 0.46
 19 2 -5 6.56 0.35
 19 3 -6 93.48 1.04
 20 3 -5 0.21 0.27
 21 8 -7 -0.08 0.24
 22 8 -6 3.37 0.34
 22 13 -7 0.15 0.21
 22 15 -7 -0.15 0.19
 23 7 -4 9.20 0.38
 23 7 -2 77.70 0.87
 23 11 -6 0.87 0.23
 23 17 -6 0.63 0.15
 24 9 -3 7.64 0.34
 24 10 -4 0.42 0.24
 24 10 -2 3.43 0.29
 24 13 -5 0.29 0.21
 24 15 -5 15.42 0.38
 24 18 -4 0.34 0.15
 11 9 -10 6.14 0.28
 12 5 -9 12.79 0.40
 12 10 -10 1.17 0.21
 13 17 -10 0.16 0.12
 15 2 -7 2.46 0.30
 16 9 -9 1.00 0.26
 17 18 -9 0.17 0.09
 19 9 -8 7.99 0.36
 20 7 -7 6.92 0.38
 20 12 -8 10.01 0.36
 20 14 -8 2.30 0.25
 20 16 -8 0.19 0.17
 22 5 -3 8.14 0.37
 23 13 -6 0.03 0.21
 23 15 -6 9.38 0.32
 10 2 -8 8.88 0.33
 13 3 -8 2.37 0.27
 13 6 -9 14.01 0.42
 13 13 -10 1.01 0.18
 13 15 -10 2.16 0.18
 14 7 -9 9.99 0.37
 15 8 -9 0.84 0.22
 16 3 -7 58.32 0.81
 17 4 -7 19.62 0.52
 17 12 -9 5.34 0.29
 17 16 -9 0.33 0.15
 18 5 -7 14.70 0.49
 18 8 -8 3.98 0.31
 19 2 -3 15.30 0.43
 19 6 -7 4.43 0.34
 20 3 -3 10.40 0.38
 21 4 -3 14.41 0.44
 21 7 -6 7.37 0.40
 21 10 -7 0.60 0.24
 21 18 -7 10.09 0.28
 22 6 -4 0.25 0.27
 22 6 -2 0.22 0.21
 22 7 -5 24.30 0.57
 23 8 -3 31.47 0.61
 24 11 -3 6.84 0.32
 24 12 -4 0.07 0.21
 24 12 -2 0.17 0.22
 24 14 -4 -0.22 0.22
 24 16 -4 2.03 0.23
 24 17 -3 0.01 0.17
 10 5 -9 23.52 0.50
 11 11 -10 2.92 0.22
 12 12 -10 5.47 0.26
 12 14 -10 0.75 0.19
 14 4 -8 11.11 0.40
 15 1 -6 0.19 0.20
 15 5 -8 15.06 0.46
 16 11 -9 4.84 0.31
 17 7 -8 0.09 0.26
 17 14 -9 2.36 0.22
 19 11 -8 0.97 0.24
 20 6 -6 26.84 0.61
 20 9 -7 12.15 0.44
 21 5 -4 7.43 0.37
 21 6 -5 28.62 0.62
 21 12 -7 0.56 0.24
 22 10 -6 1.85 0.27
 22 18 -6 0.45 0.18
 23 9 -4 33.18 0.64
 23 9 -2 24.49 0.52
 23 18 -5 2.99 0.21
 24 13 -3 34.46 0.59
 24 15 -3 19.02 0.43
 11 3 -8 1.89 0.25
 11 6 -9 27.73 0.54
 11 13 -10 15.58 0.38
 13 2 -7 0.43 0.21
 15 10 -9 2.52 0.29
 16 2 -6 9.77 0.38
 16 17 -9 1.25 0.19
 17 2 -5 7.36 0.35
 17 3 -6 18.09 0.49
 18 2 -4 0.04 0.19
 18 4 -6 17.97 0.51
 18 10 -8 1.63 0.30
 19 5 -6 31.15 0.64
 19 13 -8 3.93 0.29
 19 15 -8 9.93 0.34
 19 17 -8 1.66 0.18
 20 4 -2 92.60 0.92
 20 5 -5 0.29 0.26
 21 5 -2 49.18 0.69
 21 9 -6 1.99 0.33
 21 14 -7 2.43 0.25
 21 16 -7 1.14 0.20
 22 7 -3 28.37 0.60
 22 9 -5 3.40 0.35
 22 12 -6 0.96 0.24
 23 16 -5 0.33 0.17
 23 19 -4 3.11 0.21
 11 15 -10 -0.06 0.15
 12 4 -8 -0.17 0.21
 12 7 -9 26.26 0.55
 13 8 -9 10.72 0.39
 14 9 -9 -0.02 0.20
 16 13 -9 5.01 0.27
 16 15 -9 0.62 0.18
 18 3 -5 0.31 0.23
 19 4 -5 7.80 0.37
 19 8 -7 2.50 0.31
 20 11 -7 1.24 0.27
 20 19 -7 3.24 0.20
 22 8 -4 0.68 0.25
 22 14 -6 7.75 0.35
 22 16 -6 3.15 0.25
 23 10 -3 44.80 0.69
 23 11 -4 3.62 0.31
 9 6 -9 32.40 0.56
 13 5 -8 93.09 0.99
 15 4 -7 -0.01 0.23
 15 12 -9 1.92 0.23
 15 18 -9 0.25 0.15
 16 5 -7 52.76 0.79
 17 6 -7 21.89 0.55
 17 9 -8 1.01 0.26
 18 7 -7 4.74 0.35
 18 12 -8 -0.01 0.23
 18 18 -8 7.04 0.28
 20 8 -6 0.37 0.27
 20 13 -7 7.28 0.38
 20 17 -7 4.62 0.27
 21 6 -3 59.66 0.81
 21 8 -5 2.71 0.31
 21 11 -6 2.24 0.33
 21 19 -6 6.23 0.27
 22 8 -2 11.57 0.40
 22 19 -5 0.12 0.17
 23 11 -2 19.40 0.47
 23 13 -4 21.31 0.50
 23 17 -4 2.29 0.24
 10 4 -8 3.72 0.29
 10 7 -9 116.81 1.04
 14 6 -8 1.20 0.26
 14 11 -9 7.54 0.33
 14 19 -9 -0.08 0.15
 15 14 -9 1.56 0.22
 15 16 -9 0.65 0.18
 18 14 -8 7.67 0.35
 18 16 -8 3.12 0.26
 19 7 -6 0.02 0.27
 19 10 -7 1.59 0.29
 19 20 -7 0.34 0.13
 20 5 -3 31.88 0.61
 20 15 -7 7.68 0.35
 21 7 -4 13.16 0.46
 22 9 -3 59.73 0.83
 23 12 -3 6.27 0.33
 23 13 -2 9.06 0.37
 23 15 -4 0.62 0.22
 23 18 -3 3.55 0.24
 11 8 -9 56.87 0.75
 12 3 -7 5.38 0.29
 12 9 -9 0.34 0.22
 13 10 -9 0.97 0.22
 13 20 -9 1.60 0.16
 15 3 -6 0.04 0.20
 16 4 -6 0.26 0.23
 17 5 -6 0.94 0.26
 17 11 -8 19.55 0.50
 17 19 -8 -0.08 0.17
 18 6 -6 0.56 0.27
 18 9 -7 5.45 0.36
 19 4 -3 2.63 0.26
 20 7 -5 1.05 0.28
 20 10 -6 2.57 0.36
 21 7 -2 0.58 0.21
 21 13 -6 17.71 0.48
 21 15 -6 0.15 0.22
 21 17 -6 6.21 0.31
 22 10 -4 5.35 0.34
 22 20 -4 0.02 0.14
 22 21 -3 0.17 0.14
 23 14 -3 10.79 0.37
 23 15 -2 13.87 0.39
 23 16 -3 15.99 0.43
 11 5 -8 9.79 0.36
 13 4 -7 3.65 0.27
 14 13 -9 29.46 0.55
 14 15 -9 5.74 0.28
 14 17 -9 2.63 0.21
 16 10 -8 6.11 0.35
 17 4 -5 19.11 0.49
 17 8 -7 13.12 0.46
 17 13 -8 0.27 0.26
 17 17 -8 2.82 0.27
 18 4 -4 54.95 0.76
 18 5 -5 39.26 0.69
 18 21 -7 2.37 0.18
 19 6 -5 0.50 0.26
 19 12 -7 0.58 0.26
 19 18 -7 1.88 0.21
 20 6 -2 21.93 0.49
 20 20 -6 1.71 0.19
 21 8 -3 11.90 0.46
 21 10 -5 36.30 0.69
 22 10 -2 48.45 0.71
 22 12 -4 2.43 0.32
 9 8 -9 2.70 0.26
 10 9 -9 3.67 0.31
 12 6 -8 6.56 0.34
 12 11 -9 3.22 0.30
 13 7 -8 0.09 0.23
 13 12 -9 3.62 0.27
 13 18 -9 0.26 0.18
 14 8 -8 0.25 0.25
 15 6 -7 5.59 0.34
 16 7 -7 70.47 0.93
 16 20 -8 0.06 0.17
 17 15 -8 22.96 0.51
 19 9 -6 5.48 0.39
 19 14 -7 2.02 0.28
 19 16 -7 8.13 0.36
 20 9 -5 0.09 0.31
 20 12 -6 4.77 0.34
 21 9 -4 1.94 0.30
 21 12 -5 21.95 0.57
 22 11 -3 18.89 0.50
 22 14 -4 10.59 0.42
 22 18 -4 1.23 0.21
 22 20 -2 0.19 0.17
 9 5 -8 0.06 0.20
 11 10 -9 4.85 0.30
 13 14 -9 19.09 0.46
 13 16 -9 0.68 0.20
 16 12 -8 0.48 0.25
 16 18 -8 -0.22 0.22
 17 22 -7 0.22 0.14
 18 8 -6 11.86 0.46
 18 11 -7 6.78 0.38
 20 7 -3 1.79 0.30
 20 14 -6 0.74 0.26
 20 16 -6 0.28 0.29
 20 18 -6 5.04 0.30
 21 9 -2 28.13 0.56
 21 14 -5 -0.32 0.28
 21 21 -4 0.55 0.16
 21 22 -3 0.56 0.17
 22 12 -2 6.18 0.33
 22 13 -3 2.26 0.30
 22 16 -4 4.63 0.30
 22 19 -3 2.46 0.24
 8 9 -9 -0.16 0.22
 10 6 -8 10.24 0.36
 12 13 -9 6.03 0.30
 12 19 -9 0.78 0.17
 14 4 -6 39.29 0.64
 16 6 -6 2.20 0.32
 16 14 -8 9.03 0.37
 16 16 -8 3.59 0.29
 16 23 -7 3.20 0.20
 17 7 -6 17.06 0.51
 17 10 -7 23.27 0.60
 18 13 -7 10.02 0.44
 18 19 -7 -0.08 0.18
 19 6 -3 2.08 0.27
 19 8 -5 15.76 0.50
 19 11 -6 7.97 0.41
 19 21 -6 8.14 0.28
 20 21 -5 0.63 0.18
 21 10 -3 30.92 0.63
 21 11 -4 20.73 0.56
 21 16 -5 2.22 0.26
 22 14 -2 0.11 0.26
 22 15 -3 0.73 0.24
 22 17 -3 1.90 0.25
 22 18 -2 24.85 0.48
 9 10 -9 0.74 0.21
 10 11 -9 3.86 0.28
 10 21 -9 0.40 0.15
 11 7 -8 1.68 0.26
 11 12 -9 0.37 0.23
 12 5 -7 4.52 0.29
 12 8 -8 19.10 0.53
 12 15 -9 -0.20 0.19
 12 17 -9 8.15 0.31
 13 9 -8 7.87 0.37
 14 10 -8 0.24 0.24
 15 5 -6 35.47 0.64
 16 9 -7 0.49 0.29
 18 6 -4 0.07 0.26
 18 7 -5 3.51 0.32
 18 15 -7 0.78 0.26
 18 17 -7 2.85 0.27
 20 8 -2 10.91 0.38
 20 11 -5 11.87 0.46
 21 13 -4 10.30 0.45
 21 19 -4 7.11 0.33
 22 16 -2 2.57 0.26
 8 6 -8 2.15 0.25
 11 14 -9 2.09 0.27
 11 18 -9 2.43 0.25
 14 7 -7 1.84 0.29
 15 8 -7 -0.34 0.25
 16 5 -5 16.78 0.46
 17 5 -4 47.20 0.70
 17 6 -5 5.82 0.34
 17 12 -7 2.05 0.31
 17 20 -7 3.43 0.24
 18 10 -6 10.02 0.44
 18 22 -6 0.12 0.16
 19 13 -6 2.66 0.31
 19 15 -6 -0.28 0.30
 19 17 -6 1.32 0.30
 19 19 -6 1.47 0.25
 20 9 -3 39.96 0.70
 20 9 -1 0.77 0.24
 20 13 -5 5.17 0.35
 20 19 -5 -0.09 0.21
 20 22 -4 1.00 0.19
 20 23 -3 -0.09 0.15
 21 11 -2 0.13 0.22
 21 12 -3 0.94 0.31
 21 15 -4 1.97 0.32
 21 17 -4 0.07 0.25
 21 20 -3 0.59 0.24
 21 21 -2 0.23 0.17
 8 11 -9 3.24 0.28
 9 12 -9 0.31 0.24
 10 13 -9 2.90 0.26
 10 19 -9 0.05 0.20
 11 16 -9 1.21 0.23
 14 12 -8 1.37 0.29
 16 11 -7 34.89 0.69
 17 9 -6 9.43 0.43
 17 14 -7 0.70 0.28
 17 16 -7 1.33 0.31
 17 18 -7 4.94 0.32
 17 23 -6 5.72 0.25
 19 7 -2 48.47 0.69
 19 10 -5 4.74 0.36
 19 22 -5 0.34 0.17
 20 15 -5 0.17 0.25
 20 17 -5 0.63 0.24
 8 21 -9 0.55 0.15
 9 7 -8 52.63 0.72
 9 20 -9 1.37 0.18
 10 8 -8 3.06 0.31
 10 15 -9 0.73 0.22
 10 17 -9 2.76 0.27
 12 10 -8 0.20 0.28
 13 11 -8 6.30 0.35
 13 21 -8 4.03 0.25
 15 10 -7 9.11 0.45
 16 8 -6 0.74 0.26
 16 21 -7 0.23 0.18
 18 9 -5 8.62 0.41
 18 12 -6 1.32 0.30
 18 20 -6 2.00 0.25
 19 8 -3 30.84 0.63
 19 23 -4 6.22 0.27
 20 10 -2 44.94 0.72
 20 20 -4 1.16 0.25
 21 13 -2 19.81 0.51
 21 14 -3 3.32 0.30
 21 16 -3 2.97 0.28
 21 18 -3 1.79 0.26
 21 19 -2 6.25 0.31
 8 13 -9 0.22 0.24
 9 14 -9 28.59 0.55
 9 18 -9 1.67 0.24
 11 6 -7 9.74 0.38
 11 9 -8 2.12 0.29
 12 22 -8 0.24 0.15
 14 6 -6 6.74 0.33
 14 9 -7 20.90 0.55
 15 7 -6 33.82 0.65
 15 22 -7 2.39 0.22
 16 13 -7 6.46 0.41
 16 19 -7 4.27 0.29
 16 24 -6 0.88 0.16
 17 8 -5 0.11 0.25
 18 7 -3 48.20 0.72
 18 8 -4 29.14 0.62
 18 14 -6 0.76 0.29
 18 18 -6 2.71 0.29
 18 23 -5 -0.09 0.17
 19 12 -5 21.60 0.57
 19 20 -5 8.49 0.35
 19 24 -3 1.13 0.16
 20 11 -3 5.35 0.38
 20 11 -1 0.47 0.27
 20 22 -2 3.44 0.25
 21 15 -2 0.06 0.23
 21 17 -2 1.38 0.25
 7 20 -9 0.12 0.17
 8 19 -9 -0.11 0.19
 9 16 -9 2.30 0.23
 11 23 -8 0.33 0.12
 11 23 -8 0.13 0.08
 12 7 -7 6.60 0.35
 13 13 -8 0.12 0.24
 13 19 -8 0.96 0.22
 14 23 -7 0.97 0.21
 15 25 -6 0.16 0.12
 16 7 -5 23.82 0.56
 16 15 -7 5.38 0.38
 16 17 -7 2.29 0.30
 17 7 -4 8.57 0.37
 17 11 -6 2.99 0.34
 17 21 -6 7.44 0.33
 17 24 -5 9.34 0.32
 18 16 -6 0.40 0.27
 19 9 -2 8.35 0.38
 19 14 -5 16.45 0.52
 19 16 -5 7.68 0.42
 19 18 -5 0.48 0.25
 20 16 -4 1.62 0.28
 20 18 -4 7.47 0.35
 20 21 -3 2.07 0.23
 7 14 -9 25.17 0.53
 8 8 -8 1.88 0.25
 8 15 -9 -0.08 0.21
 8 17 -9 1.10 0.21
 9 9 -8 10.04 0.41
 11 11 -8 36.72 0.71
 12 12 -8 1.26 0.26
 12 20 -8 1.19 0.24
 13 15 -8 -0.06 0.23
 13 17 -8 2.07 0.26
 13 24 -7 1.56 0.19
 15 12 -7 -0.10 0.27
 15 20 -7 8.00 0.35
 16 10 -6 84.10 1.04
 17 13 -6 0.35 0.30
 18 11 -5 14.15 0.49
 18 21 -5 1.95 0.29
 18 25 -3 3.35 0.20
 19 10 -3 16.56 0.50
 20 12 -2 37.22 0.67
 20 13 -3 14.23 0.47
 20 13 -1 1.64 0.27
 20 19 -3 0.21 0.25
 7 16 -9 9.47 0.34
 7 18 -9 2.16 0.22
 10 10 -8 16.29 0.48
 12 14 -8 0.55 0.25
 14 11 -7 6.31 0.38
 15 9 -6 4.02 0.34
 15 14 -7 6.86 0.41
 16 22 -6 0.32 0.20
 16 25 -5 7.80 0.28
 17 10 -5 40.92 0.75
 17 15 -6 1.19 0.31
 17 19 -6 0.12 0.25
 18 10 -4 0.25 0.26
 18 13 -5 12.88 0.49
 19 10 -1 23.69 0.51
 20 15 -3 11.73 0.44
 20 17 -3 18.13 0.50
 20 20 -2 4.38 0.29
 -30 0 -4 -0.13 0.24
 -29 2 -5 0.67 0.25
 -29 2 -3 0.02 0.28
 -28 4 -4 -0.43 0.32
 -27 5 -4 0.76 0.33
 -25 3 -8 0.07 0.15
 -25 3 -8 0.11 0.10
 -25 7 -4 8.31 0.56
 -24 3 1 104.34 1.34
 -24 4 -8 0.84 0.22
 -24 8 -4 6.96 0.49
 -23 1 2 0.84 0.30
 -23 4 1 7.89 0.50
 -23 5 -8 0.59 0.24
 -22 2 2 85.95 1.14
 -22 5 1 16.60 0.61
 -22 9 -5 6.55 0.46
 -22 9 -3 3.56 0.44
 -21 3 2 0.24 0.31
 -20 9 -1 0.87 0.36
 -20 10 -4 16.92 0.64
 -18 10 -6 -0.38 0.28
 -17 10 -1 6.96 0.39
 -17 11 -4 6.41 0.45
 -16 11 -3 7.53 0.45
 -30 -2 -2 1.75 0.28
 -30 -1 -3 1.32 0.28
 -28 -2 0 27.52 0.69
 -28 1 -1 7.16 0.44
 -28 2 -6 3.61 0.31
 -28 3 -5 15.85 0.53
 -28 3 -3 0.86 0.39
 -27 2 -7 -0.08 0.16
 -27 2 -7 0.22 0.12
 -26 -1 1 5.43 0.45
 -26 6 -4 0.82 0.36
 -23 8 -5 2.39 0.40
 -22 7 -7 5.70 0.39
 -22 8 -6 2.83 0.36
 -21 8 -1 7.88 0.49
 -21 9 -2 20.44 0.69
 -19 10 -5 0.96 0.35
 -18 10 -2 15.55 0.57
 -15 11 -4 14.13 0.52
 -30 -4 -2 -0.22 0.25
 -29 -2 -1 6.94 0.40
 -29 -1 -6 4.12 0.29
 -29 1 -4 2.25 0.31
 -28 2 -2 3.20 0.41
 -27 4 -5 0.82 0.30
 -27 4 -3 15.00 0.59
 -26 2 0 1.12 0.34
 -26 3 -7 1.45 0.26
 -26 5 -5 11.42 0.50
 -25 4 -7 -0.45 0.26
 -25 6 -5 1.08 0.35
 -24 4 0 51.48 1.03
 -24 5 -7 3.93 0.35
 -24 7 -3 12.63 0.60
 -23 6 -7 5.06 0.36
 -23 7 -6 1.41 0.32
 -23 8 -3 53.06 1.03
 -22 6 0 4.78 0.44
 -22 7 -1 0.06 0.35
 -22 8 -2 30.53 0.82
 -19 8 -7 2.45 0.36
 -19 9 -6 24.96 0.68
 -18 9 -1 14.83 0.55
 -30 -6 -2 0.69 0.24
 -30 -3 -5 0.18 0.19
 -30 -2 -4 0.48 0.24
 -29 -4 -1 9.61 0.46
 -29 -1 -2 -0.14 0.28
 -29 0 -5 1.78 0.27
 -29 0 -3 2.80 0.40
 -28 -4 0 1.99 0.30
 -27 3 -2 3.40 0.44
 -26 -3 1 5.03 0.42
 -26 5 -3 0.77 0.38
 -25 0 1 9.92 0.49
 -25 5 -6 2.31 0.34
 -25 6 -3 0.43 0.38
 -24 6 -6 14.80 0.55
 -23 6 -1 0.08 0.36
 -23 7 -2 24.38 0.77
 -22 0 2 6.14 0.46
 -20 5 1 27.94 0.70
 -20 9 -5 89.60 1.25
 -20 9 -3 76.53 1.17
 -19 9 -2 10.48 0.51
 -18 10 -4 21.13 0.67
 -17 10 -5 12.39 0.53
 -17 10 -3 17.36 0.59
 -29 -6 -1 3.21 0.32
 -28 -1 -1 13.34 0.52
 -28 2 -4 0.44 0.34
 -26 4 -2 3.37 0.43
 -25 4 -1 1.48 0.39
 -25 5 -2 5.80 0.49
 -24 1 1 27.45 0.71
 -24 5 -1 1.37 0.39
 -24 6 -2 8.15 0.54
 -23 2 1 0.63 0.34
 -22 3 1 5.82 0.43
 -21 1 2 0.16 0.29
 -21 4 1 21.15 0.64
 -21 5 -8 0.52 0.27
 -20 8 -6 13.15 0.57
 -19 8 -1 -0.07 0.32
 -17 9 -6 5.52 0.44
 -16 10 -4 16.56 0.55
 -15 10 -5 79.98 1.07
 -30 -5 -3 0.04 0.21
 -30 -4 -4 -0.08 0.21
 -29 -3 -6 0.23 0.16
 -29 -1 -4 0.10 0.25
 -28 0 -6 -0.19 0.23
 -28 1 -5 1.10 0.31
 -28 1 -3 0.79 0.32
 -27 3 -4 0.78 0.34
 -26 0 0 10.11 0.51
 -26 4 -4 7.28 0.47
 -25 -2 1 16.94 0.59
 -25 1 -8 0.38 0.21
 -25 5 -4 18.14 0.68
 -24 6 -4 20.72 0.68
 -23 7 -4 0.04 0.35
 -22 4 -8 0.86 0.29
 -21 8 -5 20.46 0.66
 -21 8 -3 19.13 0.66
 -20 6 0 74.47 1.08
 -20 7 -7 1.10 0.30
 -20 7 -1 114.40 1.37
 -20 8 -2 68.80 1.11
 -19 9 -4 1.06 0.35
 -18 9 -5 85.40 1.20
 -30 -7 -3 0.48 0.16
 -30 -7 -3 0.21 0.11
 -29 -3 -2 3.16 0.32
 -29 -2 -5 7.90 0.37
 -29 -2 -3 2.06 0.32
 -28 -3 -1 0.89 0.34
 -27 0 -1 2.58 0.37
 -27 1 -6 0.77 0.28
 -27 2 -5 0.15 0.29
 -27 2 -3 3.53 0.41
 -26 1 -7 1.18 0.28
 -24 2 -8 1.72 0.26
 -23 3 -8 1.41 0.28
 -22 7 -5 32.19 0.80
 -22 7 -3 68.45 1.13
 -21 6 -7 7.66 0.43
 -21 7 -6 0.56 0.32
 -21 7 -2 0.28 0.35
 -29 -5 -2 -0.08 0.28
 -28 0 -4 1.07 0.33
 -27 1 -2 0.74 0.34
 -26 -2 -8 0.26 0.19
 -26 1 -1 47.57 0.94
 -26 2 -6 0.21 0.33
 -26 3 -5 1.33 0.36
 -26 3 -3 9.72 0.53
 -25 2 -7 2.52 0.33
 -25 4 -5 0.56 0.32
 -25 4 -3 3.14 0.43
 -24 -1 1 2.81 0.38
 -24 2 0 142.25 1.54
 -24 5 -5 0.63 0.34
 -24 5 -3 0.32 0.38
 -23 0 -9 5.17 0.28
 -23 6 -3 15.01 0.62
 -22 1 -9 1.38 0.23
 -22 5 -7 2.62 0.33
 -22 6 -6 3.07 0.36
 -22 6 -2 14.46 0.60
 -21 6 -1 24.43 0.70
 -18 8 -6 51.86 0.92
 -18 8 -2 20.87 0.60
 -17 9 -4 -0.06 0.31
 -16 9 -5 37.47 0.77
 -29 -9 -2 1.46 0.25
 -29 -7 -2 0.26 0.29
 -29 -4 -5 -0.08 0.24
 -29 -3 -4 -0.64 0.25
 -28 -5 -1 0.34 0.30
 -28 -2 -6 2.90 0.29
 -28 -2 -2 1.33 0.33
 -28 -1 -5 1.40 0.29
 -28 -1 -3 10.59 0.54
 -27 -2 -7 0.43 0.24
 -26 -2 0 59.22 0.98
 -26 2 -2 5.36 0.45
 -25 -4 1 43.13 0.81
 -25 3 -2 3.47 0.43
 -24 3 -7 0.10 0.25
 -24 3 -1 96.16 1.30
 -24 4 -6 0.92 0.31
 -24 4 -2 2.60 0.41
 -23 0 1 0.25 0.31
 -23 4 -7 2.65 0.31
 -23 4 -1 7.73 0.50
 -23 5 -6 4.67 0.40
 -23 5 -2 31.60 0.81
 -22 1 1 13.05 0.52
 -22 5 -1 16.80 0.62
 -21 2 1 5.39 0.39
 -21 7 -4 10.34 0.55
 -20 3 1 9.84 0.46
 -19 8 -5 0.35 0.34
 -19 8 -3 0.29 0.31
 -18 7 -7 0.15 0.28
 -28 -9 -1 0.35 0.24
 -28 -7 -1 0.02 0.29
 -27 -2 -1 0.31 0.30
 -27 1 -4 0.82 0.33
 -25 -1 -8 0.35 0.19
 -22 6 -4 72.94 1.15
 -20 7 -5 3.13 0.39
 -20 7 -3 136.16 1.49
 -19 7 -6 1.22 0.33
 -19 7 -2 17.68 0.59
 -18 8 -4 82.50 1.16
 -16 8 -6 11.67 0.49
 -29 -10 -3 0.10 0.20
 -29 -6 -5 1.74 0.24
 -29 -6 -3 1.08 0.27
 -29 -5 -4 7.82 0.37
 -28 -4 -6 1.12 0.25
 -28 -4 -2 0.35 0.31
 -28 -2 -4 4.41 0.36
 -27 -1 -6 0.09 0.27
 -27 0 -5 0.46 0.33
 -27 0 -3 16.08 0.61
 -26 -4 -8 3.17 0.24
 -26 -4 0 1.76 0.38
 -26 -1 -1 5.48 0.42
 -26 2 -4 19.18 0.64
 -25 3 -4 0.13 0.35
 -24 -3 1 0.92 0.32
 -24 0 -8 6.98 0.36
 -24 0 0 10.70 0.57
 -24 4 -4 20.76 0.68
 -23 5 -4 21.65 0.71
 -20 4 -8 -0.13 0.25
 -19 6 -7 0.15 0.29
 -19 6 -1 6.46 0.41
 -17 8 -5 31.10 0.73
 -29 -9 -4 0.25 0.21
 -29 -8 -5 0.13 0.15
 -29 -8 -5 -0.08 0.09
 -29 -8 -3 3.39 0.27
 -28 -3 -5 8.98 0.41
 -28 -3 -3 6.97 0.41
 -27 -4 -7 1.12 0.22
 -27 -4 -1 41.77 0.80
 -26 0 -6 1.37 0.35
 -26 0 -2 7.38 0.47
 -26 1 -5 0.40 0.32
 -26 1 -3 1.46 0.38
 -23 -2 -9 2.30 0.25
 -23 -2 1 32.85 0.72
 -23 1 -8 0.55 0.26
 -22 2 -8 1.70 0.26
 -22 2 0 35.15 0.78
 -21 3 -8 0.63 0.28
 -21 6 -5 0.40 0.35
 -21 6 -3 15.92 0.61
 -20 5 -7 4.46 0.38
 -20 5 -1 26.46 0.67
 -20 6 -6 3.10 0.38
 -20 6 -2 5.70 0.44
 -28 -6 -6 0.14 0.19
 -28 -6 -2 2.76 0.32
 -27 -1 -4 12.64 0.52
 -26 -6 0 69.65 0.98
 -25 0 -7 -0.05 0.23
 -25 0 -1 10.10 0.52
 -25 1 -6 0.37 0.34
 -25 1 -2 36.72 0.84
 -25 2 -5 -0.42 0.31
 -25 2 -3 0.24 0.35
 -24 1 -7 0.48 0.29
 -24 3 -5 4.34 0.42
 -24 3 -3 3.46 0.43
 -23 4 -5 20.05 0.65
 -23 4 -3 19.37 0.68
 -22 -1 -9 1.05 0.23
 -22 -1 1 105.28 1.20
 -22 3 -1 5.57 0.43
 -22 5 -3 14.12 0.59
 -21 0 1 5.80 0.39
 -21 4 -7 1.09 0.28
 -21 4 -1 21.94 0.64
 -21 5 -6 36.10 0.81
 -21 5 -2 51.44 0.94
 -18 7 -5 2.62 0.37
 -18 7 -3 65.95 0.98
 -17 7 -6 28.75 0.70
 -15 8 -5 7.54 0.41
 -28 -10 -2 0.18 0.25
 -28 -8 -6 2.56 0.22
 -28 -8 -2 0.34 0.26
 -28 -5 -5 0.72 0.28
 -28 -4 -4 10.11 0.44
 -27 -6 -7 0.75 0.22
 -27 -6 -1 4.03 0.35
 -27 -3 -6 3.43 0.31
 -27 -3 -2 0.45 0.30
 -27 -2 -5 0.25 0.29
 -26 -3 -1 4.72 0.39
 -26 0 -4 1.22 0.41
 -25 -3 -8 -0.04 0.20
 -24 2 -2 29.27 0.77
 -23 2 -7 3.26 0.35
 -23 2 -1 1.83 0.37
 -23 3 -6 -0.21 0.29
 -23 3 -2 7.18 0.48
 -22 3 -7 6.09 0.39
 -22 4 -6 0.82 0.32
 -22 4 -2 61.38 1.03
 -21 0 -9 2.11 0.25
 -20 6 -4 19.40 0.65
 -17 6 -7 57.28 0.91
 -27 -10 -1 6.34 0.33
 -27 -8 -1 3.78 0.33
 -26 -3 -7 -0.07 0.23
 -25 1 -4 0.05 0.34
 -24 -2 -8 1.29 0.27
 -24 -2 0 218.84 1.80
 -23 -4 1 31.64 0.69
 -21 5 -4 0.86 0.39
 -19 6 -5 6.95 0.44
 -19 6 -3 97.94 1.21
 -18 4 -8 0.05 0.25
 -18 6 -6 87.21 1.15
 -15 7 -6 0.48 0.28
 -28 -11 -3 0.76 0.24
 -28 -9 -3 1.94 0.30
 -28 -7 -5 -0.08 0.25
 -28 -7 -3 4.57 0.34
 -28 -6 -4 0.20 0.27
 -27 -8 -7 0.45 0.13
 -27 -8 -7 0.05 0.08
 -27 -5 -6 9.59 0.42
 -27 -5 -2 7.62 0.42
 -27 -3 -4 5.59 0.40
 -26 -2 -6 0.50 0.31
 -26 -1 -5 5.49 0.41
 -26 -1 -3 1.36 0.36
 -25 -2 -1 17.51 0.60
 -24 2 -4 0.50 0.35
 -23 -4 -9 0.94 0.21
 -23 3 -4 1.35 0.41
 -22 -3 1 0.08 0.34
 -22 0 0 84.46 1.13
 -22 4 -4 -0.12 0.33
 -20 2 0 46.45 0.81
 -20 5 -5 2.91 0.44
 -20 5 -3 329.03 2.22
 -19 3 -8 -0.01 0.27
 -19 5 -2 37.32 0.76
 -18 5 -7 0.20 0.28
 -16 7 -5 0.90 0.30
 -28 -10 -4 0.44 0.24
 -28 -9 -5 11.24 0.36
 -28 -9 -5 3.57 0.22
 -27 -13 -2 6.11 0.33
 -27 -4 -5 7.51 0.43
 -27 -4 -3 0.51 0.31
 -26 -5 -7 2.56 0.30
 -26 -5 -1 1.02 0.29
 -25 -5 -8 0.37 0.16
 -25 -5 -8 0.15 0.11
 -25 -1 -6 2.12 0.33
 -25 -1 -2 51.85 0.95
 -25 0 -5 1.59 0.38
 -25 0 -3 4.31 0.43
 -24 -1 -1 2.03 0.40
 -24 1 -3 4.87 0.44
 -23 -1 -8 1.50 0.27
 -22 0 -8 0.07 0.23
 -21 -2 1 3.73 0.34
 -21 1 -8 0.24 0.27
 -21 4 -3 44.34 0.88
 -20 2 -8 9.02 0.44
 -20 3 -1 9.51 0.44
 -20 4 -2 20.04 0.61
 -19 4 -7 0.97 0.30
 -19 5 -6 20.03 0.63
 -18 6 -4 30.01 0.70
 -27 -11 -2 -0.08 0.26
 -27 -7 -6 3.56 0.30
 -27 -7 -2 7.87 0.41
 -26 -7 -1 17.35 0.57
 -26 -4 -2 23.08 0.66
 -26 -2 -4 4.20 0.41
 -24 -4 0 1.80 0.33
 -24 0 -6 0.39 0.30
 -24 0 -2 12.56 0.55
 -24 1 -5 3.76 0.41
 -23 0 -7 2.78 0.36
 -23 1 -2 0.41 0.33
 -23 2 -5 0.21 0.36
 -23 2 -3 0.14 0.34
 -22 -3 -9 0.15 0.22
 -22 2 -2 88.74 1.19
 -22 3 -5 6.62 0.45
 -22 3 -3 67.71 1.08
 -21 2 -1 5.18 0.39
 -21 3 -2 0.24 0.31
 -20 3 -7 70.58 1.03
 -20 4 -6 28.49 0.72
 -17 6 -5 36.66 0.75
 -16 6 -6 12.97 0.50
 -27 -14 -3 2.35 0.23
 -27 -11 -6 0.48 0.19
 -27 -9 -6 0.26 0.22
 -27 -9 -2 13.87 0.47
 -27 -6 -5 4.90 0.34
 -27 -5 -4 10.19 0.47
 -26 -11 -1 5.09 0.35
 -26 -9 -1 2.19 0.35
 -26 -7 -7 0.90 0.24
 -26 -4 -6 0.05 0.29
 -26 -3 -5 1.79 0.36
 -26 -3 -3 10.38 0.51
 -25 -4 -1 50.30 0.90
 -25 -1 -4 3.05 0.39
 -24 -4 -8 1.54 0.24
 -23 -6 -9 3.16 0.22
 -22 1 -7 1.54 0.31
 -22 2 -6 2.53 0.39
 -21 -2 -9 2.83 0.28
 -21 2 -7 0.70 0.29
 -21 3 -6 24.58 0.68
 -20 -1 -9 0.90 0.25
 -19 0 -9 1.85 0.26
 -19 5 -4 33.99 0.77
 -16 5 -7 17.10 0.52
 -27 -8 -3 1.63 0.29
 -27 -7 -4 11.87 0.50
 -26 -9 -7 1.43 0.23
 -25 -9 -8 0.22 0.16
 -25 -4 -7 2.08 0.30
 -25 -2 -3 31.69 0.77
 -24 -6 0 87.73 1.11
 -24 -3 -1 1.97 0.34
 -24 0 -4 5.91 0.45
 -23 -3 -8 2.36 0.30
 -22 -2 0 303.02 2.02
 -21 3 -4 8.62 0.48
 -20 4 -4 29.33 0.73
 -18 5 -5 8.15 0.46
 -18 5 -3 6.84 0.38
 -17 3 -8 5.84 0.38
 -17 5 -6 2.24 0.36
 -27 -13 -4 6.41 0.30
 -27 -12 -3 0.13 0.22
 -27 -10 -5 -0.08 0.25
 -27 -10 -3 6.05 0.35
 -27 -8 -5 11.15 0.43
 -26 -14 -2 0.58 0.23
 -26 -11 -7 0.12 0.11
 -26 -6 -6 0.93 0.26
 -26 -6 -2 23.00 0.63
 -26 -5 -3 4.79 0.40
 -26 -4 -4 3.13 0.37
 -25 -6 -1 22.24 0.64
 -25 -3 -6 3.99 0.37
 -25 -2 -5 0.75 0.33
 -24 -3 -7 3.75 0.34
 -24 -1 -3 3.42 0.40
 -23 -8 -9 1.02 0.17
 -23 -2 -1 33.13 0.78
 -23 1 -4 16.55 0.61
 -22 -5 -9 3.01 0.27
 -22 2 -4 2.82 0.39
 -21 -4 1 1.56 0.30
 -20 -6 -10 0.52 0.17
 -19 4 -5 9.84 0.47
 -19 4 -3 3.41 0.34
 -18 2 -8 45.39 0.79
 -17 4 -7 0.61 0.28
 -27 -11 -4 -0.15 0.23
 -26 -8 -2 43.23 0.79
 -26 -5 -5 1.31 0.32
 -25 -6 -7 0.41 0.25
 -25 -3 -4 2.59 0.42
 -24 -8 0 81.55 1.04
 -24 -2 -6 -0.01 0.29
 -24 -1 -5 0.45 0.33
 -23 -1 -2 0.86 0.33
 -23 0 -5 1.90 0.36
 -23 0 -3 3.98 0.40
 -22 -2 -8 0.24 0.26
 -22 -1 -1 108.53 1.26
 -22 1 -3 30.84 0.75
 -21 -1 -8 0.93 0.27
 -21 2 -3 32.12 0.75
 -20 0 -8 2.26 0.33
 -20 1 -1 206.23 1.63
 -20 3 -3 0.40 0.32
 -19 1 -8 10.95 0.46
 -18 3 -7 56.61 0.92
 -18 4 -6 79.03 1.09
 -26 -15 -3 0.98 0.22
 -26 -12 -2 23.17 0.55
 -26 -10 -2 17.09 0.53
 -26 -8 -6 0.29 0.25
 -26 -6 -4 0.01 0.29
 -25 -12 -1 6.76 0.38
 -25 -10 -1 17.64 0.56
 -25 -8 -1 4.64 0.37
 -25 -5 -2 0.08 0.31
 -25 -4 -3 11.50 0.52
 -24 -8 -8 0.87 0.24
 -24 -5 -1 0.89 0.33
 -23 -1 -6 10.45 0.49
 -22 -4 0 23.03 0.63
 -22 -1 -7 14.67 0.52
 -22 0 -2 6.98 0.44
 -22 1 -5 1.65 0.35
 -21 -4 -9 0.50 0.25
 -21 1 -2 0.47 0.32
 -21 2 -5 12.64 0.54
 -20 2 -6 46.49 0.90
 -20 2 -2 7.91 0.41
 -19 -5 -10 -0.11 0.18
 -19 2 -7 46.73 0.85
 -19 3 -6 7.32 0.45
 -16 5 -5 2.45 0.32
 -15 5 -6 84.12 1.04
 -26 -12 -6 -0.01 0.19
 -26 -10 -6 2.32 0.27
 -26 -7 -5 15.46 0.53
 -25 -8 -7 0.31 0.24
 -25 -5 -6 0.52 0.29
 -25 -4 -5 3.33 0.37
 -24 -5 -7 4.44 0.36
 -24 -2 -4 1.28 0.36
 -23 -5 -8 1.50 0.24
 -22 -7 -9 -0.04 0.18
 -21 0 -7 -0.28 0.27
 -20 -8 -10 0.39 0.16
 -20 -3 -9 4.46 0.31
 -20 1 -7 20.95 0.61
 -19 -2 -9 11.46 0.44
 -19 3 -4 12.85 0.53
 -18 -1 -9 8.32 0.37
 -15 4 -7 6.52 0.38
 -26 -14 -4 3.03 0.26
 -26 -13 -3 2.10 0.28
 -26 -11 -3 0.31 0.26
 -26 -9 -5 3.77 0.32
 -26 -9 -3 4.90 0.36
 -26 -8 -4 0.38 0.28
 -25 -15 -2 0.17 0.22
 -25 -12 -7 1.77 0.19
 -25 -10 -7 0.30 0.22
 -25 -7 -2 9.92 0.48
 -25 -5 -4 4.61 0.40
 -24 -10 -8 0.11 0.15
 -24 -10 -8 0.15 0.11
 -24 -7 -1 17.27 0.56
 -24 -4 -6 7.47 0.43
 -24 -3 -5 4.36 0.40
 -24 -3 -3 5.76 0.44
 -23 -4 -1 33.87 0.75
 -23 -1 -4 4.06 0.41
 -22 -4 -8 0.41 0.25
 -22 0 -4 0.67 0.33
 -21 1 -4 2.95 0.36
 -20 2 -4 5.54 0.41
 -17 4 -5 6.33 0.39
 -16 2 -8 15.06 0.49
 -16 4 -6 13.73 0.49
 -26 -12 -4 -0.22 0.24
 -26 -11 -5 1.15 0.26
 -25 -9 -2 0.46 0.31
 -25 -7 -6 -0.10 0.26
 -25 -6 -5 0.80 0.32
 -23 -4 -7 1.06 0.32
 -23 -2 -5 0.37 0.32
 -23 -2 -3 3.09 0.38
 -22 -9 -9 0.97 0.20
 -22 -6 0 11.86 0.48
 -22 -3 -1 -0.27 0.33
 -21 -6 -9 1.30 0.22
 -21 -3 -8 2.66 0.29
 -19 -7 -10 0.11 0.18
 -18 3 -5 6.43 0.39
 -17 1 -8 28.71 0.64
 -16 3 -7 73.78 0.98
 -25 -16 -5 0.22 0.19
 -25 -16 -3 4.48 0.27
 -25 -15 -6 3.01 0.19
 -25 -15 -6 1.27 0.13
 -25 -13 -2 0.10 0.25
 -25 -11 -2 3.66 0.32
 -25 -9 -6 4.46 0.34
 -25 -7 -4 13.14 0.55
 -24 -9 -1 2.67 0.33
 -24 -7 -7 -0.50 0.23
 -24 -6 -2 -0.08 0.30
 -24 -4 -4 20.52 0.63
 -23 -6 -1 13.45 0.55
 -23 -3 -6 2.79 0.36
 -22 -11 -9 0.83 0.14
 -22 -11 -9 -0.00 0.09
 -22 -2 -2 1.30 0.32
 -22 -1 -5 0.43 0.32
 -22 -1 -3 55.81 0.95
 -21 -2 -1 3.75 0.35
 -21 0 -5 3.13 0.37
 -21 0 -3 31.80 0.73
 -20 -5 -9 0.49 0.26
 -20 -2 -8 0.04 0.26
 -20 1 -5 2.58 0.35
 -20 1 -3 9.63 0.47
 -19 -1 -8 19.93 0.56
 -19 2 -3 10.47 0.45
 -18 -6 -10 0.67 0.21
 -18 0 -8 0.50 0.29
 -17 2 -7 0.18 0.29
 -17 3 -6 4.13 0.36
 -25 -13 -6 0.96 0.23
 -25 -11 -6 1.57 0.26
 -25 -8 -5 3.30 0.34
 -25 -8 -3 0.68 0.31
 -24 -11 -1 8.17 0.41
 -24 -9 -7 0.20 0.25
 -24 -6 -6 2.45 0.35
 -24 -5 -5 3.57 0.38
 -24 -5 -3 -0.22 0.31
 -23 -9 -8 -0.12 0.21
 -23 -3 -4 7.20 0.46
 -22 -8 0 1.26 0.31
 -22 -6 -8 2.35 0.29
 -22 -2 -6 1.86 0.34
 -21 -8 -9 -0.01 0.22
 -21 -2 -7 2.56 0.35
 -21 -1 -6 1.40 0.34
 -21 -1 -2 16.52 0.54
 -20 -1 -7 23.84 0.66
 -20 0 -2 1.07 0.27
 -19 -9 -10 8.46 0.32
 -19 -4 -9 16.30 0.49
 -19 0 -7 3.91 0.39
 -19 1 -6 9.42 0.46
 -18 1 -7 14.58 0.54
 -18 2 -6 24.00 0.64
 -25 -15 -4 10.23 0.38
 -25 -14 -3 1.13 0.28
 -25 -12 -3 16.69 0.52
 -25 -10 -5 -0.17 0.27
 -25 -10 -3 0.86 0.28
 -25 -9 -4 1.29 0.30
 -24 -16 -2 6.51 0.33
 -24 -13 -7 2.04 0.20
 -24 -11 -7 2.70 0.27
 -24 -8 -2 2.53 0.33
 -23 -13 -8 -0.03 0.17
 -23 -11 -8 -0.06 0.20
 -23 -6 -7 2.99 0.33
 -23 -5 -2 1.58 0.35
 -23 -4 -3 -0.35 0.30
 -22 -5 -1 95.87 1.16
 -22 -2 -4 19.44 0.62
 -18 -3 -9 -0.02 0.22
 -18 2 -4 42.07 0.76
 -17 -2 -9 0.45 0.23
 -14 3 -7 28.00 0.63
 -25 -13 -4 5.50 0.34
 -25 -12 -5 1.34 0.27
 -24 -18 -4 0.52 0.19
 -24 -17 -3 0.05 0.22
 -24 -16 -6 2.24 0.24
 -24 -8 -6 1.46 0.31
 -24 -6 -4 0.33 0.32
 -23 -8 -1 0.08 0.28
 -23 -5 -6 0.14 0.31
 -23 -4 -5 14.70 0.56
 -22 -5 -7 2.70 0.37
 -22 -3 -3 17.74 0.62
 -21 -10 -9 0.04 0.19
 -21 -5 -8 1.63 0.27
 -21 -4 -1 2.39 0.37
 -21 -1 -4 0.25 0.30
 -20 -7 -9 0.45 0.25
 -20 0 -4 29.20 0.69
 -19 -11 -10 0.13 0.13
 -19 -11 -10 0.08 0.08
 -19 1 -4 32.54 0.70
 -18 -8 -10 4.48 0.28
 -15 1 -8 7.03 0.40
 -15 3 -6 0.97 0.27
 -24 -17 -5 2.36 0.22
 -24 -14 -2 2.59 0.30
 -24 -12 -2 0.33 0.26
 -24 -10 -6 0.96 0.33
 -24 -10 -2 4.36 0.35
 -24 -7 -5 0.53 0.30
 -23 -10 -1 0.20 0.27
 -23 -8 -7 -0.21 0.28
 -23 -5 -4 2.45 0.42
 -22 -4 -6 2.19 0.35
 -22 -3 -5 3.73 0.39
 -21 -12 -9 1.03 0.18
 -21 -2 -3 35.21 0.75
 -20 -4 -8 4.46 0.36
 -20 -3 -1 19.12 0.53
 -17 2 -5 7.91 0.40
 -16 0 -8 7.13 0.37
 -15 2 -7 13.78 0.47
 -24 -15 -3 21.74 0.56
 -24 -14 -6 0.61 0.25
 -24 -12 -6 1.29 0.27
 -24 -9 -5 2.68 0.34
 -24 -9 -3 8.85 0.45
 -24 -8 -4 26.73 0.68
 -23 -17 -2 21.02 0.49
 -23 -16 -7 0.21 0.13
 -23 -16 -7 0.06 0.09
 -23 -12 -1 14.72 0.49
 -23 -10 -7 0.95 0.30
 -23 -7 -6 4.73 0.38
 -23 -7 -2 85.54 1.13
 -23 -6 -3 5.87 0.42
 -22 -10 -8 0.25 0.23
 -22 -7 -1 43.41 0.80
 -21 -3 -6 2.64 0.36
 -21 -3 -2 28.24 0.66
 -21 -2 -5 4.21 0.39
 -20 -6 0 76.69 0.96
 -20 -2 -2 3.46 0.32
 -20 -1 -5 0.93 0.31
 -20 -1 -3 0.28 0.29
 -19 -6 -9 0.81 0.24
 -19 -3 -8 2.30 0.29
 -19 0 -5 10.22 0.46
 -19 0 -3 3.19 0.32
 -18 -2 -8 15.57 0.52
 -17 -7 -10 0.66 0.19
 -17 -1 -8 19.38 0.55
 -16 1 -7 11.06 0.44
 -16 2 -6 158.81 1.40
 -24 -16 -4 1.84 0.25
 -24 -13 -3 33.23 0.68
 -24 -11 -5 0.37 0.26
 -24 -11 -3 7.75 0.44
 -24 -10 -4 0.23 0.28
 -23 -19 -4 2.12 0.21
 -23 -14 -7 1.82 0.21
 -23 -12 -7 2.81 0.26
 -23 -9 -2 25.96 0.67
 -23 -6 -5 4.18 0.40
 -22 -14 -8 4.78 0.26
 -22 -12 -8 0.01 0.20
 -22 -7 -7 14.85 0.51
 -22 -4 -4 5.78 0.42
 -20 -9 -9 5.42 0.30
 -20 -3 -7 0.09 0.27
 -20 -2 -6 25.66 0.68
 -19 -2 -7 0.37 0.29
 -18 -12 -10 0.42 0.17
 -18 -5 -9 0.64 0.24
 -18 -1 -7 21.46 0.60
 -18 0 -6 5.43 0.37
 -17 0 -7 12.54 0.49
 -17 1 -6 9.41 0.44
 -16 -6 -10 -0.26 0.19
 -24 -14 -4 0.11 0.27
 -24 -13 -5 -0.07 0.25
 -23 -18 -5 2.71 0.25
 -23 -18 -3 3.81 0.27
 -23 -17 -6 0.36 0.20
 -23 -15 -2 16.26 0.51
 -23 -9 -6 1.22 0.30
 -23 -7 -4 8.78 0.47
 -22 -9 -1 0.13 0.29
 -22 -6 -6 0.01 0.31
 -22 -6 -2 -0.03 0.28
 -22 -5 -5 48.50 0.88
 -22 -5 -3 8.86 0.46
 -21 -6 -1 23.43 0.60
 -21 -3 -4 44.90 0.86
 -20 -11 -9 0.78 0.21
 -20 -6 -8 3.84 0.32
 -17 -4 -9 24.55 0.57
 -16 -3 -9 0.29 0.23
 -23 -15 -6 10.26 0.41
 -23 -13 -2 8.82 0.42
 -23 -11 -6 0.56 0.31
 -23 -11 -2 20.78 0.59
 -23 -8 -5 1.89 0.34
 -22 -17 -7 6.45 0.28
 -22 -11 -1 2.07 0.30
 -22 -9 -7 0.64 0.28
 -21 -6 -7 1.62 0.31
 -21 -4 -5 6.92 0.43
 -21 -4 -3 14.46 0.53
 -20 -8 0 34.03 0.65
 -20 -5 -1 31.18 0.65
 -20 -2 -4 0.21 0.28
 -19 -8 -9 0.41 0.23
 -19 -5 -8 10.02 0.46
 -19 -1 -4 1.28 0.29
 -18 0 -4 2.26 0.28
 -17 -9 -10 2.22 0.24
 -23 -17 -4 2.61 0.26
 -23 -16 -3 21.79 0.55
 -23 -13 -6 0.03 0.26
 -23 -10 -5 0.89 0.30
 -23 -10 -3 44.15 0.84
 -23 -9 -4 34.91 0.76
 -22 -20 -4 0.34 0.19
 -22 -15 -7 0.50 0.22
 -22 -13 -1 3.87 0.32
 -22 -11 -7 6.10 0.41
 -22 -8 -2 12.86 0.51
 -22 -6 -4 0.53 0.31
 -21 -15 -8 5.61 0.28
 -21 -13 -8 0.25 0.25
 -21 -11 -8 1.47 0.27
 -21 -8 -1 2.06 0.31
 -21 -5 -6 25.87 0.67
 -20 -3 -5 0.74 0.30
 -20 -3 -3 10.86 0.45
 -18 -7 -9 0.43 0.27
 -18 -4 -8 5.80 0.36
 -17 -11 -10 6.92 0.32
 -16 -8 -10 0.13 0.22
 -15 -1 -8 3.09 0.30
 -14 1 -7 58.70 0.83
 -23 -15 -4 0.90 0.30
 -23 -14 -5 -0.37 0.25
 -23 -14 -3 11.35 0.46
 -23 -12 -5 0.48 0.28
 -23 -12 -3 7.55 0.43
 -23 -11 -4 2.89 0.34
 -22 -19 -5 0.38 0.21
 -22 -19 -3 1.34 0.22
 -22 -18 -6 0.31 0.19
 -22 -13 -7 0.21 0.25
 -22 -8 -6 3.84 0.37
 -22 -7 -5 25.86 0.68
 -22 -7 -3 27.65 0.69
 -21 -8 -7 0.24 0.28
 -21 -5 -4 7.21 0.43
 -20 -10 0 37.83 0.69
 -20 -4 -6 14.26 0.53
 -19 -16 -9 1.52 0.19
 -19 -10 -9 4.25 0.29
 -19 -4 -7 15.56 0.54
 -19 -2 -5 6.36 0.39
 -19 -2 -3 15.91 0.50
 -18 -1 -5 19.06 0.55
 -17 -13 -10 3.64 0.22
 -17 -6 -9 -0.37 0.24
 -17 -3 -8 10.27 0.44
 -16 -2 -8 3.90 0.32
 -15 -7 -10 0.74 0.23
 -15 0 -7 5.41 0.34
 -15 1 -6 1.42 0.27
 -22 -16 -2 3.08 0.30
 -22 -10 -6 2.23 0.32
 -22 -10 -2 53.27 0.88
 -22 -8 -4 0.84 0.32
 -21 -21 -4 0.03 0.18
 -21 -18 -7 12.73 0.36
 -21 -10 -1 -0.43 0.25
 -21 -7 -2 0.13 0.29
 -21 -6 -3 63.74 0.97
 -20 -7 -1 16.71 0.50
 -19 -12 -9 2.91 0.25
 -19 -7 -8 0.15 0.29
 -19 -3 -6 88.58 1.14
 -18 -3 -7 11.82 0.48
 -17 -2 -7 21.60 0.61
 -17 -1 -6 0.61 0.27
 -16 -5 -9 0.44 0.24
 -16 -1 -7 0.12 0.25
 -16 0 -6 -0.08 0.24
 -15 -4 -9 2.64 0.31
 -22 -18 -4 0.75 0.22
 -22 -17 -3 1.29 0.29
 -22 -16 -6 2.67 0.28
 -22 -14 -6 7.88 0.43
 -22 -14 -2 -0.11 0.29
 -22 -12 -6 1.30 0.29
 -22 -12 -2 6.73 0.40
 -22 -9 -5 3.86 0.40
 -21 -14 -1 7.32 0.40
 -21 -12 -1 3.29 0.34
 -21 -10 -7 -0.05 0.26
 -21 -7 -6 6.96 0.43
 -21 -6 -5 31.60 0.73
 -20 -16 -8 0.15 0.18
 -20 -10 -8 1.84 0.30
 -20 -7 -7 7.34 0.42
 -20 -4 -4 23.28 0.62
 -19 -3 -4 9.26 0.43
 -18 -9 -9 0.11 0.23
 -16 -10 -10 1.07 0.21
 -22 -11 -5 0.77 0.30
 -22 -11 -3 19.49 0.58
 -22 -10 -4 5.46 0.40
 -21 -20 -5 0.36 0.18
 -21 -20 -3 0.46 0.19
 -21 -19 -6 6.32 0.30
 -21 -16 -7 1.26 0.23
 -21 -14 -7 2.20 0.31
 -21 -12 -7 0.34 0.26
 -21 -9 -2 29.58 0.68
 -21 -7 -4 12.32 0.51
 -20 -14 -8 2.64 0.27
 -20 -12 -8 9.33 0.39
 -20 -6 -6 27.80 0.68
 -20 -6 -2 22.95 0.59
 -20 -5 -5 0.39 0.33
 -20 -5 -3 30.08 0.67
 -18 -17 -9 0.66 0.16
 -18 -11 -9 0.28 0.23
 -18 -6 -8 16.28 0.51
 -18 -2 -4 0.14 0.25
 -17 -8 -9 3.06 0.31
 -16 -14 -10 5.57 0.26
 -16 -12 -10 1.65 0.22
 -15 -9 -10 3.94 0.29
 -13 -1 -8 0.78 0.25
 -22 -16 -4 5.02 0.34
 -22 -15 -5 -0.10 0.26
 -22 -15 -3 0.44 0.25
 -22 -14 -4 9.42 0.47
 -22 -13 -5 0.08 0.30
 -22 -13 -3 2.11 0.31
 -21 -17 -2 0.99 0.29
 -21 -9 -6 1.90 0.33
 -21 -8 -5 2.82 0.36
 -20 -22 -4 1.19 0.19
 -20 -19 -7 3.37 0.23
 -20 -9 -7 11.72 0.51
 -20 -9 -1 1.32 0.27
 -19 -5 -6 32.89 0.72
 -19 -4 -5 6.76 0.40
 -19 -4 -3 2.15 0.28
 -18 -13 -9 0.79 0.24
 -17 -5 -8 13.45 0.47
 -16 -4 -8 1.96 0.29
 -15 -3 -8 1.61 0.32
 -14 -8 -10 0.27 0.23
 -14 -2 -8 27.59 0.60
 -21 -19 -4 7.23 0.34
 -21 -17 -6 6.45 0.35
 -21 -11 -6 1.65 0.32
 -21 -11 -2 -0.06 0.28
 -20 -21 -3 1.41 0.23
 -20 -20 -6 1.64 0.24
 -20 -11 -1 0.24 0.28
 -20 -8 -2 12.14 0.50
 -20 -6 -4 25.87 0.66
 -19 -17 -8 1.30 0.21
 -19 -11 -8 1.20 0.31
 -18 -5 -7 14.27 0.52
 -18 -4 -6 17.03 0.54
 -18 -3 -5 0.33 0.26
 -17 -18 -9 0.07 0.16
 -17 -4 -7 20.55 0.60
 -17 -2 -5 6.53 0.35
 -16 -7 -9 0.25 0.22
 -15 -11 -10 0.05 0.23
 -14 -1 -7 0.43 0.24
 -21 -18 -3 2.57 0.29
 -21 -15 -6 0.08 0.27
 -21 -15 -2 0.13 0.27
 -21 -13 -6 17.39 0.55
 -21 -13 -2 20.94 0.57
 -21 -10 -5 36.04 0.75
 -21 -9 -4 1.88 0.34
 -20 -21 -5 1.10 0.19
 -20 -17 -7 5.85 0.30
 -20 -15 -1 13.08 0.47
 -20 -13 -1 2.18 0.32
 -20 -11 -7 0.56 0.31
 -20 -8 -6 0.47 0.31
 -20 -7 -5 1.04 0.35
 -20 -7 -3 2.25 0.31
 -19 -23 -4 5.07 0.24
 -19 -20 -7 0.53 0.16
 -19 -15 -8 10.27 0.38
 -19 -13 -8 3.69 0.30
 -19 -8 -7 2.26 0.33
 -19 -8 -1 4.72 0.32
 -19 -5 -4 0.08 0.27
 -18 -8 -8 3.96 0.33
 -17 -10 -9 0.16 0.24
 -16 -3 -7 57.87 0.88
 -16 -2 -6 9.30 0.41
 -15 -15 -10 3.89 0.24
 -15 -13 -10 0.35 0.21
 -15 -6 -9 2.06 0.28
 -15 -2 -7 2.73 0.30
 -15 -1 -6 0.27 0.25
 -14 -5 -9 0.23 0.22
 -13 -4 -9 1.36 0.26
 -21 -17 -4 -0.32 0.22
 -21 -16 -5 2.31 0.29
 -21 -16 -3 2.48 0.29
 -21 -14 -3 4.40 0.39
 -21 -12 -5 21.08 0.60
 -21 -12 -3 0.70 0.29
 -21 -11 -4 18.95 0.58
 -20 -15 -7 7.22 0.38
 -20 -13 -7 7.83 0.39
 -19 -22 -3 0.64 0.21
 -19 -7 -2 51.39 0.80
 -19 -6 -3 2.02 0.29
 -18 -4 -4 53.28 0.83
 -17 -12 -9 5.89 0.31
 -17 -7 -8 -0.02 0.25
 -16 -9 -9 0.50 0.26
 -14 -10 -10 2.80 0.28
 -21 -15 -4 1.99 0.32
 -21 -14 -5 -0.00 0.27
 -20 -20 -4 0.66 0.22
 -20 -18 -6 5.14 0.32
 -20 -18 -2 3.29 0.29
 -20 -10 -6 3.17 0.36
 -20 -10 -2 47.03 0.81
 -20 -9 -5 0.22 0.30
 -20 -8 -4 173.87 1.54
 -19 -22 -5 0.46 0.18
 -19 -10 -7 2.26 0.32
 -19 -10 -1 21.74 0.55
 -19 -7 -6 0.22 0.29
 -19 -6 -5 0.12 0.27
 -18 -21 -7 2.82 0.23
 -18 -18 -8 6.95 0.31
 -17 -14 -9 1.97 0.23
 -16 -19 -9 1.50 0.14
 -16 -19 -9 0.73 0.10
 -16 -6 -8 1.91 0.28
 -13 -9 -10 3.66 0.28
 -12 -2 -8 0.44 0.21
 -20 -19 -5 -0.05 0.21
 -20 -19 -3 -0.08 0.24
 -20 -16 -6 0.23 0.27
 -20 -16 -2 6.09 0.37
 -20 -14 -2 43.48 0.79
 -20 -12 -6 5.35 0.38
 -20 -12 -2 36.42 0.73
 -19 -18 -7 2.06 0.24
 -19 -7 -4 26.06 0.66
 -18 -16 -8 2.59 0.28
 -18 -12 -8 0.21 0.26
 -18 -6 -6 0.13 0.28
 -18 -5 -5 40.27 0.75
 -17 -6 -7 17.76 0.55
 -16 -11 -9 5.08 0.34
 -15 -8 -9 1.05 0.27
 -15 -5 -8 17.69 0.52
 -14 -16 -10 0.41 0.15
 -14 -14 -10 0.05 0.20
 -14 -12 -10 0.09 0.20
 -14 -4 -8 10.75 0.42
 -13 -3 -8 2.33 0.28
 -20 -18 -4 7.37 0.36
 -20 -17 -5 0.67 0.30
 -20 -17 -3 19.59 0.56
 -20 -14 -6 0.69 0.28
 -20 -11 -5 11.21 0.51
 -20 -11 -3 5.07 0.40
 -20 -10 -4 15.08 0.53
 -19 -21 -4 1.51 0.26
 -19 -16 -7 7.70 0.39
 -19 -16 -1 7.37 0.37
 -19 -14 -7 1.40 0.29
 -19 -14 -1 3.89 0.34
 -19 -12 -7 -0.40 0.27
 -19 -12 -1 24.06 0.56
 -19 -9 -6 6.24 0.43
 -19 -9 -2 9.89 0.44
 -19 -8 -5 14.76 0.52
 -19 -8 -3 29.49 0.64
 -18 -23 -5 0.18 0.13
 -18 -23 -5 0.06 0.09
 -18 -23 -3 0.60 0.17
 -18 -14 -8 7.32 0.37
 -18 -9 -7 5.58 0.42
 -17 -22 -7 0.10 0.17
 -17 -19 -8 0.11 0.20
 -17 -9 -8 0.44 0.25
 -17 -5 -6 0.56 0.28
 -17 -4 -5 19.66 0.53
 -16 -13 -9 5.16 0.34
 -16 -5 -7 50.28 0.82
 -15 -20 -9 1.83 0.15
 -14 -7 -9 9.85 0.40
 -13 -6 -9 13.85 0.46
 -13 -2 -7 -0.20 0.24
 -12 -5 -9 12.14 0.42
 -20 -16 -4 1.51 0.33
 -20 -15 -5 -0.13 0.26
 -20 -15 -3 11.46 0.46
 -20 -13 -5 5.09 0.38
 -20 -13 -3 14.15 0.51
 -20 -12 -4 53.57 0.88
 -19 -20 -5 7.73 0.37
 -19 -20 -3 7.58 0.38
 -19 -19 -6 1.03 0.25
 -19 -19 -2 13.78 0.45
 -18 -19 -7 0.01 0.20
 -18 -6 -4 0.17 0.28
 -17 -24 -3 0.86 0.19
 -16 -8 -8 6.09 0.36
 -15 -10 -9 1.97 0.26
 -15 -4 -7 -0.03 0.26
 -14 -3 -7 14.60 0.45
 -13 -17 -10 0.31 0.16
 -13 -11 -10 0.62 0.22
 -19 -17 -6 1.13 0.27
 -19 -17 -2 20.99 0.57
 -19 -11 -6 7.68 0.43
 -19 -11 -2 0.10 0.27
 -19 -10 -5 5.52 0.39
 -19 -9 -4 33.79 0.71
 -18 -11 -7 7.32 0.41
 -18 -8 -6 10.82 0.46
 -18 -8 -2 0.89 0.25
 -18 -7 -5 3.61 0.33
 -18 -7 -3 47.96 0.76
 -17 -17 -8 2.97 0.26
 -17 -8 -7 12.25 0.48
 -17 -5 -4 51.47 0.79
 -16 -23 -7 3.63 0.21
 -15 -18 -9 0.36 0.18
 -15 -7 -8 0.55 0.29
 -13 -15 -10 2.53 0.25
 -13 -13 -10 0.72 0.21
 -12 -10 -10 1.22 0.25
 -19 -19 -4 1.13 0.25
 -19 -15 -6 0.15 0.27
 -19 -15 -2 0.04 0.26
 -19 -13 -6 2.27 0.33
 -19 -13 -2 0.59 0.30
 -18 -22 -4 4.58 0.29
 -18 -20 -6 2.21 0.26
 -18 -17 -7 1.97 0.28
 -18 -15 -7 1.30 0.33
 -18 -13 -7 10.61 0.45
 -18 -11 -1 23.29 0.54
 -17 -15 -8 22.52 0.55
 -17 -13 -8 0.67 0.26
 -17 -7 -6 16.76 0.53
 -17 -6 -5 5.66 0.35
 -16 -20 -8 0.07 0.17
 -15 -12 -9 2.57 0.28
 -14 -9 -9 -0.14 0.22
 -14 -6 -8 1.13 0.27
 -12 -18 -10 0.21 0.16
 -11 -9 -10 5.60 0.33
 -19 -18 -3 23.31 0.57
 -19 -16 -5 7.08 0.40
 -19 -14 -5 16.62 0.57
 -19 -12 -5 21.98 0.61
 -19 -12 -3 6.64 0.39
 -19 -11 -4 40.54 0.77
 -18 -21 -5 1.45 0.24
 -18 -21 -3 0.16 0.24
 -18 -20 -2 5.74 0.32
 -18 -15 -1 8.35 0.37
 -18 -13 -1 26.53 0.58
 -18 -10 -6 9.97 0.48
 -18 -10 -2 54.62 0.83
 -18 -8 -4 29.97 0.66
 -17 -20 -7 3.04 0.26
 -17 -10 -7 22.74 0.60
 -16 -10 -8 6.51 0.37
 -16 -5 -5 17.53 0.49
 -15 -21 -8 3.51 0.24
 -15 -14 -9 2.23 0.26
 -14 -19 -9 0.24 0.20
 -13 -8 -9 10.22 0.41
 -13 -5 -8 95.66 1.05
 -12 -12 -10 5.95 0.30
 -12 -4 -8 -0.02 0.21
 -19 -17 -4 3.32 0.33
 -19 -16 -3 5.53 0.36
 -19 -14 -3 7.86 0.42
 -19 -13 -4 20.22 0.58
 -18 -18 -6 2.28 0.29
 -18 -12 -6 1.14 0.31
 -18 -9 -5 8.70 0.43
 -18 -9 -3 18.32 0.52
 -17 -23 -4 0.15 0.19
 -17 -21 -6 8.22 0.37
 -16 -18 -8 0.21 0.21
 -16 -6 -6 1.69 0.27
 -15 -9 -8 2.60 0.30
 -15 -6 -7 5.78 0.36
 -14 -11 -9 7.03 0.36
 -14 -5 -7 20.45 0.54
 -12 -16 -10 6.71 0.28
 -12 -14 -10 0.74 0.21
 -12 -7 -9 25.08 0.56
 -11 -19 -10 3.96 0.22
 -11 -6 -9 27.23 0.56
 -18 -20 -4 2.08 0.28
 -18 -18 -2 7.78 0.39
 -18 -16 -6 0.26 0.28
 -18 -14 -6 0.28 0.29
 -18 -12 -2 6.21 0.36
 -18 -11 -5 14.25 0.51
 -18 -10 -4 0.47 0.27
 -17 -22 -5 0.02 0.20
 -17 -22 -3 0.40 0.25
 -17 -21 -2 15.13 0.46
 -17 -18 -7 5.46 0.35
 -17 -12 -7 2.46 0.33
 -17 -9 -6 8.91 0.45
 -17 -8 -5 0.02 0.25
 -17 -7 -4 8.60 0.39
 -16 -24 -4 3.53 0.28
 -16 -21 -7 -0.04 0.19
 -16 -16 -8 3.10 0.30
 -16 -14 -8 9.26 0.41
 -16 -9 -7 0.46 0.27
 -14 -22 -8 1.47 0.16
 -14 -13 -9 30.98 0.61
 -13 -20 -9 2.08 0.20
 -13 -4 -7 4.07 0.30
 -11 -11 -10 3.16 0.25
 -18 -19 -3 18.41 0.51
 -18 -17 -5 0.22 0.31
 -18 -16 -2 2.18 0.29
 -18 -14 -2 36.05 0.71
 -17 -16 -7 0.87 0.28
 -17 -14 -7 0.58 0.28
 -17 -12 -1 4.08 0.30
 -17 -8 -3 21.02 0.51
 -16 -22 -6 0.50 0.25
 -15 -19 -8 0.23 0.22
 -15 -11 -8 20.53 0.56
 -14 -15 -9 6.18 0.33
 -14 -8 -8 0.11 0.24
 -13 -23 -8 1.00 0.16
 -13 -10 -9 0.55 0.24
 -11 -17 -10 15.56 0.37
 -11 -13 -10 13.21 0.39
 -10 -10 -10 0.33 0.21
 -18 -18 -4 -0.11 0.26
 -18 -17 -3 33.61 0.69
 -18 -15 -5 0.38 0.31
 -18 -15 -3 3.87 0.38
 -18 -13 -5 11.46 0.48
 -18 -13 -3 0.42 0.27
 -18 -12 -4 26.17 0.63
 -17 -21 -4 -0.14 0.27
 -17 -19 -6 0.17 0.25
 -17 -16 -1 30.79 0.61
 -17 -14 -1 23.89 0.55
 -17 -11 -6 2.55 0.34
 -17 -9 -4 80.51 0.99
 -16 -23 -5 0.72 0.22
 -16 -23 -3 3.03 0.29
 -16 -19 -7 5.13 0.34
 -16 -11 -7 33.33 0.70
 -16 -8 -6 1.14 0.28
 -16 -7 -5 22.38 0.55
 -15 -25 -4 3.01 0.24
 -15 -22 -7 2.30 0.23
 -15 -17 -8 10.36 0.43
 -13 -12 -9 3.92 0.33
 -13 -7 -8 0.13 0.25
 -12 -21 -9 0.66 0.17
 -12 -9 -9 -0.12 0.24
 -12 -6 -8 5.61 0.36
 -11 -15 -10 -0.19 0.19
 -18 -14 -4 2.30 0.31
 -17 -20 -3 1.17 0.28
 -17 -19 -2 4.92 0.35
 -17 -17 -6 3.25 0.33
 -17 -15 -6 1.20 0.35
 -17 -13 -6 1.09 0.31
 -17 -11 -2 5.36 0.34
 -17 -10 -5 40.41 0.76
 -16 -22 -2 1.61 0.23
 -16 -17 -7 2.18 0.31
 -16 -13 -7 6.01 0.38
 -15 -24 -5 1.90 0.24
 -15 -23 -6 8.95 0.34
 -15 -15 -8 13.60 0.46
 -15 -7 -6 32.12 0.65
 -14 -26 -4 -0.14 0.12
 -14 -26 -4 0.03 0.09
 -14 -23 -7 0.69 0.18
 -14 -20 -8 1.03 0.23
 -14 -10 -8 0.58 0.25
 -14 -7 -7 2.14 0.28
 -13 -27 -4 1.43 0.18
 -13 -16 -9 0.81 0.23
 -13 -14 -9 19.06 0.49
 -11 -22 -9 0.55 0.16
 -11 -8 -9 56.10 0.80
 -11 -5 -8 9.85 0.37
 -10 -18 -10 1.65 0.18
 -10 -12 -10 0.24 0.21
 -10 -7 -9 113.18 1.09
 -17 -18 -5 15.32 0.53
 -17 -17 -2 14.52 0.50
 -17 -13 -2 0.70 0.25
 -17 -12 -5 5.63 0.38
 -17 -11 -4 1.23 0.28
 -16 -20 -6 0.16 0.26
 -16 -15 -7 5.54 0.37
 -16 -10 -6 83.33 1.05
 -16 -8 -4 23.11 0.54
 -15 -24 -3 1.37 0.22
 -15 -20 -7 8.98 0.41
 -15 -10 -7 8.95 0.42
 -14 -25 -5 0.56 0.20
 -13 -24 -7 2.14 0.22
 -13 -6 -7 12.87 0.45
 -12 -11 -9 3.14 0.27
 -10 -16 -10 0.31 0.20
 -10 -14 -10 16.48 0.43
 -9 -11 -10 0.99 0.24
 -17 -19 -4 15.83 0.51
 -17 -18 -3 21.04 0.56
 -17 -16 -5 0.42 0.28
 -17 -15 -2 4.13 0.33
 -17 -14 -5 50.18 0.84
 -16 -22 -4 2.23 0.26
 -16 -17 -1 14.94 0.47
 -16 -13 -1 0.23 0.24
 -16 -9 -5 1.86 0.29
 -15 -23 -2 -0.05 0.19
 -14 -25 -3 0.52 0.21
 -14 -24 -6 11.48 0.35
 -14 -18 -8 0.61 0.26
 -13 -26 -5 1.82 0.21
 -13 -21 -8 4.49 0.27
 -13 -9 -8 8.03 0.39
 -12 -25 -7 3.08 0.20
 -12 -5 -7 3.77 0.28
 -9 -19 -10 0.17 0.14
 -17 -16 -3 16.98 0.54
 -17 -14 -3 14.46 0.48
 -17 -13 -4 28.35 0.65
 -16 -21 -3 0.57 0.24
 -16 -20 -2 42.35 0.71
 -16 -18 -6 3.80 0.34
 -16 -15 -1 4.64 0.32
 -16 -12 -6 3.03 0.34
 -15 -23 -4 -0.04 0.25
 -15 -21 -6 0.49 0.28
 -15 -18 -7 26.07 0.60
 -15 -12 -7 0.10 0.27
 -15 -9 -6 3.75 0.35
 -14 -21 -7 0.50 0.28
 -14 -16 -8 1.08 0.27
 -14 -14 -8 2.48 0.30
 -13 -26 -3 0.43 0.19
 -13 -25 -6 2.57 0.22
 -12 -27 -5 0.62 0.13
 -12 -27 -5 0.19 0.08
 -12 -22 -8 0.13 0.21
 -12 -17 -9 8.38 0.35
 -12 -15 -9 0.28 0.22
 -12 -13 -9 6.51 0.34
 -12 -8 -8 18.15 0.53
 -11 -10 -9 4.86 0.32
 -9 -17 -10 20.94 0.45
 -9 -13 -10 2.78 0.25
 -8 -20 -10 1.78 0.17
 -16 -20 -4 0.08 0.25
 -16 -19 -5 1.14 0.28
 -16 -16 -6 10.75 0.46
 -16 -14 -6 17.43 0.55
 -16 -12 -2 13.55 0.44
 -16 -11 -5 73.47 0.98
 -16 -10 -4 0.32 0.23
 -15 -16 -7 1.31 0.30
 -15 -14 -7 6.53 0.40
 -15 -8 -5 62.88 0.86
 -13 -19 -8 0.63 0.24
 -13 -11 -8 6.32 0.36
 -13 -8 -7 0.49 0.28
 -12 -27 -3 -0.02 0.14
 -11 -7 -8 2.24 0.26
 -10 -9 -9 4.67 0.32
 -10 -6 -8 9.19 0.38
 -9 -15 -10 1.63 0.21
 -9 -5 -8 0.34 0.23
 -16 -19 -3 43.55 0.76
 -16 -18 -2 0.22 0.25
 -16 -17 -5 5.49 0.38
 -16 -16 -2 -0.13 0.29
 -16 -14 -2 0.99 0.25
 -16 -13 -5 2.21 0.32
 -15 -22 -3 5.00 0.32
 -15 -21 -2 0.22 0.27
 -15 -19 -6 4.21 0.38
 -15 -11 -6 26.72 0.63
 -14 -24 -4 2.23 0.25
 -14 -22 -6 3.49 0.30
 -14 -19 -7 0.78 0.32
 -14 -11 -7 6.42 0.38
 -14 -8 -6 2.09 0.27
 -13 -22 -7 0.08 0.21
 -13 -17 -8 1.97 0.28
 -11 -23 -8 0.72 0.18
 -11 -18 -9 2.87 0.27
 -11 -12 -9 0.65 0.22
 -10 -24 -8 1.73 0.20
 -9 -8 -9 3.00 0.26
 -8 -18 -10 3.79 0.25
 -8 -12 -10 3.08 0.25
 -16 -18 -4 16.82 0.53
 -16 -17 -3 1.62 0.29
 -16 -15 -5 7.33 0.41
 -16 -14 -4 1.55 0.29
 -16 -13 -3 41.85 0.72
 -16 -12 -4 7.68 0.38
 -15 -18 -1 34.98 0.64
 -15 -13 -6 35.27 0.72
 -15 -10 -5 2.74 0.31
 -14 -13 -7 25.15 0.62
 -13 -25 -4 12.22 0.39
 -13 -15 -8 0.19 0.25
 -12 -20 -8 1.87 0.25
 -12 -10 -8 0.19 0.24
 -12 -7 -7 6.11 0.34
 -11 -16 -9 0.87 0.23
 -11 -14 -9 2.76 0.28
 -10 -11 -9 4.19 0.33
 -9 -25 -8 1.65 0.14
 -9 -25 -8 0.60 0.09
 -8 -16 -10 6.77 0.30
 -8 -14 -10 1.04 0.22
 -7 -19 -10 6.16 0.27
 -16 -15 -3 13.90 0.47
 -15 -21 -4 2.80 0.30
 -15 -20 -5 0.13 0.25
 -15 -17 -6 0.38 0.29
 -15 -16 -1 10.69 0.40
 -15 -15 -6 96.90 1.14
 -15 -14 -1 6.35 0.32
 -14 -23 -3 8.37 0.36
 -14 -17 -7 51.51 0.82
 -14 -15 -7 39.43 0.74
 -14 -10 -6 134.77 1.27
 -13 -24 -5 0.42 0.25
 -13 -23 -6 5.32 0.32
 -12 -26 -4 7.31 0.32
 -12 -23 -7 2.38 0.24
 -12 -12 -8 1.69 0.28
 -11 -9 -8 1.62 0.28
 -7 -13 -10 8.29 0.35
 -6 -20 -10 0.05 0.16
 -15 -20 -3 0.75 0.25
 -15 -19 -2 27.59 0.60
 -15 -18 -5 19.98 0.57
 -15 -12 -5 23.52 0.58
 -15 -11 -4 38.30 0.67
 -14 -22 -2 5.90 0.33
 -14 -20 -6 0.99 0.28
 -14 -9 -5 1.07 0.25
 -13 -20 -7 0.70 0.26
 -12 -24 -6 2.00 0.25
 -12 -18 -8 0.64 0.25
 -12 -16 -8 14.85 0.51
 -11 -27 -4 0.94 0.20
 -11 -24 -7 1.48 0.21
 -11 -21 -8 -0.30 0.22
 -10 -28 -4 -0.01 0.15
 -10 -25 -7 6.33 0.29
 -10 -17 -9 2.90 0.26
 -10 -15 -9 0.87 0.27
 -10 -13 -9 2.19 0.26
 -10 -8 -8 3.05 0.28
 -9 -10 -9 0.17 0.22
 -7 -17 -10 0.68 0.20
 -7 -15 -10 1.18 0.24
 -5 -21 -10 1.40 0.17
 -15 -19 -4 14.81 0.50
 -15 -18 -3 0.97 0.33
 -15 -17 -2 19.54 0.54
 -15 -16 -5 0.79 0.28
 -15 -15 -2 51.90 0.78
 -15 -14 -5 2.74 0.32
 -15 -13 -4 35.73 0.70
 -15 -13 -2 1.83 0.26
 -14 -22 -4 3.58 0.31
 -14 -21 -5 5.14 0.36
 -14 -19 -1 38.44 0.66
 -14 -18 -6 -0.12 0.27
 -14 -12 -6 0.75 0.27
 -13 -24 -3 3.63 0.28
 -13 -18 -7 1.21 0.29
 -13 -12 -7 0.19 0.27
 -13 -9 -6 199.67 1.47
 -12 -25 -5 0.30 0.20
 -12 -9 -7 26.70 0.58
 -11 -26 -5 0.24 0.20
 -11 -25 -6 0.95 0.21
 -11 -11 -8 34.14 0.66
 -10 -22 -8 0.19 0.19
 -9 -26 -7 -0.09 0.14
 -9 -7 -8 49.81 0.71
 -8 -9 -9 -0.01 0.20
 -6 -18 -10 1.30 0.23
 -15 -16 -3 53.48 0.83
 -15 -15 -4 106.89 1.16
 -15 -14 -3 6.21 0.36
 -14 -21 -3 13.98 0.46
 -14 -20 -2 34.78 0.68
 -14 -17 -1 8.77 0.40
 -14 -16 -6 7.53 0.42
 -14 -14 -6 12.26 0.47
 -14 -11 -5 66.42 0.89
 -13 -23 -2 0.76 0.23
 -13 -21 -6 21.83 0.55
 -13 -16 -7 1.75 0.31
 -13 -14 -7 22.44 0.59
 -12 -25 -3 0.41 0.23
 -12 -21 -7 2.51 0.29
 -11 -19 -8 3.36 0.32
 -11 -8 -7 148.97 1.25
 -10 -27 -5 1.37 0.19
 -10 -26 -6 1.23 0.21
 -9 -27 -6 2.71 0.21
 -9 -23 -8 0.76 0.21
 -9 -18 -9 1.32 0.24
 -9 -12 -9 0.19 0.22
 -6 -16 -10 0.27 0.22
 -6 -14 -10 15.75 0.41
 -14 -20 -4 2.66 0.32
 -14 -19 -5 21.90 0.58
 -14 -15 -1 7.96 0.34
 -13 -23 -4 0.80 0.24
 -13 -22 -5 0.09 0.27
 -13 -11 -6 50.22 0.79
 -12 -24 -2 15.76 0.45
 -12 -19 -7 11.07 0.47
 -11 -26 -3 -0.09 0.21
 -11 -22 -7 5.62 0.32
 -11 -17 -8 3.77 0.33
 -11 -13 -8 2.15 0.29
 -10 -10 -8 15.55 0.49
 -9 -16 -9 2.99 0.29
 -9 -14 -9 31.00 0.60
 -8 -29 -3 0.61 0.15
 -8 -24 -8 3.19 0.23
 -8 -11 -9 3.32 0.28
 -7 -25 -8 2.49 0.19
 -6 -26 -8 0.15 0.14
 -5 -19 -10 0.39 0.18
 -4 -20 -10 0.67 0.19
 -14 -19 -3 144.00 1.34
 -14 -18 -2 21.37 0.55
 -14 -17 -5 0.16 0.28
 -14 -15 -5 80.51 1.01
 -14 -13 -5 0.44 0.26
 -14 -12 -4 1.41 0.24
 -13 -22 -3 0.17 0.26
 -13 -19 -6 11.46 0.46
 -12 -24 -4 4.14 0.31
 -12 -22 -6 9.56 0.40
 -12 -13 -7 61.01 0.88
 -10 -27 -3 0.66 0.20
 -10 -23 -7 4.21 0.33
 -10 -20 -8 0.33 0.23
 -9 -28 -3 0.13 0.16
 -9 -9 -8 9.85 0.41
 -8 -19 -9 0.23 0.21
 -7 -10 -9 105.07 1.04
 -5 -17 -10 4.74 0.26
 -5 -15 -10 8.60 0.34
 -3 -21 -10 4.98 0.22
 -14 -17 -3 18.66 0.56
 -14 -16 -4 12.84 0.47
 -14 -16 -2 55.34 0.80
 -14 -14 -4 5.12 0.33
 -14 -14 -2 0.29 0.22
 -13 -21 -2 23.66 0.56
 -13 -20 -5 3.02 0.32
 -13 -17 -6 31.81 0.68
 -13 -15 -6 38.68 0.74
 -13 -13 -6 1.37 0.28
 -13 -10 -5 53.36 0.76
 -12 -17 -7 15.71 0.51
 -12 -15 -7 2.57 0.32
 -12 -10 -6 1.23 0.24
 -11 -25 -4 1.00 0.25
 -11 -25 -2 0.16 0.20
 -11 -23 -6 0.24 0.25
 -11 -10 -7 0.42 0.24
 -10 -18 -8 18.92 0.51
 -10 -12 -8 0.40 0.25
 -9 -24 -7 1.83 0.27
 -9 -21 -8 10.51 0.39
 -8 -17 -9 0.85 0.22
 -8 -15 -9 0.06 0.25
 -8 -13 -9 -0.24 0.21
 -8 -8 -8 1.77 0.25
 -7 -20 -9 0.14 0.22
 -4 -18 -10 0.03 0.20
 -14 -15 -3 0.12 0.24
 -13 -21 -4 9.22 0.41
 -13 -18 -1 24.16 0.54
 -13 -12 -5 22.33 0.54
 -12 -23 -3 3.09 0.30
 -12 -20 -6 4.55 0.37
 -11 -20 -7 6.66 0.37
 -10 -26 -4 0.70 0.23
 -10 -26 -2 0.06 0.18
 -10 -24 -6 2.43 0.31
 -10 -14 -8 53.77 0.82
 -10 -9 -7 11.49 0.42
 -8 -25 -7 4.99 0.27
 -7 -29 -4 1.18 0.16
 -7 -26 -7 0.86 0.18
 -6 -27 -7 5.13 0.23
 -6 -21 -9 1.47 0.24
 -4 -16 -10 1.16 0.23
 -4 -14 -10 2.65 0.26
 -3 -19 -10 7.89 0.30
 -13 -20 -3 5.61 0.36
 -13 -19 -2 15.81 0.48
 -13 -18 -5 83.14 1.05
 -13 -16 -5 0.38 0.27
 -13 -16 -1 27.10 0.54
 -13 -14 -5 38.70 0.71
 -12 -22 -2 0.93 0.28
 -12 -21 -5 16.04 0.53
 -12 -18 -6 1.26 0.35
 -12 -12 -6 25.58 0.59
 -11 -18 -7 0.37 0.30
 -10 -21 -7 0.61 0.26
 -9 -27 -4 -0.04 0.17
 -9 -25 -6 0.76 0.23
 -9 -19 -8 7.35 0.36
 -9 -11 -8 250.60 1.65
 -8 -28 -4 3.74 0.22
 -8 -22 -8 1.28 0.25
 -7 -23 -8 0.27 0.22
 -7 -18 -9 2.41 0.26
 -7 -12 -9 1.10 0.23
 -6 -29 -5 2.19 0.18
 -6 -28 -6 0.96 0.17
 -5 -22 -9 4.89 0.25
 -4 -26 -8 1.06 0.17
 -4 -23 -9 0.68 0.18
 -3 -24 -9 3.20 0.19
 -2 -20 -10 -0.06 0.17
 -1 -21 -10 1.91 0.18
 -13 -17 -2 26.47 0.60
 -13 -13 -4 47.67 0.73
 -12 -22 -4 16.57 0.50
 -12 -16 -6 7.70 0.42
 -12 -14 -6 54.07 0.85
 -11 -24 -3 0.49 0.20
 -11 -21 -6 0.73 0.29
 -11 -16 -7 4.83 0.36
 -11 -14 -7 2.55 0.31
 -9 -13 -8 1.19 0.26
 -8 -27 -5 0.80 0.21
 -8 -26 -6 0.35 0.20
 -8 -10 -8 117.18 1.09
 -7 -28 -5 1.48 0.19
 -7 -27 -6 7.53 0.29
 -7 -16 -9 10.22 0.38
 -7 -14 -9 29.50 0.59
 -6 -24 -8 1.03 0.21
 -6 -11 -9 16.04 0.44
 -5 -25 -8 0.07 0.17
 -3 -17 -10 0.33 0.18
 -3 -15 -10 24.05 0.49
 -13 -18 -3 4.42 0.34
 -13 -17 -4 2.52 0.31
 -13 -16 -3 16.12 0.48
 -13 -15 -4 81.23 0.97
 -13 -15 -2 4.05 0.29
 -12 -21 -3 1.27 0.31
 -12 -19 -5 1.52 0.30
 -12 -19 -1 2.78 0.29
 -11 -23 -4 11.10 0.45
 -11 -23 -2 17.02 0.49
 -11 -22 -5 -0.27 0.24
 -11 -11 -6 1.84 0.24
 -10 -25 -3 0.46 0.23
 -10 -19 -7 5.19 0.36
 -10 -11 -7 11.97 0.42
 -9 -22 -7 3.40 0.30
 -9 -15 -8 18.39 0.52
 -8 -20 -8 2.99 0.31
 -6 -19 -9 -0.08 0.20
 -2 -18 -10 2.10 0.23
 -12 -20 -2 9.34 0.40
 -12 -17 -5 2.02 0.31
 -12 -13 -5 6.88 0.36
 -11 -19 -6 11.06 0.46
 -10 -22 -6 0.70 0.26
 -10 -17 -7 -0.27 0.26
 -9 -26 -3 44.25 0.67
 -8 -23 -7 15.23 0.46
 -8 -12 -8 22.82 0.55
 -7 -28 -3 10.56 0.34
 -7 -21 -8 1.48 0.29
 -7 -9 -8 13.64 0.41
 -6 -29 -3 6.45 0.26
 -6 -17 -9 21.99 0.52
 -6 -15 -9 3.58 0.29
 -6 -13 -9 16.33 0.45
 -5 -20 -9 -0.07 0.20
 -2 -16 -10 4.46 0.27
 -1 -19 -10 -0.00 0.16
 0 -20 -10 3.29 0.22
 1 -21 -10 0.50 0.13
 1 -21 -10 0.16 0.07
 -12 -19 -3 -0.02 0.31
 -12 -18 -4 67.87 0.95
 -12 -17 -1 31.61 0.58
 -12 -15 -5 12.74 0.46
 -11 -17 -6 65.64 0.93
 -11 -15 -6 4.71 0.35
 -11 -13 -6 44.62 0.74
 -10 -24 -4 3.64 0.30
 -10 -24 -2 0.63 0.23
 -10 -23 -5 4.09 0.32
 -10 -15 -7 27.99 0.62
 -9 -23 -6 1.19 0.26
 -9 -20 -7 -0.44 0.25
 -9 -10 -7 46.97 0.71
 -8 -27 -3 2.64 0.25
 -8 -18 -8 5.18 0.34
 -8 -14 -8 51.00 0.79
 -7 -24 -7 -0.37 0.21
 -6 -25 -7 0.30 0.20
 -6 -22 -8 2.64 0.30
 -6 -8 -8 0.95 0.20
 -5 -26 -7 1.54 0.19
 -5 -12 -9 6.67 0.35
 -4 -27 -7 0.44 0.12
 -4 -27 -7 0.02 0.08
 -4 -21 -9 12.13 0.37
 -3 -29 -6 0.09 0.13
 -3 -22 -9 0.79 0.17
 -2 -26 -8 0.26 0.16
 -2 -23 -9 4.74 0.25
 -1 -17 -10 2.70 0.23
 -12 -18 -2 0.23 0.23
 -12 -16 -4 13.56 0.45
 -12 -14 -4 3.65 0.28
 -11 -22 -3 1.58 0.26
 -11 -21 -2 9.75 0.41
 -11 -20 -5 0.37 0.27
 -11 -20 -1 10.50 0.40
 -10 -20 -6 1.86 0.33
 -9 -25 -4 1.00 0.25
 -9 -25 -2 6.80 0.35
 -9 -24 -5 0.15 0.23
 -9 -12 -7 67.50 0.87
 -8 -24 -6 2.23 0.27
 -7 -19 -8 0.12 0.28
 -7 -11 -8 9.35 0.37
 -5 -29 -4 1.89 0.19
 -5 -23 -8 0.47 0.22
 -5 -18 -9 25.73 0.53
 -5 -16 -9 -0.19 0.23
 -5 -14 -9 1.26 0.27
 -4 -29 -5 1.37 0.19
 -4 -28 -6 -0.08 0.15
 -4 -24 -8 2.04 0.26
 -3 -25 -8 0.32 0.17
 0 -18 -10 -0.02 0.17
 2 -20 -10 1.17 0.16
 -12 -17 -3 65.43 0.88
 -12 -16 -2 15.60 0.44
 -12 -15 -3 28.40 0.58
 -11 -18 -5 36.23 0.72
 -11 -12 -5 39.70 0.66
 -10 -23 -3 0.08 0.26
 -10 -18 -6 0.21 0.33
 -10 -12 -6 19.47 0.49
 -9 -18 -7 16.84 0.51
 -9 -16 -7 35.46 0.69
 -9 -14 -7 2.68 0.30
 -8 -26 -4 0.82 0.23
 -8 -26 -2 -0.05 0.20
 -8 -25 -5 10.12 0.38
 -8 -21 -7 0.43 0.25
 -7 -27 -4 0.15 0.19
 -7 -27 -2 0.61 0.22
 -7 -25 -6 3.28 0.29
 -7 -13 -8 9.50 0.43
 -6 -28 -4 0.51 0.18
 -6 -28 -2 1.03 0.20
 -6 -26 -6 0.57 0.22
 -5 -27 -6 1.33 0.22
 -4 -19 -9 1.57 0.24
 -4 -11 -9 2.10 0.23
 -1 -28 -7 0.24 0.13
 1 -19 -10 0.65 0.16
 -11 -20 -3 0.15 0.27
 -11 -18 -1 17.60 0.46
 -11 -16 -5 61.71 0.87
 -11 -14 -5 18.06 0.49
 -10 -22 -4 6.60 0.37
 -10 -21 -5 2.31 0.31
 -10 -16 -6 195.84 1.53
 -10 -14 -6 19.02 0.51
 -9 -21 -6 2.97 0.32
 -7 -22 -7 7.04 0.36
 -7 -15 -8 35.50 0.68
 -6 -20 -8 21.93 0.54
 -6 -10 -8 2.35 0.25
 -4 -17 -9 15.91 0.46
 -4 -13 -9 6.05 0.31
 -3 -20 -9 0.15 0.18
 0 -23 -9 6.32 0.27
 -11 -19 -2 2.76 0.29
 -11 -17 -4 6.06 0.36
 -10 -22 -2 4.82 0.32
 -10 -21 -1 5.37 0.32
 -9 -24 -3 3.74 0.29
 -9 -22 -5 7.25 0.38
 -8 -22 -6 2.23 0.31
 -8 -19 -7 2.11 0.30
 -8 -11 -7 0.48 0.23
 -6 -23 -7 6.88 0.35
 -6 -12 -8 8.04 0.39
 -5 -21 -8 0.60 0.23
 -5 -9 -8 18.79 0.44
 -4 -15 -9 2.16 0.25
 -2 -27 -7 0.15 0.14
 -2 -21 -9 3.72 0.25
 -1 -29 -6 0.30 0.13
 -1 -22 -9 1.25 0.19
 0 -26 -8 1.08 0.17
 -11 -18 -3 72.21 0.92
 -11 -17 -2 9.46 0.38
 -11 -15 -4 15.37 0.44
 -10 -21 -3 44.61 0.76
 -10 -19 -5 1.12 0.28
 -9 -23 -4 2.28 0.29
 -9 -19 -6 25.63 0.61
 -8 -25 -3 5.31 0.32
 -8 -17 -7 79.28 0.99
 -8 -15 -7 11.69 0.43
 -7 -20 -7 0.54 0.32
 -6 -16 -8 5.63 0.37
 -6 -14 -8 -0.39 0.27
 -5 -24 -7 6.31 0.33
 -4 -29 -3 0.10 0.18
 -4 -25 -7 -0.04 0.22
 -4 -22 -8 0.76 0.24
 -3 -26 -7 1.47 0.20
 -3 -23 -8 1.24 0.26
 -3 -18 -9 0.41 0.22
 -3 -12 -9 34.15 0.59
 -2 -30 -4 5.39 0.22
 -2 -24 -8 2.21 0.26
 -1 -25 -8 -0.08 0.18
 3 -24 -9 0.57 0.13
 -11 -16 -3 7.58 0.35
 -10 -20 -2 82.66 0.98
 -10 -19 -1 12.34 0.40
 -10 -17 -5 12.62 0.46
 -10 -15 -5 86.24 0.99
 -10 -13 -5 43.22 0.68
 -9 -23 -2 0.21 0.23
 -9 -22 -1 39.66 0.65
 -9 -17 -6 6.22 0.38
 -9 -15 -6 0.20 0.24
 -9 -13 -6 0.98 0.23
 -8 -24 -4 6.37 0.36
 -8 -23 -5 3.20 0.31
 -7 -26 -3 28.69 0.55
 -7 -23 -6 1.60 0.28
 -6 -27 -3 2.29 0.26
 -6 -24 -6 16.10 0.50
 -5 -28 -3 5.97 0.28
 -5 -11 -8 34.68 0.62
 -3 -29 -4 -0.23 0.18
 -3 -16 -9 0.17 0.21
 -3 -14 -9 -0.08 0.20
 -2 -28 -6 4.05 0.23
 -2 -19 -9 0.01 0.18
 1 -28 -7 2.82 0.15
 1 -28 -7 1.31 0.11
 2 -23 -9 2.79 0.21
 -10 -19 -3 15.43 0.51
 -10 -18 -4 20.42 0.54
 -9 -22 -3 3.90 0.31
 -9 -20 -5 95.59 1.09
 -8 -24 -2 7.10 0.35
 -8 -20 -6 13.78 0.49
 -7 -25 -4 8.03 0.37
 -7 -24 -5 7.59 0.38
 -7 -18 -7 0.07 0.26
 -7 -12 -7 -0.02 0.22
 -6 -26 -4 1.61 0.27
 -6 -21 -7 7.66 0.40
 -5 -25 -6 2.77 0.29
 -4 -28 -4 0.09 0.18
 -4 -26 -6 1.91 0.26
 -3 -28 -5 14.74 0.39
 -3 -27 -6 0.42 0.20
 -2 -17 -9 15.03 0.44
 -1 -20 -9 2.19 0.23
 0 -21 -9 1.73 0.20
 1 -22 -9 0.96 0.18
 2 -26 -8 0.35 0.15
 -10 -18 -2 18.13 0.48
 -10 -16 -4 17.90 0.48
 -9 -18 -5 82.26 1.00
 -8 -23 -1 0.28 0.22
 -8 -18 -6 54.34 0.84
 -7 -25 -2 12.87 0.41
 -7 -21 -6 0.59 0.28
 -7 -16 -7 0.79 0.28
 -6 -25 -5 1.75 0.27
 -5 -27 -4 0.64 0.20
 -5 -26 -5 11.81 0.41
 -5 -22 -7 2.44 0.29
 -5 -17 -8 22.02 0.55
 -5 -15 -8 2.23 0.29
 -5 -13 -8 0.84 0.24
 -4 -27 -5 0.47 0.22
 -4 -10 -8 31.87 0.56
 -3 -29 -2 0.16 0.15
 -2 -15 -9 0.39 0.21
 -2 -13 -9 16.92 0.43
 0 -27 -7 0.05 0.15
 1 -29 -6 3.55 0.18
 1 -29 -6 1.39 0.12
 1 -25 -8 -0.05 0.16
 4 -23 -9 0.85 0.16
 -10 -17 -3 18.72 0.49
 -9 -21 -2 21.27 0.53
 -9 -20 -1 0.60 0.24
 -9 -16 -5 36.97 0.68
 -9 -14 -5 -0.30 0.21
 -8 -23 -3 57.47 0.83
 -8 -21 -5 20.40 0.56
 -8 -16 -6 11.32 0.43
 -8 -14 -6 32.44 0.61
 -7 -24 -1 18.62 0.48
 -6 -26 -2 1.77 0.25
 -6 -19 -7 0.08 0.29
 -6 -11 -7 17.32 0.44
 -5 -27 -2 -0.02 0.20
 -4 -28 -2 0.40 0.18
 -4 -23 -7 3.65 0.30
 -4 -18 -8 0.29 0.23
 -3 -24 -7 -0.02 0.22
 -2 -25 -7 2.49 0.26
 -2 -22 -8 1.90 0.25
 -1 -26 -7 1.28 0.21
 -1 -23 -8 0.34 0.20
 -1 -18 -9 15.41 0.42
 0 -30 -4 -0.17 0.13
 0 -24 -8 7.17 0.30
 -9 -20 -3 77.54 0.97
 -9 -19 -4 0.52 0.26
 -7 -24 -3 12.62 0.43
 -7 -22 -5 34.45 0.69
 -7 -19 -6 1.94 0.30
 -6 -25 -1 3.18 0.29
 -6 -22 -6 4.06 0.33
 -6 -17 -7 64.52 0.89
 -4 -16 -8 50.12 0.76
 -4 -14 -8 3.34 0.33
 -4 -12 -8 16.59 0.44
 -2 -29 -3 0.14 0.20
 -1 -16 -9 0.13 0.21
 -1 -14 -9 2.70 0.25
 0 -29 -5 2.09 0.20
 0 -28 -6 0.41 0.17
 0 -19 -9 2.27 0.23
 1 -20 -9 0.59 0.19
 2 -21 -9 2.63 0.22
 3 -22 -9 0.49 0.15
 6 -23 -9 0.72 0.09
 -9 -19 -2 11.35 0.40
 -9 -17 -4 0.20 0.23
 -8 -22 -2 31.40 0.62
 -8 -21 -1 7.97 0.38
 -8 -19 -5 -0.17 0.25
 -6 -25 -3 -0.12 0.20
 -6 -23 -5 1.20 0.28
 -6 -13 -7 30.47 0.59
 -5 -26 -1 0.06 0.16
 -5 -23 -6 5.60 0.35
 -5 -20 -7 5.65 0.36
 -4 -24 -6 1.52 0.27
 -3 -28 -3 0.78 0.20
 -3 -19 -8 0.59 0.24
 -3 -11 -8 30.14 0.56
 -2 -26 -6 0.67 0.27
 -1 -29 -4 2.45 0.22
 -1 -27 -6 0.57 0.21
 0 -30 -2 0.70 0.17
 0 -17 -9 0.55 0.21
 2 -27 -7 0.17 0.15
 3 -30 -5 0.03 0.12
 3 -29 -6 0.14 0.09
 3 -29 -6 0.15 0.07
 5 -22 -9 4.02 0.24
 -9 -18 -3 20.13 0.51
 -8 -21 -3 19.32 0.53
 -8 -20 -4 12.21 0.46
 -8 -17 -5 31.72 0.64
 -7 -23 -2 23.81 0.56
 -7 -17 -6 29.95 0.63
 -7 -15 -6 0.74 0.23
 -7 -13 -6 8.23 0.33
 -6 -20 -6 1.90 0.31
 -5 -26 -3 1.22 0.23
 -5 -24 -5 1.15 0.27
 -5 -18 -7 0.17 0.25
 -4 -27 -3 12.54 0.39
 -4 -21 -7 0.09 0.25
 -3 -25 -6 3.31 0.29
 -3 -17 -8 6.59 0.34
 -2 -28 -4 0.33 0.18
 -2 -27 -5 0.03 0.25
 -1 -28 -5 0.97 0.21
 0 -15 -9 10.21 0.37
 0 -13 -9 -0.03 0.17
 1 -26 -7 1.13 0.21
 1 -18 -9 8.92 0.36
 4 -21 -9 -0.04 0.19
 -8 -15 -5 7.83 0.36
 -7 -22 -1 -0.21 0.23
 -7 -20 -5 2.72 0.31
 -5 -12 -7 13.17 0.41
 -4 -25 -5 0.49 0.24
 -3 -27 -4 0.82 0.21
 -3 -26 -5 1.71 0.25
 -3 -22 -7 7.25 0.37
 -3 -15 -8 18.00 0.49
 -3 -13 -8 12.25 0.41
 -2 -23 -7 2.53 0.28
 -2 -10 -8 6.15 0.28
 -1 -29 -2 6.06 0.27
 -1 -24 -7 0.29 0.22
 0 -25 -7 0.13 0.22
 1 -30 -3 1.47 0.18
 1 -16 -9 2.74 0.28
 2 -30 -4 0.24 0.15
 2 -28 -6 2.21 0.22
 2 -19 -9 10.21 0.35
 3 -20 -9 4.38 0.26
 4 -27 -7 0.84 0.15
 5 -25 -8 0.53 0.15
 7 -22 -9 -0.14 0.11
 7 -22 -9 0.04 0.07
 -8 -20 -2 70.50 0.88
 -8 -19 -3 -0.49 0.28
 -8 -19 -1 0.14 0.21
 -8 -18 -4 86.98 0.99
 -7 -22 -3 69.09 0.91
 -7 -21 -4 11.71 0.45
 -7 -18 -5 2.64 0.34
 -6 -24 -2 8.53 0.37
 -6 -21 -5 0.67 0.28
 -6 -18 -6 87.46 1.03
 -5 -25 -2 5.07 0.34
 -5 -21 -6 33.18 0.68
 -5 -14 -7 0.21 0.21
 -4 -19 -7 1.31 0.30
 -2 -28 -2 2.13 0.25
 -2 -18 -8 48.01 0.74
 1 -27 -6 0.32 0.22
 1 -14 -9 2.57 0.23
 2 -29 -5 7.55 0.28
 6 -21 -9 1.28 0.20
 7 -25 -8 0.11 0.14
 -8 -16 -4 38.31 0.64
 -6 -23 -3 14.11 0.46
 -6 -23 -1 0.55 0.21
 -6 -22 -4 69.91 0.92
 -6 -16 -6 13.84 0.45
 -6 -14 -6 -0.03 0.19
 -4 -26 -2 3.38 0.29
 -4 -22 -6 0.73 0.27
 -4 -17 -7 0.45 0.31
 -3 -27 -2 3.12 0.26
 -3 -23 -6 -0.21 0.29
 -3 -20 -7 73.18 0.93
 -2 -16 -8 15.48 0.46
 -2 -14 -8 2.53 0.26
 -2 -12 -8 7.11 0.32
 -1 -19 -8 10.33 0.41
 0 -29 -3 1.95 0.21
 0 -26 -6 2.02 0.29
 1 -29 -4 0.14 0.17
 1 -28 -5 1.36 0.24
 2 -30 -2 0.86 0.18
 2 -17 -9 -0.15 0.19
 2 -15 -9 8.37 0.35
 3 -26 -7 0.21 0.18
 3 -18 -9 -0.14 0.21
 4 -24 -8 1.58 0.19
 4 -19 -9 16.12 0.41
 5 -20 -9 0.83 0.21
 6 -27 -7 0.80 0.15
 8 -21 -9 0.07 0.14
 -7 -21 -2 -0.01 0.26
 -7 -19 -4 0.42 0.25
 -7 -16 -5 0.70 0.24
 -5 -24 -3 -0.05 0.23
 -5 -24 -1 0.65 0.25
 -5 -22 -5 6.90 0.39
 -5 -19 -6 19.78 0.54
 -4 -15 -7 7.27 0.35
 -4 -13 -7 1.93 0.25
 -2 -24 -6 0.22 0.25
 -2 -21 -7 1.19 0.27
 -1 -28 -3 0.34 0.20
 -1 -28 -1 6.99 0.31
 -1 -25 -6 0.14 0.23
 -1 -11 -8 25.44 0.51
 0 -20 -8 2.44 0.26
 1 -21 -8 1.10 0.22
 2 -25 -7 -0.07 0.21
 2 -22 -8 0.06 0.19
 3 -23 -8 2.35 0.22
 4 -30 -4 0.11 0.15
 4 -28 -6 1.34 0.16
 -7 -20 -3 138.68 1.24
 -7 -20 -1 118.88 1.06
 -6 -19 -5 7.06 0.38
 -5 -23 -4 20.24 0.54
 -5 -17 -6 2.78 0.29
 -4 -25 -3 4.04 0.31
 -4 -25 -1 1.82 0.24
 -4 -23 -5 21.11 0.55
 -4 -20 -6 29.44 0.63
 -3 -26 -3 9.11 0.37
 -3 -26 -1 14.78 0.43
 -3 -24 -5 4.52 0.33
 -3 -18 -7 55.49 0.82
 -2 -27 -3 3.40 0.28
 -2 -27 -1 12.49 0.40
 -2 -25 -5 0.06 0.28
 -1 -26 -5 0.25 0.23
 -1 -22 -7 1.42 0.27
 -1 -17 -8 29.22 0.59
 -1 -15 -8 7.50 0.38
 -1 -13 -8 4.92 0.31
 0 -27 -5 0.31 0.21
 0 -23 -7 2.26 0.28
 1 -24 -7 1.05 0.23
 3 -16 -9 0.51 0.19
 4 -29 -5 -0.07 0.15
 4 -17 -9 24.14 0.51
 5 -26 -7 2.19 0.23
 6 -24 -8 0.81 0.16
 6 -19 -9 0.32 0.20
 7 -20 -9 0.22 0.17
 9 -20 -9 4.26 0.21
 -7 -17 -4 81.98 0.93
 -6 -22 -2 14.91 0.46
 -6 -20 -4 23.35 0.57
 -6 -17 -5 36.98 0.66
 -5 -20 -5 2.74 0.31
 -5 -15 -6 86.52 0.95
 0 -18 -8 -0.17 0.23
 1 -29 -2 0.31 0.20
 3 -27 -6 3.07 0.23
 5 -23 -8 1.65 0.19
 5 -18 -9 1.16 0.20
 6 -28 -6 0.12 0.10
 6 -28 -6 0.06 0.07
 8 -24 -8 0.08 0.11
 8 -24 -8 0.02 0.08
 -7 -19 -2 19.47 0.49
 -6 -21 -3 16.48 0.49
 -6 -21 -1 23.47 0.51
 -5 -23 -2 32.85 0.63
 -4 -18 -6 79.47 0.96
 -3 -21 -6 27.68 0.62
 -3 -14 -7 32.62 0.62
 -2 -22 -6 2.13 0.34
 -2 -19 -7 45.48 0.75
 0 -28 -2 2.45 0.26
 0 -16 -8 7.82 0.36
 0 -12 -8 1.26 0.25
 1 -19 -8 20.36 0.50
 2 -29 -3 1.82 0.21
 2 -26 -6 0.73 0.24
 2 -20 -8 0.19 0.21
 3 -28 -5 8.31 0.32
 3 -21 -8 2.58 0.28
 4 -30 -2 -0.13 0.17
 4 -25 -7 1.62 0.23
 4 -22 -8 0.46 0.20
 5 -16 -9 0.07 0.20
 6 -29 -5 1.63 0.18
 7 -26 -7 0.72 0.17
 7 -18 -9 0.55 0.19
 8 -28 -6 1.95 0.15
 8 -19 -9 0.57 0.15
 -6 -18 -4 34.08 0.63
 -5 -22 -3 13.51 0.46
 -5 -21 -4 1.01 0.27
 -5 -18 -5 7.50 0.37
 -4 -24 -2 2.20 0.27
 -4 -21 -5 19.10 0.54
 -1 -27 -2 -0.04 0.21
 -1 -23 -6 6.10 0.37
 -1 -20 -7 21.79 0.54
 0 -24 -6 0.22 0.27
 0 -21 -7 0.03 0.28
 0 -14 -8 20.60 0.48
 1 -25 -6 2.46 0.27
 2 -29 -1 5.00 0.25
 2 -27 -5 0.53 0.21
 3 -24 -7 3.91 0.28
 5 -30 -3 0.31 0.15
 5 -27 -6 9.33 0.32
 6 -17 -9 -0.04 0.18
 7 -23 -8 0.14 0.16
 8 -29 -5 0.37 0.15
 -6 -20 -2 5.49 0.32
 -5 -22 -1 15.54 0.43
 -4 -23 -3 18.18 0.50
 -4 -22 -4 0.90 0.26
 -4 -16 -6 11.69 0.40
 -3 -25 -2 3.53 0.28
 -3 -22 -5 6.77 0.38
 -3 -19 -6 8.13 0.39
 -2 -26 -2 4.97 0.30
 -2 -15 -7 13.33 0.42
 1 -28 -3 9.32 0.34
 1 -26 -5 5.12 0.32
 1 -22 -7 14.78 0.45
 1 -17 -8 18.04 0.48
 2 -23 -7 0.69 0.24
 5 -30 -1 0.33 0.14
 5 -29 -4 7.81 0.31
 6 -25 -7 0.67 0.19
 6 -22 -8 1.86 0.21
 9 -23 -8 -0.03 0.14
 11 -23 -8 -0.09 0.10
 11 -23 -8 0.13 0.07
 -5 -19 -4 42.05 0.70
 -5 -16 -5 2.09 0.25
 -4 -23 -1 6.73 0.33
 -4 -19 -5 10.26 0.41
 -3 -24 -3 3.09 0.31
 -3 -23 -4 1.44 0.27
 -2 -25 -3 -0.19 0.22
 -2 -23 -5 0.20 0.26
 -2 -20 -6 46.15 0.76
 -2 -13 -7 39.71 0.62
 -1 -26 -3 1.47 0.25
 -1 -24 -5 5.22 0.34
 0 -27 -3 14.87 0.42
 0 -25 -5 1.53 0.27
 1 -28 -1 13.00 0.37
 1 -27 -4 11.39 0.39
 1 -15 -8 2.34 0.26
 1 -13 -8 1.33 0.21
 2 -18 -8 14.63 0.43
 3 -29 -2 3.00 0.23
 3 -19 -8 2.34 0.25
 4 -26 -6 -0.00 0.22
 4 -20 -8 4.20 0.28
 5 -28 -5 -0.09 0.19
 5 -21 -8 1.69 0.23
 7 -30 -3 0.66 0.14
 7 -27 -6 3.45 0.22
 -23 -15 -6 10.14 0.35
 -23 -14 -7 2.45 0.23
 -23 -13 -4 25.85 0.59
 -23 -9 -8 -0.09 0.17
 -22 -17 -5 7.19 0.34
 -22 -11 -9 0.89 0.15
 -22 -9 -9 0.83 0.14
 -22 -5 -3 7.39 0.38
 -22 -4 -8 0.12 0.18
 -22 -2 -6 1.42 0.24
 -21 -5 -2 48.76 0.75
 -21 -2 -3 33.09 0.62
 -21 -1 -4 0.47 0.24
 -20 -20 -4 1.13 0.21
 -20 -13 -1 1.84 0.28
 -20 -7 -1 16.59 0.47
 -20 1 -5 2.65 0.28
 -19 -21 -4 1.18 0.19
 -19 -20 -3 7.11 0.32
 -18 -22 -4 3.35 0.21
 -18 -21 -3 0.25 0.21
 -18 -17 -1 1.32 0.28
 -18 -12 0 1.66 0.28
 -23 -14 -5 0.81 0.25
 -23 -12 -7 3.00 0.28
 -23 -11 -4 3.93 0.34
 -23 -9 -4 36.94 0.73
 -23 -7 -4 8.74 0.41
 -23 -6 -7 2.82 0.24
 -23 -5 -6 0.12 0.22
 -22 -13 -3 2.39 0.30
 -22 -3 -7 54.17 0.71
 -22 -3 -5 2.99 0.31
 -21 -18 -7 9.86 0.30
 -20 -20 -6 1.48 0.19
 -20 -16 -2 5.75 0.33
 -20 -9 -1 0.78 0.25
 -20 -1 -3 0.34 0.22
 -20 0 -4 27.42 0.54
 -18 -10 0 13.78 0.42
 -17 -18 -1 49.40 0.70
 -16 -16 0 50.63 0.70
 -23 -13 -6 0.36 0.24
 -23 -12 -5 0.81 0.27
 -23 -10 -7 0.54 0.21
 -23 -8 -7 0.05 0.19
 -23 -8 -5 2.82 0.34
 -22 -16 -6 3.27 0.26
 -22 -14 -8 5.03 0.22
 -22 -11 -3 20.50 0.55
 -22 -9 -3 62.95 0.89
 -22 -7 -3 30.29 0.64
 -22 -6 -8 2.35 0.25
 -21 -17 -4 -0.21 0.24
 -21 -16 -3 2.66 0.29
 -21 -11 -2 0.08 0.26
 -21 -9 -2 30.20 0.63
 -21 -7 -2 0.00 0.25
 -21 -4 -3 15.27 0.46
 -21 -3 -8 2.31 0.24
 -21 -1 -6 1.85 0.24
 -20 -4 -2 97.62 1.00
 -19 -17 -2 20.22 0.52
 -19 -14 -1 3.94 0.32
 -19 -6 -1 4.06 0.28
 -19 1 -4 31.25 0.55
 -18 -22 -6 -0.04 0.13
 -23 -11 -6 0.72 0.24
 -23 -10 -5 1.40 0.28
 -23 -9 -6 1.07 0.27
 -22 -15 -7 0.13 0.17
 -22 -15 -5 -0.15 0.23
 -22 -14 -4 10.11 0.41
 -22 -12 -8 0.20 0.17
 -22 -6 -4 0.73 0.26
 -22 -5 -7 1.97 0.26
 -22 -4 -6 1.88 0.24
 -21 -6 -9 1.26 0.17
 -21 -3 -4 45.39 0.73
 -21 -2 -7 1.14 0.22
 -21 -2 -5 3.96 0.30
 -20 -19 -7 3.62 0.21
 -20 -19 -5 0.03 0.21
 -20 -17 -3 19.85 0.49
 -20 -14 -2 42.76 0.71
 -20 -8 -10 0.60 0.13
 -20 0 -6 6.04 0.30
 -19 -12 -1 23.78 0.54
 -19 -8 -1 5.07 0.30
 -18 -15 -1 7.92 0.36
 -16 -14 0 27.27 0.53
 -22 -12 -4 2.12 0.31
 -22 -8 -8 0.18 0.17
 -22 -8 -4 0.91 0.33
 -22 -5 -5 48.27 0.75
 -21 -17 -6 6.60 0.31
 -21 -15 -8 5.20 0.25
 -21 -14 -3 4.00 0.32
 -21 -10 -9 0.39 0.17
 -21 -8 -9 0.59 0.15
 -21 -6 -3 63.95 0.86
 -20 -18 -4 7.53 0.33
 -20 -6 -2 22.92 0.53
 -20 -1 -7 23.45 0.50
 -19 -20 -7 0.21 0.13
 -19 -18 -3 22.26 0.52
 -19 -10 -1 23.16 0.52
 -18 -18 -2 7.96 0.35
 -17 -19 -2 4.07 0.31
 -22 -14 -6 7.47 0.36
 -22 -13 -7 0.43 0.22
 -22 -13 -5 0.45 0.26
 -22 -10 -4 6.20 0.38
 -22 -7 -7 13.70 0.40
 -22 -7 -5 26.59 0.59
 -22 -6 -6 0.30 0.22
 -21 -16 -7 1.35 0.20
 -21 -16 -5 2.73 0.31
 -21 -15 -4 1.52 0.27
 -21 -12 -3 0.42 0.27
 -21 -8 -3 12.83 0.45
 -21 -5 -8 1.70 0.21
 -21 -3 -6 2.21 0.26
 -20 -15 -9 0.18 0.13
 -20 -12 -2 35.94 0.67
 -20 -10 -2 46.18 0.74
 -20 -8 -2 11.78 0.42
 -20 -2 -4 0.17 0.22
 -20 -1 -5 0.57 0.22
 -19 -20 -5 8.35 0.30
 -19 -19 -4 1.03 0.24
 -19 -15 -2 0.40 0.23
 -18 -21 -7 2.07 0.17
 -18 -21 -5 1.54 0.23
 -18 -13 -1 26.88 0.56
 -17 -22 -5 -0.07 0.18
 -17 -16 -1 29.84 0.57
 -16 -23 -5 0.16 0.15
 -16 -20 -2 37.58 0.60
 -22 -12 -6 0.85 0.27
 -22 -11 -7 5.35 0.31
 -22 -11 -5 1.40 0.31
 -22 -9 -5 3.41 0.32
 -22 -8 -6 2.79 0.28
 -21 -10 -3 32.60 0.65
 -21 -5 -4 5.40 0.35
 -21 -4 -7 0.29 0.23
 -21 -4 -5 7.46 0.35
 -20 -18 -6 5.13 0.28
 -20 -5 -9 0.57 0.17
 -20 -5 -3 29.34 0.58
 -19 -5 -2 79.44 0.87
 -19 -2 -3 15.52 0.42
 -19 -1 -4 1.87 0.26
 -19 0 -5 9.76 0.34
 -18 -20 -4 1.60 0.23
 -18 -19 -3 17.77 0.45
 -18 -9 -1 0.24 0.19
 -17 -20 -3 1.45 0.26
 -16 -22 -4 1.95 0.22
 -16 -21 -3 0.31 0.21
 -16 -17 -1 13.27 0.39
 -22 -10 -6 1.50 0.27
 -21 -15 -6 0.23 0.23
 -21 -13 -8 0.02 0.18
 -21 -13 -4 11.32 0.45
 -21 -7 -8 2.95 0.24
 -21 -7 -4 13.30 0.46
 -20 -17 -7 5.50 0.27
 -20 -16 -8 0.06 0.14
 -20 -13 -9 7.22 0.27
 -20 -2 -6 26.30 0.53
 -19 -16 -9 1.02 0.14
 -19 -7 -10 0.03 0.14
 -19 -7 -2 51.74 0.73
 -18 -16 -2 2.33 0.29
 -18 1 -5 1.12 0.20
 -17 -21 -4 -0.15 0.18
 -17 -14 -1 23.72 0.51
 -21 -14 -7 2.59 0.26
 -21 -14 -5 -0.09 0.25
 -21 -11 -8 1.81 0.23
 -21 -11 -4 21.00 0.55
 -21 -9 -8 -0.05 0.17
 -21 -9 -4 2.39 0.31
 -21 -6 -7 2.17 0.26
 -21 -5 -6 23.78 0.53
 -20 -13 -3 14.23 0.46
 -20 -11 -9 0.34 0.19
 -20 -11 -3 4.86 0.37
 -20 -7 -9 0.43 0.18
 -20 -7 -3 1.85 0.27
 -20 -4 -8 4.85 0.27
 -20 -3 -7 0.03 0.20
 -20 -3 -5 0.31 0.23
 -19 -16 -3 4.74 0.32
 -19 -11 -10 -0.06 0.10
 -19 -11 -10 0.13 0.07
 -19 -11 -2 0.20 0.25
 -19 -9 -10 11.39 0.29
 -19 -9 -2 9.14 0.37
 -19 -4 -9 18.70 0.41
 -19 -4 -3 2.19 0.23
 -17 -17 -2 13.14 0.41
 -17 -12 -1 4.22 0.31
 -21 -13 -6 17.69 0.50
 -21 -12 -7 0.42 0.24
 -21 -12 -5 22.44 0.57
 -21 -10 -7 -0.40 0.24
 -21 -10 -5 38.03 0.72
 -21 -8 -5 3.13 0.31
 -20 -16 -6 0.06 0.28
 -20 -14 -4 0.15 0.25
 -20 -9 -9 4.67 0.24
 -20 -9 -3 42.06 0.70
 -19 -18 -7 2.16 0.22
 -19 -18 -5 0.64 0.23
 -19 -17 -8 1.45 0.18
 -19 -17 -4 3.54 0.30
 -19 -1 -6 0.12 0.20
 -18 -20 -6 2.00 0.19
 -18 -17 -3 31.02 0.59
 -18 -14 -2 33.30 0.61
 -17 -21 -6 6.81 0.28
 -16 -22 -6 0.72 0.19
 -16 -18 -2 0.10 0.24
 -16 -15 -1 3.84 0.27
 -15 -23 -6 5.96 0.25
 -21 -11 -6 1.71 0.28
 -21 -9 -6 1.95 0.29
 -20 -15 -7 8.11 0.33
 -20 -15 -5 0.37 0.27
 -20 -14 -8 2.40 0.23
 -20 -6 -8 3.62 0.25
 -20 -6 -4 26.87 0.57
 -20 -4 -6 12.17 0.40
 -19 -14 -9 1.07 0.20
 -19 -6 -3 2.78 0.26
 -19 -3 -8 2.07 0.24
 -19 -3 -4 9.84 0.36
 -19 -2 -7 0.43 0.20
 -19 -2 -5 6.48 0.33
 -18 -19 -7 0.18 0.20
 -18 -19 -5 -0.43 0.22
 -18 -18 -4 -0.26 0.24
 -18 -17 -9 0.66 0.12
 -18 -6 -10 0.31 0.15
 -18 0 -6 5.50 0.28
 -15 -19 -2 24.24 0.49
 -15 -16 -1 9.42 0.33
 -20 -12 -8 9.90 0.35
 -20 -12 -4 57.52 0.83
 -20 -10 -4 14.92 0.47
 -20 -8 -8 1.66 0.23
 -20 -8 -4 177.93 1.38
 -20 -5 -7 9.87 0.36
 -19 -17 -6 0.69 0.22
 -19 -12 -3 7.24 0.36
 -19 -8 -3 29.24 0.58
 -19 -6 -9 0.27 0.16
 -18 -18 -8 6.93 0.26
 -18 -12 -10 0.66 0.16
 -18 -10 -2 50.95 0.71
 -18 -8 -2 1.28 0.22
 -18 -2 -4 -0.19 0.21
 -18 -1 -5 18.50 0.44
 -17 -20 -5 12.92 0.39
 -17 -18 -9 -0.17 0.13
 -17 -18 -3 20.07 0.49
 -17 -15 -2 3.38 0.29
 -16 -13 -1 0.05 0.20
 -14 -23 -5 4.02 0.23
 -14 -17 -1 8.37 0.32
 -20 -14 -6 0.13 0.24
 -20 -13 -7 7.70 0.36
 -20 -13 -5 5.07 0.35
 -20 -7 -7 6.74 0.33
 -20 -7 -5 1.23 0.26
 -20 -6 -6 26.06 0.56
 -19 -16 -7 8.78 0.37
 -19 -16 -5 7.44 0.36
 -19 -15 -8 9.77 0.32
 -19 -15 -4 3.48 0.30
 -19 -12 -9 2.46 0.22
 -19 -10 -9 4.49 0.27
 -19 -10 -3 15.12 0.45
 -19 -8 -9 0.71 0.18
 -19 -5 -4 0.27 0.21
 -19 -3 -6 88.78 0.92
 -18 -15 -3 3.93 0.32
 -18 -10 -10 13.02 0.31
 -18 -8 -10 5.10 0.24
 -18 -2 -8 13.45 0.38
 -18 -1 -7 20.09 0.44
 -17 -19 -8 -0.08 0.17
 -17 -19 -4 13.51 0.39
 -17 -15 -10 0.33 0.12
 -16 -21 -7 0.18 0.17
 -16 -21 -5 0.28 0.20
 -16 -20 -4 -0.09 0.22
 -16 -19 -3 42.30 0.65
 -16 -7 -11 0.42 0.13
 -15 -22 -7 2.01 0.18
 -15 -22 -5 0.34 0.19
 -15 -20 -3 0.42 0.20
 -15 -14 -1 6.00 0.31
 -14 -23 -7 0.45 0.13
 -14 -21 -3 12.32 0.38
 -20 -12 -6 4.74 0.34
 -20 -11 -7 0.73 0.24
 -20 -11 -5 13.65 0.46
 -20 -10 -6 2.95 0.30
 -20 -9 -7 10.47 0.39
 -20 -9 -5 0.23 0.25
 -20 -8 -6 0.03 0.23
 -19 -13 -4 21.93 0.54
 -19 -5 -8 10.14 0.34
 -19 -4 -7 17.15 0.44
 -19 -4 -5 7.22 0.33
 -18 -18 -6 1.91 0.25
 -18 -15 -9 0.64 0.18
 -18 -5 -9 1.01 0.22
 -17 -13 -2 0.70 0.21
 -17 -5 -10 2.88 0.20
 -16 -20 -8 -0.01 0.16
 -16 -19 -9 1.64 0.13
 -16 -19 -9 0.69 0.09
 -16 -16 -2 0.28 0.21
 -16 -11 -11 0.68 0.13
 -15 -21 -4 2.40 0.24
 -14 -22 -4 3.38 0.24
 -19 -15 -6 0.27 0.27
 -19 -14 -5 17.17 0.50
 -19 -13 -8 4.03 0.27
 -19 -11 -4 40.82 0.70
 -19 -9 -4 33.52 0.63
 -19 -7 -8 0.13 0.23
 -19 -7 -4 26.62 0.56
 -18 -17 -7 2.24 0.29
 -18 -16 -8 3.52 0.27
 -18 -13 -3 0.64 0.24
 -18 -7 -3 47.32 0.68
 -18 -2 -6 13.91 0.39
 -17 -16 -3 17.68 0.47
 -17 -11 -2 4.82 0.27
 -16 -16 -10 0.13 0.14
 -16 -9 -11 1.65 0.14
 -16 -9 -11 0.81 0.09
 -15 -21 -8 3.06 0.19
 -15 -17 -2 16.99 0.43
 -14 -22 -8 1.58 0.16
 -14 -15 -1 7.89 0.30
 -12 -24 -6 1.10 0.16
 -19 -14 -7 1.52 0.26
 -19 -11 -8 0.65 0.24
 -19 -9 -8 6.78 0.31
 -19 -6 -7 4.23 0.28
 -19 -5 -6 29.35 0.57
 -18 -13 -9 0.08 0.19
 -18 -11 -3 8.14 0.36
 -18 -9 -3 19.94 0.48
 -18 -7 -9 0.46 0.21
 -18 -4 -8 5.27 0.28
 -18 -3 -7 11.65 0.37
 -18 -3 -5 0.05 0.20
 -17 -18 -5 15.37 0.45
 -17 -17 -4 27.65 0.56
 -17 -16 -9 0.03 0.15
 -17 -7 -10 0.38 0.17
 -16 -20 -6 -0.18 0.21
 -16 -17 -3 1.64 0.26
 -16 -14 -2 0.78 0.24
 -14 -18 -2 19.03 0.44
 -19 -13 -6 2.49 0.30
 -19 -12 -7 0.16 0.26
 -19 -12 -5 22.62 0.56
 -19 -10 -5 6.02 0.35
 -19 -8 -5 15.63 0.46
 -18 -16 -6 -0.25 0.23
 -18 -15 -5 0.32 0.29
 -18 -14 -4 1.48 0.27
 -18 -9 -9 0.26 0.17
 -18 -6 -4 0.35 0.20
 -17 -18 -7 5.15 0.29
 -17 -17 -8 2.81 0.23
 -17 -11 -10 7.11 0.26
 -17 -9 -10 2.01 0.19
 -17 -4 -9 24.96 0.47
 -17 -1 -6 0.53 0.19
 -15 -21 -6 0.46 0.18
 -15 -17 -10 1.31 0.15
 -14 -22 -6 2.62 0.22
 -13 -23 -6 4.25 0.23
 -19 -11 -6 9.26 0.40
 -19 -10 -7 1.84 0.26
 -19 -9 -6 6.23 0.34
 -18 -15 -7 0.60 0.24
 -18 -14 -8 7.55 0.33
 -18 -12 -4 27.35 0.58
 -18 -8 -4 30.87 0.58
 -18 -6 -8 15.16 0.41
 -18 -5 -5 35.70 0.60
 -18 -4 -6 17.78 0.46
 -17 -12 -3 1.08 0.23
 -17 -3 -8 9.05 0.35
 -17 -2 -7 20.40 0.45
 -17 -2 -5 6.30 0.29
 -16 -19 -7 4.00 0.27
 -16 -19 -5 1.33 0.22
 -16 -18 -4 18.17 0.46
 -16 -17 -9 1.08 0.17
 -16 -14 -10 6.90 0.27
 -16 0 -6 0.16 0.17
 -15 -18 -3 0.22 0.22
 -15 -15 -2 50.21 0.68
 -15 -12 -11 2.45 0.17
 -15 -8 -11 1.43 0.18
 -14 -19 -3 131.25 1.09
 -12 -23 -5 0.30 0.18
 -11 -24 -7 0.89 0.15
 -18 -14 -6 0.15 0.25
 -18 -13 -5 13.48 0.46
 -18 -12 -8 0.21 0.22
 -18 -10 -4 0.46 0.24
 -18 -8 -8 3.48 0.30
 -18 -5 -7 14.24 0.42
 -17 -17 -6 2.96 0.29
 -17 -14 -9 2.29 0.23
 -17 -10 -3 29.56 0.55
 -17 -8 -3 21.47 0.47
 -17 -6 -9 -0.36 0.18
 -16 -18 -8 -0.14 0.19
 -16 -15 -3 13.88 0.41
 -16 -6 -10 0.03 0.16
 -16 -3 -9 0.65 0.21
 -15 -20 -7 6.64 0.28
 -15 -20 -5 0.06 0.18
 -15 -19 -4 14.85 0.42
 -15 -10 -11 3.15 0.18
 -14 -21 -5 4.54 0.26
 -14 -20 -4 1.90 0.27
 -14 -18 -10 0.09 0.11
 -14 -16 -2 50.78 0.68
 -13 -22 -5 0.32 0.19
 -13 -20 -3 4.00 0.27
 -12 -23 -7 2.15 0.20
 -18 -13 -7 10.17 0.40
 -18 -11 -5 13.13 0.45
 -18 -10 -8 1.44 0.24
 -18 -9 -5 8.64 0.37
 -18 -7 -7 4.59 0.30
 -18 -7 -5 3.17 0.27
 -18 -6 -6 0.50 0.23
 -17 -16 -7 0.67 0.24
 -17 -16 -5 0.07 0.24
 -17 -15 -8 23.31 0.49
 -17 -12 -9 5.73 0.29
 -17 -4 -5 18.73 0.45
 -17 -3 -6 15.78 0.41
 -16 -8 -10 0.13 0.19
 -16 -2 -8 3.73 0.26
 -16 -1 -7 0.01 0.19
 -15 -19 -8 0.33 0.18
 -15 -18 -9 0.64 0.16
 -15 -13 -2 2.28 0.23
 -14 -21 -7 0.14 0.16
 -13 -22 -7 -0.03 0.16
 -13 -21 -4 7.23 0.31
 -13 -19 -10 0.43 0.10
 -13 -19 -10 0.27 0.07
 -12 -22 -4 13.19 0.36
 -18 -12 -6 1.15 0.27
 -18 -11 -7 6.17 0.34
 -18 -10 -6 9.62 0.39
 -18 -9 -7 5.24 0.34
 -18 -8 -6 10.28 0.39
 -17 -13 -4 30.05 0.59
 -17 -10 -9 0.24 0.19
 -17 -8 -9 2.94 0.24
 -17 -7 -4 9.06 0.33
 -17 -5 -8 13.18 0.40
 -17 -4 -7 20.16 0.46
 -16 -16 -4 13.91 0.43
 -16 -15 -9 0.07 0.20
 -16 -10 -10 0.94 0.17
 -15 -16 -3 55.18 0.74
 -15 -15 -10 5.65 0.24
 -14 -19 -9 -0.06 0.15
 -14 -13 -11 2.18 0.17
 -13 -21 -8 4.12 0.24
 -13 -20 -9 2.06 0.19
 -13 -17 -2 24.65 0.47
 -12 -22 -8 0.03 0.15
 -11 -23 -8 0.80 0.14
 -11 -22 -9 0.49 0.13
 -10 -24 -6 1.37 0.17
 -17 -15 -6 1.06 0.27
 -17 -14 -7 0.25 0.25
 -17 -14 -5 52.58 0.78
 -17 -13 -8 0.34 0.25
 -17 -11 -4 1.31 0.25
 -17 -9 -4 81.60 0.89
 -17 -7 -8 -0.11 0.23
 -17 -5 -6 0.99 0.26
 -16 -17 -7 2.28 0.29
 -16 -16 -8 3.91 0.28
 -16 -11 -3 5.60 0.28
 -16 -5 -9 0.54 0.19
 -16 -2 -6 9.13 0.32
 -15 -19 -6 4.14 0.28
 -15 -17 -4 2.54 0.31
 -15 -5 -10 6.97 0.27
 -14 -17 -3 18.42 0.45
 -14 -14 -2 0.09 0.19
 -14 -11 -11 -0.04 0.15
 -14 -9 -11 -0.26 0.17
 -14 -7 -11 0.10 0.14
 -12 -18 -2 0.57 0.20
 -12 -10 -12 0.15 0.12
 -12 -8 -12 0.21 0.11
 -17 -13 -6 0.88 0.27
 -17 -12 -5 6.89 0.37
 -17 -11 -8 18.86 0.48
 -17 -8 -5 0.47 0.22
 -17 -6 -7 19.33 0.47
 -16 -14 -4 1.78 0.28
 -16 -13 -9 4.56 0.28
 -16 -4 -8 1.62 0.25
 -16 -3 -7 53.05 0.70
 -15 -18 -7 26.28 0.55
 -15 -18 -5 20.53 0.49
 -15 -16 -9 1.05 0.20
 -15 -14 -3 5.34 0.30
 -15 -13 -10 0.01 0.18
 -15 -7 -10 0.63 0.20
 -14 -20 -6 0.87 0.21
 -14 -16 -10 0.56 0.16
 -13 -21 -6 18.25 0.42
 -13 -18 -3 3.76 0.30
 -12 -22 -6 6.84 0.28
 -11 -23 -6 0.23 0.17
 -17 -12 -7 2.78 0.29
 -17 -11 -6 2.76 0.30
 -17 -10 -7 23.04 0.52
 -17 -10 -5 41.71 0.69
 -17 -9 -6 8.93 0.40
 -16 -16 -6 11.21 0.41
 -16 -15 -5 8.37 0.38
 -16 -14 -8 9.48 0.40
 -16 -12 -4 6.51 0.33
 -16 -9 -9 1.23 0.22
 -16 -7 -9 0.17 0.18
 -15 -17 -8 11.46 0.38
 -15 -11 -10 0.53 0.20
 -15 -9 -10 3.74 0.24
 -15 -4 -9 3.31 0.26
 -14 -19 -5 21.49 0.49
 -14 -18 -4 5.92 0.32
 -14 -4 -10 0.31 0.20
 -13 -17 -10 -0.05 0.13
 -13 -6 -11 3.02 0.21
 -12 -19 -3 -0.08 0.18
 -10 -23 -5 4.05 0.25
 -9 -24 -7 0.95 0.17
 -16 -15 -7 5.49 0.34
 -16 -10 -4 0.27 0.22
 -16 -8 -4 22.95 0.48
 -16 -6 -8 1.67 0.26
 -16 -5 -5 17.39 0.43
 -16 -4 -6 0.11 0.19
 -15 -17 -6 0.30 0.23
 -15 -12 -3 2.28 0.22
 -15 -2 -7 2.10 0.24
 -14 -18 -8 0.46 0.24
 -14 -17 -9 2.70 0.23
 -14 -15 -3 -0.11 0.21
 -14 -14 -10 0.01 0.20
 -13 -20 -7 0.51 0.24
 -13 -20 -5 2.88 0.24
 -13 -19 -4 18.90 0.45
 -13 -12 -11 0.26 0.17
 -12 -21 -5 14.68 0.40
 -12 -20 -4 4.10 0.31
 -12 -18 -10 0.11 0.16
 -11 -22 -5 0.19 0.20
 -11 -21 -4 27.23 0.52
 -11 -20 -3 0.21 0.19
 -10 -23 -7 3.71 0.24
 -8 -24 -8 1.58 0.16
 -16 -14 -6 18.62 0.51
 -16 -13 -7 7.55 0.41
 -16 -13 -5 2.92 0.30
 -16 -12 -8 0.47 0.27
 -16 -8 -8 5.90 0.34
 -16 -7 -5 22.19 0.48
 -16 -5 -7 49.44 0.69
 -15 -14 -9 2.08 0.25
 -15 -3 -8 1.61 0.21
 -14 -6 -10 0.32 0.22
 -13 -18 -9 0.61 0.20
 -13 -10 -11 0.62 0.16
 -13 -8 -11 2.30 0.20
 -12 -21 -7 2.19 0.22
 -12 -15 -11 1.40 0.16
 -11 -22 -7 4.60 0.24
 -11 -19 -10 4.82 0.21
 -11 -11 -12 0.19 0.09
 -11 -11 -12 0.14 0.07
 -11 -9 -12 1.63 0.16
 -9 -21 -10 0.86 0.14
 -8 -23 -9 1.29 0.14
 -16 -12 -6 3.03 0.31
 -16 -11 -7 34.58 0.65
 -16 -11 -5 82.97 0.93
 -16 -10 -8 5.76 0.32
 -16 -9 -5 1.82 0.26
 -16 -6 -6 1.70 0.23
 -15 -16 -7 0.82 0.27
 -15 -15 -8 13.86 0.42
 -15 -13 -4 40.20 0.65
 -15 -12 -9 2.48 0.26
 -15 -6 -9 1.80 0.23
 -15 -3 -6 0.05 0.18
 -14 -17 -5 0.53 0.29
 -14 -16 -4 12.66 0.41
 -14 -3 -9 4.35 0.25
 -14 -1 -7 0.30 0.17
 -13 -19 -8 1.14 0.21
 -13 -16 -3 14.45 0.40
 -13 -15 -10 2.41 0.24
 -12 -19 -9 0.96 0.20
 -12 -5 -11 -0.17 0.16
 -11 -16 -11 5.11 0.21
 -10 -22 -8 -0.07 0.17
 -10 -20 -10 1.26 0.15
 -9 -23 -8 0.06 0.11
 -9 -23 -8 0.15 0.08
 -9 -22 -9 0.27 0.15
 -8 -24 -6 1.63 0.17
 -16 -10 -6 86.79 0.95
 -16 -9 -7 0.78 0.24
 -16 -8 -6 0.80 0.23
 -15 -15 -6 104.39 1.07
 -15 -14 -5 2.50 0.30
 -15 -11 -4 39.69 0.61
 -15 -8 -9 0.66 0.21
 -15 -5 -8 15.73 0.41
 -15 -4 -7 -0.20 0.19
 -14 -17 -7 50.30 0.73
 -14 -15 -9 6.52 0.31
 -14 -10 -10 2.42 0.22
 -14 -8 -10 0.64 0.18
 -14 -2 -8 25.77 0.47
 -13 -19 -6 11.98 0.40
 -13 -17 -4 2.40 0.31
 -12 -17 -3 59.66 0.71
 -11 -21 -8 0.05 0.16
 -11 -20 -9 2.17 0.20
 -10 -17 -11 2.53 0.19
 -10 -12 -12 0.12 0.14
 -9 -23 -6 1.10 0.22
 -15 -14 -7 5.99 0.36
 -15 -13 -8 61.92 0.81
 -15 -7 -8 0.25 0.25
 -15 -5 -6 32.19 0.56
 -14 -16 -8 0.66 0.24
 -14 -5 -9 0.33 0.19
 -13 -18 -5 79.15 0.88
 -13 -14 -3 38.34 0.58
 -13 -5 -10 -0.11 0.17
 -12 -20 -6 4.40 0.27
 -12 -16 -10 7.18 0.29
 -12 -11 -11 1.06 0.20
 -12 -7 -11 4.72 0.24
 -11 -21 -6 0.21 0.19
 -11 -18 -3 64.14 0.74
 -10 -22 -6 0.51 0.19
 -10 -10 -12 0.19 0.15
 -10 -8 -12 0.04 0.15
 -9 -18 -11 0.17 0.11
 -7 -24 -7 0.11 0.17
 -15 -13 -6 37.49 0.68
 -15 -12 -7 -0.30 0.25
 -15 -12 -5 24.97 0.55
 -15 -11 -8 24.02 0.53
 -15 -10 -5 3.40 0.29
 -15 -8 -5 63.98 0.76
 -15 -6 -7 5.72 0.30
 -14 -16 -6 7.28 0.37
 -14 -15 -5 82.39 0.92
 -14 -13 -9 32.88 0.58
 -13 -18 -7 1.41 0.25
 -13 -17 -8 2.00 0.26
 -13 -16 -9 0.86 0.23
 -13 -13 -10 0.50 0.21
 -12 -19 -5 1.44 0.23
 -12 -18 -4 71.67 0.82
 -12 -9 -11 3.12 0.22
 -11 -20 -5 0.70 0.25
 -11 -14 -11 5.58 0.24
 -10 -19 -3 13.83 0.38
 -9 -22 -5 6.68 0.31
 -6 -24 -8 0.44 0.15
 -15 -11 -6 28.96 0.58
 -15 -10 -7 8.71 0.37
 -15 -9 -6 4.00 0.30
 -14 -15 -7 40.80 0.69
 -14 -14 -8 2.66 0.31
 -14 -12 -4 1.11 0.22
 -14 -11 -9 7.55 0.34
 -14 -9 -9 0.02 0.20
 -14 -7 -9 9.52 0.34
 -14 -4 -8 9.84 0.34
 -14 -3 -7 14.38 0.38
 -13 -17 -6 28.10 0.59
 -13 -15 -4 78.90 0.85
 -13 -9 -10 4.14 0.26
 -13 -7 -10 0.18 0.17
 -12 -17 -9 9.40 0.34
 -12 -15 -3 26.19 0.49
 -12 -4 -10 50.99 0.64
 -11 -20 -7 6.68 0.33
 -11 -19 -4 15.43 0.42
 -11 -17 -10 15.23 0.36
 -10 -21 -5 1.64 0.24
 -10 -20 -4 14.47 0.39
 -9 -21 -4 46.72 0.63
 -9 -13 -12 -0.04 0.12
 -8 -23 -7 12.20 0.34
 -6 -23 -9 1.32 0.16
 -6 -22 -10 2.54 0.15
 -14 -14 -6 12.71 0.44
 -14 -13 -5 0.12 0.24
 -14 -6 -8 1.16 0.27
 -13 -14 -9 20.96 0.49
 -13 -4 -9 1.34 0.21
 -12 -18 -8 0.92 0.23
 -12 -14 -10 1.34 0.21
 -11 -19 -8 3.03 0.29
 -11 -18 -9 3.52 0.26
 -11 -12 -11 0.44 0.18
 -11 -6 -11 0.90 0.19
 -10 -21 -7 0.38 0.21
 -10 -18 -10 1.64 0.20
 -10 -15 -11 1.39 0.19
 -9 -22 -7 3.34 0.24
 -9 -19 -10 0.00 0.16
 -9 -11 -12 0.01 0.15
 -9 -7 -12 11.99 0.30
 -8 -20 -10 1.87 0.20
 -7 -23 -8 -0.09 0.15
 -7 -21 -10 1.56 0.17
 -14 -13 -7 27.33 0.61
 -14 -12 -8 0.84 0.26
 -14 -11 -5 71.65 0.83
 -14 -10 -8 0.16 0.23
 -14 -8 -8 0.65 0.24
 -14 -5 -7 19.55 0.46
 -13 -16 -7 1.25 0.28
 -13 -15 -8 0.18 0.25
 -13 -13 -4 48.32 0.66
 -13 -3 -8 2.73 0.22
 -13 -2 -7 0.45 0.18
 -12 -18 -6 1.27 0.25
 -12 -16 -4 13.89 0.41
 -12 -12 -10 5.73 0.32
 -12 -6 -10 0.27 0.23
 -11 -16 -3 6.50 0.29
 -11 -10 -11 -0.21 0.16
 -11 -8 -11 19.32 0.41
 -10 -19 -9 -0.03 0.20
 -9 -21 -8 9.86 0.33
 -9 -20 -9 1.71 0.24
 -9 -16 -11 3.90 0.21
 -9 -9 -12 0.15 0.15
 -8 -22 -8 1.39 0.19
 -7 -23 -6 2.17 0.23
 -7 -22 -9 6.32 0.24
 -14 -12 -6 0.84 0.27
 -14 -11 -7 6.05 0.34
 -14 -9 -5 0.93 0.22
 -14 -7 -7 1.93 0.24
 -14 -6 -6 6.45 0.30
 -13 -15 -6 41.40 0.69
 -13 -14 -5 41.37 0.67
 -13 -12 -9 4.22 0.30
 -13 -8 -9 10.01 0.38
 -13 -6 -9 14.04 0.40
 -12 -17 -7 15.61 0.48
 -12 -17 -5 1.71 0.26
 -12 -15 -9 -0.26 0.25
 -12 -10 -10 1.22 0.24
 -12 -8 -10 2.96 0.27
 -12 -3 -9 10.54 0.32
 -11 -19 -6 10.35 0.37
 -11 -15 -10 -0.01 0.21
 -10 -20 -6 1.39 0.26
 -10 -17 -3 16.68 0.41
 -10 -5 -11 3.18 0.23
 -8 -22 -6 2.60 0.27
 -8 -17 -11 16.18 0.34
 -7 -15 -12 2.45 0.17
 -5 -24 -7 5.43 0.25
 -14 -10 -6 140.88 1.16
 -14 -9 -7 19.82 0.49
 -14 -8 -6 2.75 0.25
 -13 -14 -7 23.05 0.55
 -13 -13 -8 0.09 0.25
 -13 -5 -8 90.32 0.88
 -12 -16 -8 15.53 0.45
 -12 -2 -8 0.91 0.20
 -11 -18 -5 35.61 0.61
 -11 -17 -4 6.27 0.31
 -10 -16 -10 0.25 0.22
 -9 -21 -6 2.66 0.24
 -9 -18 -3 17.28 0.41
 -8 -12 -12 0.03 0.13
 -8 -6 -12 1.28 0.16
 -7 -18 -11 1.66 0.15
 -6 -19 -11 1.49 0.15
 -6 -16 -12 0.16 0.11
 -5 -8 -13 0.64 0.12
 -4 -24 -8 1.42 0.17
 -4 -22 -10 0.28 0.14
 -13 -13 -6 1.23 0.27
 -13 -12 -5 23.01 0.50
 -13 -11 -8 6.56 0.34
 -13 -7 -8 0.22 0.25
 -13 -4 -7 3.70 0.25
 -12 -16 -6 7.81 0.37
 -12 -13 -9 7.10 0.34
 -12 -5 -9 12.98 0.39
 -11 -18 -7 0.53 0.24
 -11 -17 -8 4.12 0.30
 -11 -16 -9 0.89 0.24
 -11 -13 -10 17.46 0.42
 -11 -5 -10 4.87 0.26
 -10 -19 -5 0.77 0.24
 -10 -18 -4 20.15 0.45
 -10 -11 -11 1.51 0.20
 -10 -9 -11 0.72 0.18
 -10 -7 -11 5.40 0.25
 -9 -20 -5 87.21 0.88
 -9 -19 -4 0.57 0.24
 -9 -17 -10 22.37 0.47
 -9 -14 -11 13.29 0.35
 -8 -21 -5 20.13 0.47
 -8 -10 -12 0.19 0.15
 -8 -8 -12 2.03 0.19
 -7 -22 -5 31.11 0.53
 -6 -23 -7 4.89 0.25
 -4 -23 -9 0.53 0.15
 -13 -12 -7 0.31 0.26
 -13 -10 -5 54.91 0.70
 -13 -6 -7 12.12 0.37
 -12 -15 -7 3.39 0.32
 -12 -14 -8 0.60 0.26
 -12 -11 -9 3.30 0.28
 -11 -7 -10 3.31 0.26
 -10 -18 -8 18.87 0.49
 -10 -17 -9 2.89 0.29
 -9 -20 -7 0.32 0.21
 -8 -21 -7 0.85 0.20
 -8 -20 -4 11.04 0.35
 -8 -18 -10 4.75 0.26
 -7 -22 -7 8.09 0.32
 -7 -13 -12 -0.17 0.14
 -6 -20 -10 0.24 0.19
 -5 -23 -8 0.53 0.18
 -13 -11 -6 52.60 0.73
 -13 -10 -7 1.03 0.25
 -13 -9 -6 199.27 1.31
 -13 -7 -6 16.22 0.39
 -12 -9 -9 0.02 0.23
 -12 -7 -9 24.55 0.50
 -12 -4 -8 -0.10 0.20
 -11 -16 -5 57.39 0.75
 -11 -15 -4 15.63 0.40
 -11 -14 -9 3.52 0.29
 -11 -9 -10 6.42 0.30
 -10 -14 -10 17.45 0.43
 -9 -19 -8 7.13 0.32
 -9 -18 -9 1.66 0.26
 -8 -15 -11 0.08 0.19
 -7 -21 -8 1.95 0.25
 -7 -19 -10 7.04 0.28
 -7 -11 -12 3.99 0.22
 -6 -22 -8 2.50 0.23
 -6 -14 -12 3.51 0.20
 -5 -22 -9 5.29 0.23
 -4 -11 -13 -0.12 0.08
 -4 -11 -13 0.03 0.06
 -4 -9 -13 0.04 0.12
 -12 -14 -6 62.49 0.82
 -12 -13 -7 66.60 0.85
 -12 -13 -5 7.71 0.33
 -12 -12 -8 1.71 0.30
 -11 -16 -7 4.69 0.35
 -11 -15 -8 15.86 0.46
 -11 -4 -9 24.27 0.47
 -10 -18 -6 -0.11 0.23
 -10 -16 -4 17.64 0.43
 -10 -4 -10 2.76 0.22
 -9 -10 -11 3.92 0.25
 -9 -8 -11 0.61 0.20
 -9 -6 -11 2.55 0.23
 -8 -19 -9 0.07 0.20
 -7 -20 -9 0.26 0.20
 -7 -16 -11 4.13 0.24
 -7 -9 -12 16.01 0.35
 -7 -7 -12 0.24 0.17
 -5 -23 -6 4.46 0.25
 -5 -15 -12 1.77 0.17
 -3 -24 -7 -0.15 0.14
 -3 -20 -11 -0.06 0.10
 -3 -20 -11 -0.02 0.06
 -2 -24 -8 1.46 0.18
 -12 -12 -6 28.11 0.57
 -12 -10 -8 0.40 0.25
 -12 -8 -8 16.70 0.44
 -12 -6 -8 6.20 0.31
 -12 -5 -7 4.17 0.25
 -11 -12 -9 0.59 0.26
 -11 -3 -8 1.31 0.22
 -10 -17 -7 0.06 0.28
 -10 -17 -5 13.00 0.40
 -10 -15 -9 0.43 0.26
 -10 -12 -10 0.07 0.21
 -10 -6 -10 0.97 0.24
 -9 -19 -6 24.50 0.51
 -9 -15 -10 1.51 0.24
 -8 -20 -6 13.42 0.40
 -8 -13 -11 0.95 0.21
 -7 -21 -6 0.62 0.21
 -6 -22 -6 2.34 0.24
 -6 -17 -11 0.11 0.15
 -6 -12 -12 4.43 0.23
 -5 -18 -11 0.08 0.14
 -4 -19 -11 0.93 0.15
 -4 -16 -12 10.67 0.26
 -3 -17 -12 1.39 0.12
 -3 -17 -12 0.46 0.07
 -2 -23 -9 5.65 0.22
 -2 -22 -10 0.11 0.11
 -2 -22 -10 -0.00 0.07
 -12 -11 -7 126.40 1.11
 -12 -10 -6 1.79 0.24
 -12 -9 -7 23.27 0.50
 -12 -7 -7 6.13 0.29
 -11 -15 -6 4.63 0.32
 -11 -14 -5 17.38 0.44
 -11 -13 -8 2.19 0.29
 -11 -8 -9 55.08 0.72
 -11 -6 -9 27.54 0.52
 -10 -16 -8 0.76 0.26
 -10 -10 -10 0.96 0.21
 -10 -8 -10 2.37 0.24
 -10 -3 -9 29.02 0.50
 -9 -18 -5 77.86 0.85
 -9 -17 -4 0.12 0.19
 -9 -16 -9 3.14 0.32
 -8 -16 -10 8.42 0.33
 -8 -5 -11 15.44 0.38
 -6 -6 -12 8.83 0.28
 -5 -22 -5 6.24 0.28
 -4 -23 -7 2.80 0.22
 -3 -23 -8 1.11 0.21
 -3 -10 -13 0.44 0.12
 -3 -8 -13 1.52 0.15
 -11 -14 -7 2.71 0.30
 -11 -5 -8 9.43 0.34
 -10 -16 -6 190.05 1.34
 -10 -13 -9 2.84 0.28
 -9 -17 -8 6.69 0.34
 -9 -13 -10 2.87 0.26
 -8 -19 -7 2.16 0.25
 -8 -19 -5 0.17 0.22
 -8 -18 -4 83.09 0.82
 -8 -11 -11 1.20 0.20
 -8 -9 -11 -0.09 0.20
 -8 -7 -11 0.06 0.20
 -7 -20 -5 2.93 0.26
 -7 -19 -4 0.97 0.24
 -7 -17 -10 0.71 0.23
 -7 -14 -11 0.84 0.20
 -6 -21 -7 7.10 0.32
 -6 -21 -5 1.03 0.21
 -6 -18 -10 1.06 0.25
 -6 -10 -12 1.48 0.17
 -6 -8 -12 -0.06 0.16
 -5 -22 -7 2.35 0.22
 -5 -19 -10 -0.07 0.21
 -4 -20 -10 0.75 0.18
 -3 -22 -9 0.94 0.17
 -11 -13 -6 47.60 0.70
 -11 -12 -7 235.56 1.52
 -11 -11 -8 35.93 0.63
 -11 -7 -8 2.09 0.26
 -10 -15 -7 29.96 0.61
 -10 -14 -8 55.63 0.78
 -10 -5 -9 23.05 0.49
 -10 -2 -8 9.04 0.29
 -9 -5 -10 0.32 0.19
 -8 -18 -8 5.82 0.32
 -8 -17 -9 1.17 0.24
 -7 -20 -7 0.77 0.22
 -7 -18 -9 2.29 0.25
 -7 -4 -11 4.54 0.26
 -6 -20 -4 21.74 0.45
 -6 -15 -11 1.22 0.20
 -5 -21 -8 0.57 0.23
 -4 -22 -8 0.67 0.19
 -4 -21 -9 10.79 0.33
 -4 -14 -12 3.85 0.21
 -3 -23 -6 0.01 0.19
 -2 -11 -13 0.41 0.09
 -2 -11 -13 0.02 0.06
 -1 -24 -7 0.08 0.15
 -1 -20 -11 1.50 0.15
 0 -24 -8 6.53 0.23
 0 -22 -10 3.20 0.18
 -11 -11 -6 1.44 0.23
 -11 -9 -8 1.22 0.25
 -11 -6 -7 9.78 0.34
 -10 -11 -9 4.35 0.30
 -10 -7 -9 115.14 1.01
 -9 -14 -9 31.50 0.59
 -9 -9 -10 7.69 0.32
 -9 -7 -10 14.30 0.40
 -8 -14 -10 1.28 0.24
 -6 -20 -8 20.44 0.45
 -6 -19 -9 0.13 0.20
 -5 -16 -11 1.39 0.21
 -5 -11 -12 -0.18 0.15
 -4 -17 -11 4.42 0.25
 -3 -18 -11 1.43 0.20
 -3 -15 -12 6.34 0.24
 -2 -19 -11 1.27 0.17
 -2 -16 -12 3.32 0.18
 -2 -9 -13 0.62 0.14
 -2 -7 -13 0.46 0.12
 -1 -17 -12 0.73 0.12
 -1 -12 -13 0.18 0.12
 0 -23 -9 5.87 0.22
 -11 -10 -7 0.49 0.22
 -11 -8 -7 139.00 1.08
 -10 -14 -6 20.92 0.49
 -10 -13 -5 42.58 0.61
 -10 -12 -8 0.92 0.26
 -10 -4 -8 3.70 0.24
 -9 -16 -7 37.40 0.64
 -9 -16 -5 37.40 0.60
 -9 -15 -8 20.37 0.51
 -8 -18 -6 50.24 0.70
 -7 -19 -6 1.14 0.23
 -7 -15 -10 1.48 0.24
 -7 -10 -11 0.23 0.18
 -7 -6 -11 35.53 0.54
 -6 -20 -6 2.47 0.28
 -5 -21 -6 31.56 0.56
 -5 -9 -12 0.03 0.16
 -5 -7 -12 2.26 0.20
 -4 -22 -6 0.43 0.19
 -2 -23 -7 2.65 0.24
 -1 -23 -8 0.45 0.20
 -10 -13 -7 65.31 0.82
 -9 -12 -9 0.51 0.23
 -9 -4 -9 11.53 0.34
 -8 -17 -7 77.80 0.88
 -8 -17 -5 32.71 0.57
 -8 -15 -9 -0.07 0.24
 -8 -12 -10 2.66 0.26
 -8 -4 -10 31.37 0.51
 -7 -8 -11 5.50 0.26
 -6 -16 -10 0.46 0.22
 -6 -13 -11 0.84 0.20
 -4 -12 -12 0.65 0.17
 -2 -20 -10 -0.18 0.19
 -1 -22 -9 1.45 0.18
 -1 -10 -13 0.29 0.10
 -1 -10 -13 0.06 0.07
 -1 -8 -13 0.35 0.14
 1 -20 -11 0.04 0.12
 2 -24 -8 1.21 0.14
 2 -22 -10 4.91 0.20
 -10 -12 -6 21.43 0.48
 -10 -11 -7 11.99 0.40
 -10 -10 -8 15.62 0.44
 -10 -6 -8 9.73 0.34
 -9 -15 -6 0.09 0.22
 -9 -10 -9 0.58 0.23
 -9 -6 -9 33.41 0.57
 -8 -16 -8 21.83 0.51
 -8 -8 -10 0.81 0.24
 -8 -6 -10 138.47 1.06
 -7 -18 -5 2.88 0.26
 -7 -17 -4 71.47 0.74
 -7 -16 -9 10.77 0.40
 -6 -19 -5 6.64 0.33
 -5 -20 -5 2.43 0.27
 -5 -17 -10 4.81 0.28
 -5 -14 -11 13.14 0.37
 -4 -21 -7 0.20 0.21
 -4 -21 -5 17.60 0.41
 -4 -18 -10 -0.15 0.20
 -4 -10 -12 0.40 0.16
 -4 -6 -12 3.72 0.23
 -3 -22 -7 6.52 0.28
 -3 -19 -10 7.58 0.30
 -2 -22 -8 1.99 0.21
 0 -11 -13 0.20 0.11
 1 -17 -12 -0.11 0.11
 2 -23 -9 2.78 0.19
 -10 -9 -7 11.31 0.36
 -9 -14 -7 2.69 0.29
 -9 -13 -8 0.72 0.26
 -9 -8 -9 2.86 0.26
 -8 -13 -9 -0.18 0.23
 -7 -17 -8 27.81 0.56
 -7 -13 -10 7.94 0.34
 -7 -3 -10 1.66 0.20
 -6 -19 -7 0.32 0.22
 -6 -18 -8 2.70 0.30
 -6 -18 -4 31.50 0.52
 -6 -17 -9 22.58 0.50
 -6 -9 -11 4.20 0.28
 -6 -7 -11 0.24 0.22
 -6 -5 -11 61.14 0.68
 -5 -20 -7 4.97 0.29
 -5 -19 -4 38.23 0.57
 -5 -18 -9 27.18 0.54
 -4 -15 -11 1.13 0.22
 -4 -8 -12 0.77 0.17
 -3 -21 -8 0.61 0.19
 -2 -21 -9 3.54 0.23
 -2 -14 -12 0.54 0.17
 -1 -18 -11 0.84 0.19
 -1 -15 -12 -0.03 0.15
 0 -19 -11 0.52 0.14
 0 -16 -12 3.64 0.19
 0 -9 -13 0.30 0.14
 0 -7 -13 0.23 0.13
 1 -12 -13 8.38 0.22
 -9 -13 -6 0.36 0.21
 -9 -11 -8 251.60 1.54
 -8 -15 -5 6.72 0.31
 -8 -14 -8 53.80 0.76
 -8 -3 -9 0.41 0.18
 -7 -11 -10 2.66 0.26
 -6 -14 -10 17.46 0.44
 -5 -12 -11 2.34 0.23
 -4 -20 -8 0.28 0.20
 -4 -19 -9 1.99 0.24
 -3 -16 -11 2.03 0.23
 -3 -11 -12 9.87 0.30
 -3 -5 -12 16.12 0.36
 -2 -22 -6 2.76 0.25
 -2 -17 -11 0.01 0.17
 0 -23 -7 2.91 0.23
 1 -23 -8 1.09 0.18
 1 -21 -10 0.84 0.17
 3 -20 -11 1.05 0.14
 4 -22 -10 1.02 0.13
 -9 -12 -7 75.64 0.86
 -9 -9 -8 10.52 0.36
 -9 -7 -8 49.45 0.67
 -9 -5 -8 0.45 0.19
 -8 -15 -7 12.18 0.41
 -8 -11 -9 3.56 0.28
 -8 -5 -9 -0.24 0.22
 -7 -17 -6 28.50 0.55
 -7 -14 -9 30.45 0.58
 -7 -9 -10 0.67 0.22
 -7 -5 -10 90.64 0.85
 -6 -18 -6 83.70 0.88
 -5 -15 -10 9.49 0.36
 -5 -4 -11 23.63 0.44
 -3 -21 -6 24.75 0.50
 -3 -9 -12 1.56 0.19
 -3 -7 -12 4.52 0.25
 0 -20 -10 5.32 0.27
 1 -22 -9 0.63 0.16
 1 -10 -13 10.20 0.25
 3 -17 -12 1.14 0.13
 4 -23 -9 0.46 0.13
 -9 -10 -7 47.84 0.66
 -8 -14 -6 32.83 0.57
 -8 -7 -9 0.40 0.22
 -7 -16 -7 1.53 0.27
 -7 -16 -5 0.83 0.23
 -7 -15 -8 36.26 0.65
 -7 -7 -10 4.88 0.29
 -6 -15 -9 3.16 0.29
 -6 -12 -10 3.03 0.27
 -5 -19 -6 18.69 0.46
 -5 -10 -11 5.25 0.27
 -5 -8 -11 7.06 0.31
 -5 -6 -11 1.72 0.24
 -4 -20 -6 27.71 0.52
 -4 -16 -10 1.26 0.24
 -4 -13 -11 17.44 0.41
 -1 -22 -7 1.64 0.21
 -1 -19 -10 0.16 0.18
 -1 -13 -12 10.35 0.32
 0 -22 -8 0.40 0.19
 0 -21 -9 2.91 0.23
 1 -8 -13 -0.10 0.13
 2 -19 -11 10.36 0.28
 2 -16 -12 0.09 0.15
 2 -11 -13 0.25 0.12
 3 -12 -13 3.33 0.16
 -9 -8 -7 0.37 0.17
 -8 -13 -7 2.87 0.29
 -8 -12 -8 23.51 0.52
 -7 -12 -9 1.49 0.25
 -6 -17 -7 55.58 0.77
 -6 -16 -8 5.90 0.33
 -6 -4 -10 54.00 0.66
 -5 -16 -9 0.73 0.24
 -3 -17 -10 0.26 0.21
 -3 -14 -11 1.38 0.22
 -2 -21 -7 0.89 0.21
 -2 -21 -5 11.08 0.35
 -2 -18 -10 2.28 0.23
 -2 -10 -12 4.66 0.23
 -1 -21 -8 0.76 0.22
 0 -14 -12 3.56 0.22
 1 -18 -11 2.19 0.19
 1 -15 -12 0.76 0.17
 2 -9 -13 3.09 0.18
 3 -23 -8 2.72 0.21
 3 -21 -10 3.24 0.19
 -8 -10 -8 121.52 1.06
 -7 -15 -6 0.54 0.21
 -7 -4 -9 0.08 0.19
 -6 -6 -10 9.48 0.36
 -5 -18 -7 0.51 0.25
 -5 -18 -5 7.61 0.31
 -5 -17 -8 21.38 0.51
 -5 -13 -10 2.35 0.28
 -4 -19 -7 0.54 0.24
 -4 -19 -5 9.89 0.33
 -4 -17 -9 16.99 0.47
 -3 -20 -7 68.77 0.79
 -3 -20 -5 99.05 0.90
 -3 -18 -9 0.13 0.22
 -2 -20 -8 9.15 0.34
 -2 -19 -9 0.66 0.21
 -2 -15 -11 3.96 0.27
 -2 -8 -12 3.48 0.24
 -2 -6 -12 0.14 0.17
 -1 -16 -11 0.72 0.21
 0 -17 -11 2.28 0.21
 2 -23 -7 0.72 0.18
 2 -7 -13 -0.09 0.11
 3 -22 -9 0.22 0.15
 3 -10 -13 1.28 0.15
 -8 -11 -7 0.38 0.22
 -8 -6 -8 1.83 0.21
 -7 -14 -7 25.71 0.55
 -7 -13 -8 9.89 0.39
 -7 -10 -9 108.60 1.01
 -7 -8 -9 6.97 0.32
 -7 -6 -9 4.43 0.27
 -6 -13 -9 17.88 0.47
 -6 -8 -10 12.20 0.38
 -4 -18 -8 0.27 0.22
 -4 -14 -10 2.56 0.27
 -4 -9 -11 6.70 0.31
 -4 -7 -11 0.79 0.23
 -4 -5 -11 2.55 0.24
 -3 -19 -4 11.55 0.34
 -3 -12 -11 0.19 0.20
 -1 -11 -12 0.17 0.16
 0 -22 -6 4.69 0.27
 3 -8 -13 0.25 0.14
 3 -6 -13 4.36 0.19
 4 -19 -11 0.06 0.13
 4 -16 -12 -0.06 0.12
 4 -11 -13 0.24 0.12
 5 -21 -10 3.94 0.19
 -8 -9 -7 6.88 0.28
 -6 -15 -7 53.24 0.74
 -6 -14 -8 0.58 0.25
 -5 -17 -6 2.23 0.29
 -5 -14 -9 1.20 0.26
 -5 -11 -10 11.54 0.40
 -5 -3 -10 9.19 0.30
 -3 -15 -10 26.55 0.52
 -1 -21 -6 0.34 0.20
 -1 -9 -12 7.32 0.28
 -1 -7 -12 2.87 0.23
 -1 -5 -12 1.38 0.18
 1 -22 -7 13.91 0.37
 1 -19 -10 0.51 0.20
 1 -13 -12 0.44 0.17
 2 -22 -8 0.11 0.16
 2 -21 -9 2.70 0.21
 2 -14 -12 8.75 0.29
 3 -18 -11 3.67 0.21
 3 -15 -12 0.24 0.14
 5 -23 -8 1.14 0.16
 5 -22 -9 3.90 0.21
 -7 -13 -6 9.07 0.33
 -7 -12 -7 -0.00 0.21
 -7 -11 -8 9.84 0.37
 -6 -11 -9 15.61 0.43
 -6 -3 -9 13.67 0.35
 -5 -9 -10 10.60 0.36
 -5 -5 -10 31.56 0.54
 -4 -18 -6 78.27 0.85
 -3 -19 -6 7.24 0.33
 -3 -10 -11 2.09 0.23
 -3 -4 -11 12.40 0.36
 -2 -20 -6 43.40 0.63
 -2 -16 -10 5.50 0.30
 -2 -13 -11 0.79 0.21
 -1 -17 -10 2.78 0.27
 -1 -14 -11 1.41 0.22
 0 -21 -7 0.51 0.23
 0 -18 -10 0.22 0.21
 1 -21 -8 0.91 0.22
 1 -20 -9 0.66 0.22
 2 -17 -11 0.82 0.18
 4 -23 -7 0.93 0.17
 4 -9 -13 0.10 0.12
 4 -7 -13 6.05 0.21
 5 -10 -13 6.43 0.21
 6 -19 -11 0.36 0.11
 6 -19 -11 0.18 0.07
 6 -16 -12 0.17 0.11
 7 -23 -8 0.18 0.14
 7 -21 -10 2.01 0.15
 -7 -9 -8 14.12 0.39
 -7 -7 -8 11.64 0.35
 -6 -5 -9 2.26 0.24
 -5 -16 -7 19.16 0.47
 -5 -16 -5 1.98 0.23
 -5 -15 -8 1.79 0.27
 -5 -7 -10 15.26 0.41
 -4 -15 -9 2.37 0.28
 -4 -12 -10 0.05 0.22
 -3 -16 -9 -0.07 0.23
 -3 -8 -11 8.10 0.32
 -3 -6 -11 1.76 0.21
 -1 -20 -7 20.52 0.47
 0 -15 -11 4.51 0.27
 0 -10 -12 0.96 0.17
 0 -4 -12 0.04 0.13
 1 -16 -11 1.46 0.21
 7 -22 -9 -0.14 0.12
 -7 -10 -7 56.44 0.70
 -6 -14 -6 0.28 0.18
 -6 -13 -7 30.90 0.56
 -6 -12 -8 9.01 0.36
 -6 -7 -9 20.95 0.45
 -5 -12 -9 5.99 0.33
 -4 -17 -5 5.29 0.28
 -4 -16 -8 53.26 0.74
 -3 -18 -7 53.94 0.74
 -3 -17 -8 6.44 0.33
 -3 -13 -10 1.01 0.25
 -2 -19 -7 41.78 0.64
 -2 -17 -9 16.68 0.45
 -1 -20 -5 2.49 0.22
 -1 -19 -8 10.49 0.37
 -1 -18 -9 17.27 0.44
 0 -20 -8 2.24 0.24
 0 -8 -12 0.53 0.17
 0 -6 -12 6.41 0.27
 1 -11 -12 -0.03 0.16
 2 -22 -6 1.47 0.21
 3 -19 -10 1.02 0.20
 4 -22 -8 0.44 0.18
 4 -21 -9 0.02 0.16
 5 -18 -11 0.01 0.16
 5 -15 -12 2.14 0.18
 5 -8 -13 2.10 0.14
 5 -8 -13 0.67 0.09
 5 -6 -13 0.16 0.10
 6 -9 -13 1.96 0.15
 9 -22 -9 0.71 0.12
 -4 -13 -9 6.10 0.33
 -4 -8 -10 31.34 0.57
 -4 -4 -10 26.00 0.47
 -3 -18 -5 7.42 0.30
 -2 -19 -5 0.64 0.19
 -2 -14 -10 6.58 0.33
 -2 -9 -11 0.12 0.20
 -1 -12 -11 0.07 0.22
 1 -9 -12 2.17 0.22
 2 -18 -10 1.42 0.23
 3 -22 -7 53.20 0.65
 3 -13 -12 6.14 0.26
 4 -17 -11 0.63 0.17
 4 -14 -12 1.28 0.18
 6 -20 -10 0.26 0.16
 6 -7 -13 0.33 0.13
 -6 -10 -8 2.60 0.25
 -5 -14 -7 0.36 0.22
 -5 -13 -8 0.65 0.24
 -5 -10 -9 21.55 0.49
 -5 -4 -9 24.31 0.46
 -4 -16 -6 13.24 0.41
 -4 -6 -10 33.19 0.55
 -3 -11 -10 1.65 0.25
 -2 -7 -11 1.89 0.23
 -2 -5 -11 1.79 0.22
 -1 -15 -10 0.06 0.22
 0 -16 -10 0.02 0.21
 0 -13 -11 0.84 0.23
 1 -21 -6 1.84 0.22
 1 -17 -10 1.84 0.25
 1 -14 -11 0.47 0.24
 1 -7 -12 -0.07 0.16
 1 -5 -12 1.02 0.17
 2 -21 -7 1.74 0.25
 2 -15 -11 1.27 0.24
 3 -21 -8 2.07 0.22
 3 -20 -9 5.11 0.26
 3 -16 -11 0.17 0.20
 6 -22 -8 2.32 0.22
 6 -21 -9 1.30 0.19
 7 -18 -11 0.91 0.14
 7 -15 -12 -0.06 0.13
 7 -8 -13 0.22 0.12
 7 -6 -13 0.17 0.11
 8 -20 -10 0.69 0.15
 -6 -11 -7 18.69 0.44
 -5 -8 -9 14.81 0.40
 -5 -6 -9 47.17 0.63
 -4 -15 -7 7.93 0.34
 -4 -14 -8 2.64 0.28
 -3 -17 -6 3.99 0.28
 -3 -14 -9 0.49 0.24
 -2 -18 -6 23.57 0.51
 -2 -15 -9 0.49 0.28
 -1 -19 -6 9.25 0.34
 0 -20 -6 6.50 0.30
 2 -20 -8 0.25 0.23
 2 -10 -12 0.21 0.17
 5 -19 -10 0.03 0.17
 6 -14 -12 0.50 0.15
 8 -7 -13 -0.01 0.11
 9 -18 -11 2.27 0.16
 9 -15 -12 4.32 0.17
 10 -20 -10 0.60 0.12
 -5 -11 -8 37.65 0.61
 -4 -11 -9 2.60 0.27
 -3 -16 -7 76.42 0.86
 -3 -15 -8 19.03 0.49
 -3 -9 -10 -0.01 0.21
 -3 -3 -10 30.58 0.49
 -2 -12 -10 16.50 0.44
 -1 -16 -9 0.38 0.25
 -1 -8 -11 4.38 0.27
 -1 -4 -11 19.64 0.41
 0 -19 -7 4.24 0.31
 0 -17 -9 0.42 0.23
 0 -11 -11 4.69 0.28
 1 -20 -7 23.31 0.49
 1 -19 -8 19.11 0.48
 1 -18 -9 9.68 0.35
 2 -8 -12 -0.13 0.17
 2 -6 -12 0.32 0.19
 2 -4 -12 12.53 0.32
 4 -18 -10 0.26 0.23
 4 -12 -12 13.39 0.34
 5 -22 -7 1.90 0.21
 5 -13 -12 3.61 0.22
 6 -17 -11 0.44 0.16
 8 -22 -8 0.12 0.14
 8 -21 -9 0.27 0.14
 -5 -12 -7 13.87 0.39
 -5 -9 -8 19.47 0.44
 -4 -3 -9 -0.10 0.18
 -3 -12 -9 35.63 0.62
 -3 -7 -10 4.24 0.27
 -3 -5 -10 58.83 0.70
 -2 -16 -8 16.13 0.45
 -1 -18 -7 13.97 0.41
 -1 -17 -8 29.80 0.58
 -1 -13 -10 -0.30 0.22
 -1 -6 -11 3.88 0.25
 1 -20 -5 0.54 0.20
 1 -12 -11 0.52 0.21
 3 -17 -10 14.40 0.41
 3 -9 -12 0.67 0.17
 5 -21 -8 1.63 0.22
 5 -20 -9 0.71 0.18
 5 -16 -11 0.89 0.20
 8 -17 -11 3.56 0.21
 8 -14 -12 0.80 0.15
 10 -22 -8 0.13 0.12
 10 -21 -9 0.00 0.13
 -5 -7 -8 14.49 0.37
 -4 -12 -8 16.11 0.44
 -4 -7 -9 11.96 0.37
 -4 -5 -9 0.60 0.18
 -2 -17 -5 7.08 0.29
 -2 -10 -10 50.96 0.71
 -1 -18 -5 0.97 0.20
 0 -19 -5 9.65 0.32
 0 -14 -10 0.73 0.24
 0 -9 -11 23.50 0.48
 0 -3 -11 2.52 0.23
 1 -15 -10 9.52 0.38
 2 -16 -10 8.40 0.34
 2 -13 -11 9.85 0.34
 3 -21 -6 2.15 0.22
 3 -14 -11 6.12 0.31
 3 -7 -12 4.10 0.26
 3 -5 -12 3.43 0.24
 4 -21 -7 0.62 0.20
 4 -15 -11 0.81 0.21
 4 -10 -12 0.25 0.17
 6 -12 -12 -0.04 0.19
 7 -22 -7 11.81 0.34
 7 -13 -12 12.83 0.32
 10 -17 -11 0.06 0.14
 10 -14 -12 0.99 0.13
 -4 -13 -7 1.89 0.24
 -3 -13 -8 12.48 0.41
 -3 -10 -9 0.09 0.22
 -2 -13 -9 18.53 0.48
 -2 -8 -10 30.89 0.55
 -2 -4 -10 23.15 0.47
 -1 -11 -10 0.77 0.23
 0 -7 -11 39.20 0.59
 0 -5 -11 10.57 0.34
 2 -20 -6 25.77 0.50
 3 -18 -9 0.05 0.25
 4 -20 -8 4.48 0.28
 6 -18 -10 0.37 0.19
 7 -21 -8 3.01 0.25
 7 -20 -9 0.63 0.17
 7 -16 -11 0.64 0.17
 11 -19 -10 -0.20 0.13
 -4 -10 -8 34.66 0.57
 -3 -14 -7 32.29 0.57
 -3 -2 -9 1.11 0.18
 -2 -16 -6 159.91 1.17
 -2 -14 -8 2.83 0.27
 -2 -6 -10 10.81 0.36
 -1 -14 -9 3.29 0.29
 0 -15 -9 10.04 0.39
 1 -19 -6 0.18 0.21
 1 -16 -9 3.23 0.29
 2 -17 -9 0.06 0.22
 2 -11 -11 0.42 0.25
 3 -20 -7 -0.02 0.20
 3 -19 -8 1.76 0.24
 4 -8 -12 0.67 0.18
 4 -6 -12 0.24 0.19
 4 -4 -12 2.63 0.22
 5 -17 -10 3.21 0.28
 6 -15 -11 1.33 0.24
 9 -22 -7 0.72 0.17
 9 -13 -12 1.97 0.16
 11 -13 -12 0.09 0.13
 -3 -8 -9 7.10 0.32
 -3 -4 -9 9.91 0.33
 -2 -15 -7 15.23 0.42
 -2 -11 -9 11.05 0.39
 -1 -17 -6 9.00 0.34
 -1 -15 -8 8.32 0.36
 0 -18 -6 6.42 0.30
 0 -12 -10 0.80 0.24
 1 -18 -7 22.05 0.51
 1 -17 -8 18.32 0.49
 1 -13 -10 4.94 0.31
 1 -8 -11 62.25 0.74
 1 -4 -11 1.38 0.23
 2 -19 -7 0.32 0.20
 3 -12 -11 8.03 0.33
 4 -16 -10 0.02 0.21
 4 -13 -11 16.17 0.41
 5 -21 -6 22.61 0.48
 5 -14 -11 0.42 0.20
 5 -9 -12 0.24 0.17
 6 -21 -7 2.08 0.22
 6 -19 -9 0.63 0.19
 6 -10 -12 1.12 0.17
 8 -18 -10 4.80 0.25
 8 -12 -12 0.27 0.16
 9 -21 -8 -0.03 0.17
 9 -20 -9 5.03 0.23
 9 -16 -11 3.54 0.22
 11 -20 -9 0.56 0.16
 -3 -11 -8 32.12 0.57
 -3 -6 -9 8.83 0.32
 -1 -7 -10 41.39 0.62
 -1 -3 -10 -0.39 0.16
 0 -17 -7 13.40 0.41
 0 -16 -8 7.42 0.34
 1 -6 -11 1.39 0.22
 2 -14 -10 26.92 0.54
 2 -9 -11 12.84 0.40
 3 -20 -5 0.13 0.20
 3 -15 -10 -0.19 0.22
 5 -7 -12 0.87 0.18
 5 -5 -12 0.15 0.19
 6 -20 -8 3.63 0.24
 8 -15 -11 1.91 0.23
 10 -18 -10 13.34 0.34
 10 -12 -12 0.23 0.15
 11 -21 -8 1.74 0.18
 11 -16 -11 0.42 0.14
 12 -12 -12 2.31 0.16
 13 -21 -8 0.03 0.12
 13 -16 -11 0.08 0.09
 13 -16 -11 -0.03 0.06
 -3 -12 -7 0.25 0.19
 -2 -12 -8 7.50 0.34
 -2 -9 -9 0.22 0.21
 -1 -12 -9 23.56 0.52
 -1 -5 -10 4.95 0.28
 0 -10 -10 16.53 0.44
 2 -19 -5 6.48 0.29
 4 -20 -6 11.82 0.36
 5 -20 -7 8.90 0.34
 5 -18 -9 1.21 0.23
 6 -8 -12 1.08 0.18
 7 -17 -10 0.42 0.22
 7 -9 -12 13.71 0.35
 8 -21 -7 0.55 0.21
 8 -19 -9 0.79 0.18
 9 -11 -12 1.20 0.18
 -3 -9 -8 0.33 0.18
 -2 -7 -9 60.98 0.73
 -2 -3 -9 3.53 0.24
 0 -13 -9 0.16 0.23
 0 -8 -10 4.45 0.32
 1 -18 -5 18.97 0.41
 1 -14 -9 3.51 0.30
 1 -11 -10 0.21 0.25
 2 -15 -9 9.79 0.38
 2 -7 -11 45.86 0.64
 2 -5 -11 26.45 0.49
 2 -3 -11 5.39 0.26
 3 -16 -9 -0.03 0.23
 4 -17 -9 26.33 0.53
 4 -11 -11 0.05 0.21
 5 -19 -8 10.88 0.36
 5 -12 -11 0.11 0.24
 6 -16 -10 -0.06 0.20
 6 -13 -11 3.43 0.26
 6 -6 -12 8.97 0.30
 6 -4 -12 3.63 0.22
 7 -21 -6 5.80 0.29
 7 -14 -11 0.01 0.20
 8 -20 -8 1.63 0.20
 10 -15 -11 3.35 0.22
 11 -11 -12 0.33 0.14
 13 -11 -12 -0.01 0.12
 14 -15 -11 1.62 0.15
 -2 -13 -7 39.94 0.61
 -2 -5 -9 10.15 0.32
 -1 -15 -6 1.69 0.22
 -1 -13 -8 5.41 0.31
 -1 -10 -9 21.80 0.49
 0 -14 -8 20.72 0.52
 0 -6 -10 41.13 0.62
 0 -4 -10 8.33 0.33
 0 -2 -10 33.11 0.52
 2 -18 -6 13.95 0.42
 2 -12 -10 3.77 0.30
 3 -19 -6 88.93 0.89
 3 -13 -10 3.26 0.29
 3 -8 -11 9.68 0.35
 4 -19 -7 17.34 0.45
 4 -18 -8 5.14 0.30
 4 -14 -10 0.35 0.23
 5 -15 -10 7.41 0.35
 7 -7 -12 0.02 0.16
 7 -5 -12 2.01 0.21
 7 -3 -12 4.77 0.23
 8 -8 -12 1.75 0.21
 9 -17 -10 2.21 0.23
 9 -9 -12 0.71 0.18
 10 -21 -7 -0.06 0.18
 10 -19 -9 4.38 0.25
 12 -19 -9 2.54 0.21
 12 -15 -11 2.46 0.18
 14 -19 -9 1.03 0.16
 -2 -10 -8 6.86 0.30
 -1 -14 -7 55.98 0.72
 0 -16 -6 -0.10 0.19
 0 -15 -7 5.03 0.29
 0 -11 -9 -0.03 0.22
 1 -17 -6 0.37 0.21
 1 -15 -8 2.79 0.27
 2 -17 -7 19.92 0.48
 2 -16 -8 4.28 0.32
 3 -18 -7 12.18 0.39
 3 -6 -11 3.81 0.25
 3 -4 -11 17.66 0.43
 7 -20 -7 6.84 0.31
 7 -19 -8 0.28 0.23
 8 -16 -10 0.17 0.24
 9 -14 -11 -0.34 0.17
 10 -20 -8 1.13 0.19
 11 -17 -10 7.02 0.27
 12 -21 -7 0.53 0.17
 13 -17 -10 3.68 0.22
 14 -20 -8 2.08 0.19
 1 -12 -9 1.81 0.26
 1 -7 -10 5.27 0.33
 2 -10 -10 3.27 0.28
 5 -10 -11 3.56 0.28
 6 -20 -6 24.88 0.49
 6 -17 -9 0.12 0.21
 6 -11 -11 1.84 0.23
 7 -12 -11 4.59 0.28
 8 -13 -11 2.92 0.26
 8 -6 -12 0.24 0.16
 8 -4 -12 0.58 0.16
 9 -21 -6 1.39 0.20
 9 -7 -12 14.82 0.34
 10 -8 -12 0.14 0.17
 11 -14 -11 0.02 0.15
 11 -9 -12 0.22 0.14
 12 -20 -8 8.55 0.29
 13 -14 -11 2.42 0.17
 13 -9 -12 0.16 0.13
 -1 -11 -8 28.92 0.55
 -1 -6 -9 30.03 0.52
 -1 -4 -9 5.47 0.27
 1 -5 -10 0.03 0.20
 1 -3 -10 1.25 0.19
 2 -13 -9 20.14 0.50
 3 -14 -9 5.32 0.33
 3 -11 -10 8.46 0.36
 4 -19 -5 6.78 0.30
 4 -15 -9 3.08 0.29
 4 -7 -11 5.43 0.29
 4 -3 -11 13.06 0.37
 5 -16 -9 0.56 0.23
 6 -19 -7 4.49 0.29
 6 -18 -8 16.26 0.44
 6 -14 -10 0.56 0.27
 7 -15 -10 0.51 0.22
 9 -20 -7 11.49 0.37
 9 -5 -12 0.10 0.16
 9 -3 -12 1.19 0.17
 10 -16 -10 1.06 0.21
 10 -13 -11 0.63 0.19
 12 -8 -12 0.25 0.15
 14 -8 -12 1.02 0.15
 16 -16 -10 0.10 0.14
 -1 -12 -7 10.66 0.35
 0 -12 -8 0.76 0.23
 0 -9 -9 0.55 0.22
 2 -8 -10 -0.04 0.21
 3 -18 -5 0.05 0.19
 4 -12 -10 54.82 0.75
 4 -5 -11 24.80 0.48
 5 -19 -6 30.79 0.55
 5 -13 -10 -0.06 0.23
 5 -8 -11 16.94 0.44
 8 -17 -9 3.17 0.26
 9 -19 -8 7.20 0.30
 9 -12 -11 2.96 0.24
 10 -6 -12 1.46 0.17
 10 -4 -12 0.21 0.14
 11 -18 -9 -0.08 0.18
 11 -7 -12 4.18 0.21
 12 -16 -10 1.75 0.20
 12 -13 -11 -0.11 0.18
 13 -18 -9 0.10 0.18
 13 -7 -12 -0.05 0.14
 14 -16 -10 6.98 0.27
 14 -13 -11 1.93 0.17
 15 -18 -9 0.37 0.14
 15 -7 -12 1.66 0.13
 17 -19 -8 0.70 0.13
 -1 -9 -8 14.70 0.39
 0 -13 -7 62.03 0.75
 0 -7 -9 19.56 0.44
 1 -13 -8 1.77 0.25
 1 -10 -9 41.06 0.65
 2 -14 -8 26.99 0.56
 2 -6 -10 40.92 0.65
 2 -2 -10 11.14 0.36
 3 -15 -8 1.91 0.26
 4 -18 -6 17.68 0.45
 4 -16 -8 1.60 0.28
 5 -18 -7 13.78 0.42
 5 -6 -11 59.40 0.72
 5 -2 -11 1.51 0.22
 7 -10 -11 5.29 0.30
 8 -20 -6 0.19 0.18
 8 -11 -11 20.23 0.46
 9 -15 -10 3.65 0.27
 11 -20 -7 1.16 0.20
 11 -19 -8 0.43 0.17
 11 -5 -12 0.17 0.15
 11 -3 -12 8.31 0.25
 12 -6 -12 3.83 0.20
 12 -4 -12 0.46 0.16
 13 -5 -12 0.25 0.16
 13 -3 -12 3.73 0.19
 14 -6 -12 3.17 0.17
 15 -20 -7 4.67 0.23
 15 -19 -8 9.32 0.29
 15 -5 -12 0.90 0.13
 0 -5 -9 23.00 0.45
 0 -3 -9 5.91 0.26
 1 -15 -6 0.41 0.21
 1 -14 -7 0.26 0.20
 2 -16 -6 9.59 0.35
 2 -15 -7 2.50 0.25
 2 -11 -9 11.14 0.39
 2 -4 -10 4.25 0.28
 3 -17 -6 17.15 0.43
 3 -9 -10 3.99 0.29
 4 -17 -7 20.09 0.48
 4 -10 -10 2.83 0.31
 5 -4 -11 2.62 0.24
 6 -15 -9 2.36 0.31
 6 -7 -11 35.71 0.60
 7 -16 -9 0.42 0.23
 8 -19 -7 2.39 0.26
 8 -18 -8 3.90 0.27
 8 -14 -10 0.47 0.25
 11 -15 -10 -0.01 0.24
 11 -12 -11 0.79 0.19
 13 -20 -7 5.72 0.26
 13 -19 -8 3.47 0.22
 14 -4 -12 3.18 0.17
 15 -12 -11 1.16 0.18
 17 -15 -10 0.80 0.12
 17 -15 -10 0.25 0.07
 0 -10 -8 10.32 0.35
 3 -12 -9 11.61 0.40
 3 -7 -10 1.70 0.24
 4 -13 -9 1.50 0.26
 5 -14 -9 0.11 0.26
 5 -11 -10 4.61 0.33
 6 -19 -5 0.27 0.21
 6 -12 -10 0.44 0.24
 6 -5 -11 1.20 0.25
 7 -19 -6 0.55 0.20
 7 -13 -10 0.14 0.24
 7 -8 -11 0.20 0.19
 9 -10 -11 0.85 0.25
 10 -20 -6 2.20 0.23
 10 -11 -11 -0.04 0.19
 13 -15 -10 0.01 0.17
 13 -12 -11 5.29 0.24
 15 -15 -10 4.74 0.24
 16 -17 -9 -0.02 0.13
 18 -18 -8 5.64 0.21
 1 -11 -8 7.46 0.33
 3 -5 -10 8.91 0.34
 3 -3 -10 29.61 0.53
 5 -18 -5 36.21 0.58
 6 -16 -8 1.55 0.29
 6 -3 -11 1.67 0.21
 7 -18 -7 4.47 0.28
 9 -16 -9 0.71 0.25
 10 -19 -7 1.83 0.23
 10 -18 -8 1.67 0.23
 10 -14 -10 2.49 0.27
 12 -20 -6 4.78 0.27
 12 -11 -11 0.43 0.20
 16 -11 -11 5.35 0.21
 18 -19 -7 0.89 0.14
 18 -14 -10 -0.08 0.10
 18 -14 -10 -0.01 0.06
 19 -16 -9 1.31 0.12
 1 -6 -9 11.97 0.37
 1 -4 -9 18.72 0.42
 2 -12 -8 0.75 0.23
 2 -9 -9 5.43 0.31
 3 -13 -8 3.18 0.28
 4 -17 -5 18.41 0.43
 4 -14 -8 11.06 0.40
 5 -15 -8 16.01 0.45
 5 -9 -10 0.30 0.27
 6 -18 -6 0.27 0.21
 6 -17 -7 19.57 0.48
 7 -6 -11 0.54 0.20
 7 -4 -11 0.77 0.23
 7 -2 -11 2.05 0.21
 8 -15 -9 0.97 0.24
 8 -7 -11 5.60 0.31
 9 -13 -10 4.21 0.29
 11 -10 -11 1.16 0.21
 12 -18 -8 0.21 0.18
 12 -14 -10 0.61 0.20
 14 -11 -11 5.98 0.26
 16 -18 -8 2.62 0.19
 16 -14 -10 0.56 0.18
 17 -10 -11 2.39 0.18
 1 -12 -7 9.81 0.34
 3 -10 -9 31.79 0.59
 4 -11 -9 24.09 0.53
 4 -6 -10 54.91 0.73
 5 -17 -6 0.82 0.22
 5 -16 -7 48.84 0.72
 6 -10 -10 1.39 0.27
 7 -14 -9 8.84 0.38
 7 -11 -10 3.44 0.29
 8 -19 -5 14.36 0.41
 8 -12 -10 3.10 0.29
 8 -1 -11 3.52 0.25
 9 -19 -6 5.21 0.30
 9 -18 -7 5.03 0.31
 9 -17 -8 0.38 0.22
 10 -9 -11 3.94 0.26
 11 -16 -9 5.63 0.30
 12 -19 -7 0.18 0.17
 13 -10 -11 2.05 0.22
 14 -19 -7 1.25 0.19
 14 -18 -8 6.61 0.28
 14 -14 -10 0.11 0.19
 15 -10 -11 1.48 0.18
 16 -19 -7 6.11 0.26
 18 -9 -11 0.15 0.11
 19 -17 -8 0.36 0.13
 1 -9 -8 6.98 0.30
 2 -13 -7 -0.07 0.18
 2 -7 -9 9.74 0.35
 3 -15 -6 0.22 0.19
 3 -14 -7 14.84 0.41
 4 -16 -6 0.29 0.20
 4 -4 -10 26.86 0.51
 4 -2 -10 21.91 0.45
 5 -12 -9 13.93 0.44
 5 -7 -10 91.29 0.97
 6 -13 -9 14.68 0.45
 8 -5 -11 6.18 0.28
 8 -3 -11 8.32 0.31
 9 -6 -11 3.64 0.28
 10 -15 -9 2.63 0.27
 11 -13 -10 0.78 0.23
 12 -9 -11 11.82 0.36
 13 -16 -9 4.45 0.28
 16 -9 -11 4.07 0.23
 17 -13 -10 0.27 0.17
 19 -18 -7 -0.22 0.14
 2 -10 -8 9.01 0.36
 2 -5 -9 6.97 0.30
 2 -3 -9 1.31 0.20
 3 -8 -9 0.35 0.20
 7 -18 -5 3.29 0.28
 7 -15 -8 -0.02 0.26
 8 -18 -6 9.99 0.37
 8 -17 -7 12.94 0.41
 9 -4 -11 5.38 0.29
 9 -2 -11 -0.10 0.21
 10 -12 -10 0.82 0.27
 10 -7 -11 0.47 0.19
 11 -19 -6 8.26 0.33
 11 -18 -7 5.99 0.32
 11 -17 -8 18.43 0.45
 13 -13 -10 0.91 0.22
 14 -9 -11 13.20 0.35
 15 -13 -10 2.56 0.22
 17 -17 -8 2.45 0.22
 3 -11 -8 1.31 0.23
 4 -12 -8 0.10 0.22
 4 -9 -9 12.31 0.41
 5 -13 -8 102.88 1.04
 5 -5 -10 31.80 0.57
 5 -3 -10 57.71 0.72
 5 -1 -10 4.23 0.26
 6 -14 -8 1.06 0.25
 7 -9 -10 13.67 0.43
 8 -10 -10 2.69 0.30
 9 -14 -9 -0.49 0.22
 9 -11 -10 6.73 0.34
 10 -19 -5 4.12 0.26
 10 -5 -11 4.70 0.26
 10 -1 -11 0.15 0.19
 11 -6 -11 0.95 0.22
 12 -15 -9 2.02 0.25
 12 -12 -10 6.21 0.35
 12 -7 -11 1.00 0.24
 13 -19 -6 2.31 0.26
 13 -17 -8 0.36 0.19
 15 -17 -8 19.75 0.43
 16 -15 -9 1.01 0.23
 17 -19 -6 0.81 0.16
 17 -18 -7 2.81 0.24
 18 -12 -10 0.04 0.13
 19 -6 -11 1.10 0.14
 20 -16 -8 0.06 0.12
 3 -6 -9 13.99 0.40
 5 -10 -9 24.11 0.54
 6 -17 -5 4.57 0.27
 6 -11 -9 29.15 0.59
 6 -6 -10 8.71 0.36
 7 -17 -6 17.05 0.45
 7 -16 -7 65.90 0.83
 7 -12 -9 25.26 0.56
 8 -13 -9 10.30 0.40
 10 -3 -11 2.35 0.22
 13 -18 -7 9.56 0.34
 14 -15 -9 1.60 0.24
 14 -12 -10 1.38 0.22
 14 -7 -11 0.99 0.20
 15 -19 -6 0.21 0.17
 15 -18 -7 0.73 0.19
 16 -12 -10 7.31 0.29
 19 -14 -9 -0.13 0.16
 19 -11 -10 4.49 0.21
 19 -4 -11 0.52 0.13
 3 -12 -7 5.83 0.29
 3 -4 -9 0.20 0.19
 3 -2 -9 3.79 0.24
 4 -13 -7 3.75 0.26
 5 -14 -7 20.09 0.48
 6 -16 -6 2.07 0.26
 6 -4 -10 31.02 0.56
 6 -2 -10 10.37 0.37
 7 -7 -10 4.18 0.30
 9 -15 -8 1.53 0.26
 10 -18 -6 9.11 0.35
 10 -17 -7 21.61 0.50
 10 -10 -10 0.66 0.24
 11 -14 -9 7.51 0.35
 11 -11 -10 3.34 0.29
 11 -4 -11 1.43 0.19
 11 -2 -11 2.56 0.23
 12 -5 -11 2.15 0.23
 12 -1 -11 0.11 0.18
 13 -6 -11 0.65 0.18
 15 -6 -11 1.01 0.17
 17 -6 -11 0.22 0.15
 18 -16 -8 0.07 0.18
 18 -5 -11 0.59 0.14
 19 -2 -11 0.76 0.12
 20 -17 -7 1.03 0.14
 20 -17 -7 0.37 0.09
 20 -10 -10 0.88 0.15
 21 -15 -8 2.42 0.18
 3 -9 -8 2.65 0.24
 5 -15 -6 34.03 0.58
 5 -8 -9 0.09 0.25
 8 -14 -8 0.69 0.24
 8 -8 -10 0.89 0.24
 9 -18 -5 8.05 0.32
 9 -9 -10 7.82 0.36
 10 -13 -9 0.81 0.26
 12 -3 -11 -0.00 0.16
 13 -14 -9 32.59 0.59
 13 -11 -10 17.25 0.45
 13 -4 -11 14.31 0.37
 13 -2 -11 0.49 0.20
 14 -16 -8 7.78 0.33
 14 -5 -11 11.93 0.34
 15 -14 -9 6.37 0.32
 15 -11 -10 0.12 0.20
 15 0 -11 4.14 0.21
 16 -16 -8 3.60 0.26
 16 -5 -11 1.49 0.18
 17 -14 -9 2.94 0.24
 17 -11 -10 16.27 0.38
 17 -4 -11 3.65 0.20
 18 -3 -11 1.08 0.15
 18 -1 -11 0.15 0.12
 20 -13 -9 1.90 0.18
 21 -9 -10 0.64 0.13
 4 -10 -8 3.54 0.28
 4 -5 -9 25.66 0.52
 5 -11 -8 10.46 0.39
 6 -12 -8 6.76 0.34
 6 -9 -9 34.03 0.62
 7 -13 -8 0.07 0.26
 7 -10 -9 121.33 1.13
 7 -5 -10 15.00 0.43
 7 -3 -10 4.01 0.31
 7 -1 -10 39.85 0.61
 8 -11 -9 55.96 0.80
 8 -6 -10 11.14 0.42
 9 -17 -6 9.09 0.37
 9 -16 -7 0.95 0.24
 9 -12 -9 0.18 0.25
 11 -15 -8 22.87 0.53
 12 -17 -7 2.15 0.25
 12 -10 -10 0.44 0.26
 14 -3 -11 0.86 0.19
 14 -1 -11 1.00 0.17
 15 -4 -11 0.97 0.18
 15 -2 -11 2.82 0.21
 16 -3 -11 1.65 0.20
 16 -1 -11 0.61 0.15
 17 -2 -11 -0.24 0.13
 18 -18 -6 2.59 0.21
 18 -17 -7 4.88 0.26
 18 -10 -10 1.49 0.22
 21 -16 -7 0.01 0.15
 22 -14 -8 1.24 0.15
 4 -3 -9 9.85 0.34
 4 -1 -9 5.66 0.26
 8 -17 -5 0.16 0.19
 10 -8 -10 3.03 0.28
 11 -18 -5 13.06 0.41
 11 -9 -10 1.37 0.25
 12 -13 -9 4.20 0.31
 14 -18 -6 0.81 0.21
 14 -17 -7 0.29 0.20
 14 -10 -10 17.40 0.46
 16 -18 -6 0.33 0.20
 16 -17 -7 1.29 0.21
 16 -10 -10 0.23 0.20
 18 -13 -9 0.17 0.19
 19 -15 -8 0.55 0.18
 19 -9 -10 -0.17 0.18
 21 -17 -6 4.45 0.22
 21 -12 -9 0.80 0.15
 5 -6 -9 2.71 0.25
 7 -16 -5 20.89 0.46
 7 -14 -7 1.60 0.27
 8 -16 -6 0.86 0.24
 8 -4 -10 30.53 0.57
 8 -2 -10 30.18 0.56
 8 0 -10 4.15 0.25
 10 -14 -8 0.20 0.24
 11 -17 -6 2.46 0.26
 11 -16 -7 32.28 0.61
 11 -12 -9 3.45 0.31
 13 -9 -10 3.16 0.28
 14 -13 -9 21.02 0.50
 16 -13 -9 1.13 0.23
 20 -8 -10 2.07 0.18
 21 -7 -10 1.49 0.18
 22 -11 -9 0.75 0.14
 22 -6 -10 4.07 0.19
 23 -10 -9 0.43 0.11
 4 -8 -8 18.00 0.43
 5 -12 -7 3.60 0.26
 5 -4 -9 0.50 0.22
 6 -13 -7 12.91 0.40
 7 -15 -6 32.23 0.59
 7 -8 -9 0.26 0.24
 9 -13 -8 8.73 0.38
 9 -10 -9 4.36 0.33
 9 -5 -10 11.43 0.39
 10 -11 -9 4.57 0.34
 10 -6 -10 0.80 0.23
 12 -8 -10 3.02 0.28
 13 -18 -5 10.30 0.36
 13 -16 -7 6.40 0.36
 13 -12 -9 6.78 0.35
 15 -9 -10 1.87 0.25
 17 -9 -10 23.03 0.47
 19 -17 -6 0.07 0.21
 19 -16 -7 4.30 0.25
 19 -12 -9 1.14 0.21
 22 -16 -6 0.30 0.16
 22 -15 -7 1.59 0.16
 5 -9 -8 0.04 0.20
 5 -2 -9 10.40 0.34
 6 -14 -6 7.13 0.32
 6 -10 -8 10.17 0.41
 6 -5 -9 48.54 0.72
 7 -11 -8 2.10 0.27
 8 -12 -8 18.71 0.50
 8 -9 -9 2.45 0.29
 9 -3 -10 0.21 0.21
 9 -1 -10 0.99 0.21
 10 -17 -5 35.48 0.60
 10 -16 -6 84.14 0.95
 10 -15 -7 8.12 0.38
 12 -14 -8 1.01 0.26
 13 -17 -6 0.56 0.24
 14 -8 -10 1.25 0.26
 15 -18 -5 0.29 0.20
 15 -16 -7 4.69 0.30
 15 -12 -9 0.17 0.26
 16 -8 -10 8.44 0.34
 17 -18 -5 0.12 0.16
 17 -16 -7 2.07 0.24
 17 -12 -9 9.82 0.37
 18 -8 -10 4.31 0.26
 20 -11 -9 2.51 0.22
 22 -4 -10 -0.01 0.11
 23 -14 -7 0.75 0.16
 10 -4 -10 8.53 0.35
 10 -2 -10 53.23 0.73
 10 0 -10 14.93 0.41
 11 -13 -8 7.04 0.36
 11 -5 -10 10.66 0.38
 12 -11 -9 0.53 0.26
 13 -7 -10 8.10 0.35
 14 -14 -8 3.29 0.29
 15 -17 -6 1.32 0.23
 16 -14 -8 1.18 0.24
 17 -17 -6 3.14 0.24
 19 -7 -10 7.34 0.29
 20 -15 -7 7.29 0.31
 20 -6 -10 0.17 0.16
 21 -10 -9 0.97 0.20
 22 -2 -10 0.04 0.12
 5 -7 -8 23.25 0.48
 6 -3 -9 8.09 0.32
 6 -1 -9 29.65 0.52
 8 -13 -7 -0.13 0.22
 8 -7 -9 7.30 0.36
 9 -16 -5 1.60 0.24
 9 -15 -6 3.78 0.31
 9 -8 -9 0.18 0.24
 10 -12 -8 0.18 0.25
 10 -9 -9 0.93 0.26
 11 -10 -9 4.50 0.33
 11 -3 -10 1.11 0.28
 11 1 -10 -0.08 0.20
 12 -17 -5 5.66 0.31
 12 -15 -7 -0.21 0.23
 14 -11 -9 2.96 0.30
 15 -7 -10 1.12 0.23
 16 -11 -9 0.83 0.25
 17 -7 -10 0.99 0.21
 18 -11 -9 3.34 0.27
 18 -6 -10 1.31 0.25
 20 -17 -5 11.31 0.33
 20 -16 -6 0.76 0.22
 21 -3 -10 4.96 0.23
 21 1 -10 0.28 0.13
 22 -12 -8 0.06 0.19
 22 -9 -9 0.21 0.13
 23 -15 -6 6.64 0.26
 23 -8 -9 1.90 0.17
 24 -13 -7 1.30 0.16
 24 -7 -9 0.33 0.12
 6 -11 -7 10.08 0.37
 6 -8 -8 2.02 0.24
 7 -12 -7 6.78 0.33
 7 -4 -9 12.30 0.40
 8 -14 -6 2.07 0.27
 9 -11 -8 2.11 0.29
 11 -1 -10 0.77 0.21
 12 -16 -6 3.01 0.29
 12 -4 -10 0.30 0.21
 13 -13 -8 0.16 0.25
 13 -10 -9 3.07 0.31
 13 -5 -10 1.78 0.25
 14 -15 -7 5.78 0.35
 16 -15 -7 1.07 0.25
 18 -15 -7 26.26 0.53
 19 -13 -8 1.08 0.23
 19 -10 -9 -0.15 0.21
 20 -4 -10 0.48 0.17
 21 -1 -10 2.69 0.19
 23 -11 -8 0.74 0.19
 25 -12 -7 2.63 0.18
 7 -9 -8 52.75 0.76
 7 -2 -9 64.04 0.77
 7 0 -9 19.82 0.46
 8 -10 -8 3.06 0.30
 8 -5 -9 16.36 0.45
 12 -12 -8 1.51 0.28
 12 -9 -9 0.44 0.26
 12 -2 -10 15.52 0.42
 12 0 -10 0.57 0.21
 13 -3 -10 0.73 0.21
 13 1 -10 4.59 0.28
 14 -17 -5 47.69 0.69
 14 -16 -6 18.27 0.50
 14 -4 -10 2.38 0.25
 15 -13 -8 0.01 0.24
 15 -10 -9 0.28 0.28
 15 -5 -10 8.71 0.35
 16 -17 -5 0.43 0.21
 16 -16 -6 11.23 0.42
 17 -10 -9 2.56 0.28
 18 -17 -5 13.00 0.38
 18 -16 -6 3.52 0.25
 18 -4 -10 -0.02 0.21
 19 -3 -10 7.14 0.30
 20 -9 -9 2.74 0.28
 20 -2 -10 0.02 0.14
 20 0 -10 4.17 0.23
 21 -14 -7 0.12 0.18
 24 -15 -5 1.32 0.17
 24 -14 -6 5.90 0.25
 24 -10 -8 1.44 0.17
 25 -9 -8 2.20 0.16
 10 -13 -7 0.62 0.26
 10 -7 -9 111.56 1.13
 11 -16 -5 75.29 0.87
 11 -15 -6 28.90 0.60
 11 -8 -9 3.79 0.32
 13 -1 -10 -0.14 0.20
 14 -2 -10 6.19 0.30
 15 -3 -10 23.08 0.50
 16 -4 -10 0.87 0.21
 17 -3 -10 0.02 0.17
 18 2 -10 1.10 0.17
 19 -1 -10 -0.03 0.17
 19 1 -10 0.83 0.17
 20 -12 -8 1.59 0.23
 21 -8 -9 1.13 0.20
 24 -5 -9 1.76 0.16
 -22 22 -2 0.90 0.25
 -21 22 -1 4.03 0.33
 -18 21 1 23.42 0.64
 -17 24 -3 -0.09 0.31
 -16 24 -2 8.03 0.49
 -15 22 -7 0.06 0.22
 -13 22 -7 0.55 0.26
 -13 23 -6 -0.05 0.32
 -12 24 -2 0.74 0.41
 -11 24 -3 7.82 0.54
 -10 21 1 -0.27 0.36
 -9 19 2 9.48 0.49
 -8 22 -6 2.84 0.38
 -7 20 1 16.55 0.61
 -7 22 -1 46.02 0.97
 -5 22 -3 8.57 0.54
 -2 19 -5 6.09 0.43
 -20 23 -3 5.66 0.35
 -18 22 0 16.89 0.57
 -18 23 -5 3.08 0.33
 -18 23 -1 2.80 0.33
 -16 21 1 20.13 0.67
 -16 24 -4 1.97 0.34
 -15 24 -3 19.73 0.64
 -14 24 -4 0.08 0.35
 -14 24 -2 3.45 0.43
 -13 24 -3 36.92 0.86
 -12 20 -8 9.37 0.40
 -12 21 1 2.30 0.41
 -12 24 -4 0.19 0.35
 -11 19 2 0.52 0.30
 -10 23 -1 -0.04 0.39
 -9 23 -2 27.19 0.81
 -8 23 -3 29.51 0.85
 -7 20 -7 6.76 0.42
 -7 22 -5 26.33 0.75
 -6 22 -2 0.13 0.38
 -4 21 -3 13.23 0.59
 -23 21 -2 1.38 0.25
 -22 20 0 10.76 0.44
 -22 21 -1 0.74 0.29
 -19 20 1 2.38 0.36
 -19 23 -4 4.33 0.33
 -16 22 0 33.92 0.82
 -15 19 2 0.37 0.35
 -14 20 -8 2.48 0.27
 -14 21 1 7.59 0.48
 -14 23 -1 9.56 0.54
 -13 19 2 -0.07 0.35
 -12 22 0 26.10 0.77
 -12 23 -1 14.86 0.63
 -10 21 -7 0.04 0.29
 -10 22 -6 1.91 0.34
 -9 20 1 1.06 0.37
 -9 23 -4 35.19 0.87
 -7 21 -6 6.71 0.46
 -6 19 -7 4.88 0.42
 -6 20 0 82.66 1.19
 -6 21 -1 22.99 0.72
 -5 21 -4 6.42 0.49
 -5 21 -2 49.60 0.98
 -2 19 -3 14.98 0.55
 -19 22 -1 1.43 0.31
 -18 22 -6 -0.01 0.23
 -18 23 -3 4.76 0.44
 -17 23 -2 22.75 0.67
 -16 23 -5 0.13 0.32
 -14 22 0 39.39 0.88
 -14 23 -5 -0.17 0.33
 -12 21 -7 0.32 0.34
 -12 23 -5 0.91 0.35
 -11 23 -4 4.14 0.51
 -11 23 -2 20.94 0.76
 -10 18 2 49.43 0.88
 -10 23 -3 47.38 1.03
 -9 22 -1 0.01 0.38
 -8 22 -2 11.23 0.60
 -7 22 -3 29.46 0.83
 -6 20 -6 26.19 0.72
 -6 21 -5 29.25 0.79
 -5 20 -1 31.71 0.79
 -4 20 -4 22.96 0.69
 -4 20 -2 95.76 1.28
 -24 20 -2 0.31 0.19
 -23 20 -1 6.83 0.37
 -21 22 -3 0.43 0.25
 -20 19 1 1.02 0.33
 -19 22 -5 0.44 0.29
 -17 20 1 2.12 0.36
 -17 23 -4 2.36 0.33
 -16 21 -7 1.72 0.26
 -15 23 -2 17.18 0.66
 -14 21 -7 2.48 0.30
 -14 22 -6 7.34 0.43
 -13 23 -4 23.90 0.72
 -13 23 -2 8.72 0.56
 -12 22 -6 0.77 0.31
 -12 23 -3 7.48 0.55
 -11 19 -8 1.12 0.30
 -11 20 1 0.46 0.36
 -11 22 -1 2.48 0.48
 -9 20 -7 11.83 0.51
 -9 22 -5 2.75 0.41
 -8 19 1 4.52 0.41
 -8 22 -4 0.91 0.38
 -6 21 -3 63.73 1.11
 -5 19 -6 30.85 0.76
 -5 20 -5 0.70 0.37
 -3 19 -4 8.84 0.48
 -2 18 -4 0.43 0.31
 -24 19 -1 0.83 0.26
 -20 22 -4 -0.40 0.27
 -19 20 -7 3.07 0.28
 -17 19 -8 1.17 0.21
 -17 22 -1 -0.09 0.35
 -16 23 -3 20.12 0.66
 -15 20 1 13.54 0.59
 -15 23 -4 0.48 0.34
 -14 18 2 33.35 0.78
 -14 23 -3 11.27 0.58
 -13 19 -8 3.03 0.34
 -13 20 1 2.64 0.40
 -13 22 -1 3.81 0.45
 -12 18 2 6.54 0.44
 -10 22 -2 51.69 1.05
 -9 21 -6 2.08 0.35
 -9 22 -3 62.20 1.15
 -8 20 0 34.10 0.81
 -8 21 -1 2.12 0.41
 -7 21 -2 0.50 0.37
 -5 20 -3 30.47 0.78
 -4 18 -6 17.90 0.61
 -4 19 -5 7.37 0.47
 -3 18 -5 0.25 0.32
 -2 17 -5 6.29 0.41
 -25 18 -1 12.15 0.41
 -22 21 -3 1.43 0.30
 -21 21 -2 0.17 0.29
 -20 20 0 3.63 0.37
 -20 21 -1 3.80 0.35
 -19 21 -6 6.13 0.34
 -19 22 -3 2.81 0.37
 -18 22 -2 26.32 0.71
 -17 22 -5 7.81 0.45
 -15 19 -8 9.18 0.39
 -11 20 -7 0.81 0.30
 -11 21 -6 2.19 0.41
 -10 19 1 22.92 0.68
 -10 22 -4 5.14 0.52
 -8 19 -7 2.32 0.34
 -8 20 -6 -0.47 0.39
 -8 21 -5 2.80 0.42
 -7 20 -1 16.83 0.62
 -6 20 -2 23.39 0.71
 -21 21 -4 0.21 0.29
 -20 21 -5 0.36 0.25
 -18 19 1 38.38 0.82
 -18 22 -4 0.77 0.36
 -17 20 -7 4.23 0.32
 -17 21 -6 6.19 0.43
 -16 22 -2 3.58 0.43
 -15 22 -5 0.09 0.33
 -14 22 -2 1.10 0.47
 -13 20 -7 6.95 0.45
 -13 22 -5 -0.51 0.33
 -12 19 1 25.20 0.74
 -12 22 -4 1.73 0.42
 -12 22 -2 6.22 0.52
 -11 17 2 5.10 0.39
 -11 22 -3 19.49 0.75
 -10 21 -1 0.43 0.37
 -8 21 -3 11.92 0.60
 -7 18 -7 5.01 0.44
 -7 20 -5 2.23 0.45
 -6 19 -1 4.14 0.40
 -6 20 -4 25.51 0.75
 -5 19 -2 78.22 1.13
 -21 20 -1 0.85 0.30
 -20 19 -7 0.24 0.21
 -20 20 -6 1.22 0.30
 -18 18 -8 5.74 0.32
 -18 20 0 8.49 0.46
 -18 21 -1 23.44 0.67
 -17 22 -3 1.12 0.37
 -16 19 1 6.81 0.46
 -16 22 -4 4.87 0.47
 -15 20 -7 6.31 0.38
 -15 22 -3 0.92 0.39
 -14 19 1 3.91 0.42
 -14 22 -4 10.34 0.55
 -13 17 2 0.89 0.33
 -13 21 -6 13.87 0.56
 -13 22 -3 2.10 0.44
 -12 20 0 0.99 0.43
 -12 21 -1 2.57 0.42
 -9 18 1 0.27 0.33
 -9 21 -4 2.00 0.42
 -9 21 -2 30.16 0.83
 -7 19 -6 0.39 0.33
 -5 19 -4 0.26 0.34
 -24 19 -3 1.63 0.28
 -22 20 -2 4.30 0.35
 -20 21 -3 -0.09 0.32
 -19 18 1 1.05 0.38
 -18 21 -5 9.24 0.48
 -16 18 -8 3.08 0.33
 -16 20 0 39.11 0.87
 -14 20 0 2.04 0.39
 -14 21 -1 6.81 0.51
 -12 18 -8 0.10 0.27
 -11 21 -2 0.67 0.40
 -10 19 -7 1.73 0.34
 -10 20 -6 2.40 0.40
 -10 21 -3 32.77 0.87
 -9 20 -1 1.50 0.38
 -8 20 -2 10.86 0.56
 -7 20 -3 1.94 0.40
 -6 18 -6 0.58 0.39
 -6 19 -5 -0.17 0.35
 -4 18 -4 57.27 0.96
 -22 18 0 4.87 0.37
 -22 19 -1 0.14 0.28
 -22 20 -4 1.86 0.29
 -21 20 -5 1.24 0.24
 -19 20 -1 2.32 0.41
 -19 21 -4 7.81 0.47
 -18 19 -7 1.63 0.30
 -18 20 -6 5.84 0.44
 -17 21 -2 1.03 0.44
 -16 21 -5 2.77 0.39
 -14 18 -8 7.12 0.38
 -14 21 -5 -0.32 0.34
 -13 21 -2 19.48 0.75
 -12 19 -7 -0.08 0.34
 -12 21 -5 19.45 0.68
 -11 18 1 23.47 0.66
 -11 21 -4 19.08 0.70
 -9 20 -5 -0.28 0.36
 -8 20 -4 158.40 1.72
 -6 19 -3 2.41 0.37
 -5 17 -6 0.91 0.30
 -5 18 -5 38.75 0.84
 -4 17 -5 18.62 0.61
 -25 18 -3 3.87 0.29
 -23 19 -2 0.98 0.27
 -21 19 -6 7.91 0.37
 -21 20 -3 1.44 0.39
 -20 17 1 12.04 0.54
 -19 17 -8 0.49 0.21
 -18 21 -3 2.95 0.40
 -17 18 1 1.50 0.37
 -17 21 -4 -0.21 0.35
 -16 19 -7 6.28 0.41
 -15 18 1 8.20 0.53
 -15 21 -2 0.93 0.40
 -14 19 -7 1.65 0.35
 -14 20 -6 -0.01 0.38
 -13 18 1 28.05 0.73
 -13 21 -4 10.63 0.57
 -12 20 -6 4.50 0.43
 -12 21 -3 -0.21 0.40
 -11 17 -8 17.31 0.57
 -11 20 -1 -0.52 0.34
 -9 18 -7 5.04 0.42
 -9 19 -6 5.46 0.46
 -8 19 -1 4.68 0.41
 -7 19 -2 50.83 0.96
 -5 18 -3 8.93 0.45
 -4 16 -6 0.31 0.29
 -26 17 -3 0.08 0.15
 -26 17 -3 -0.13 0.10
 -24 18 -2 0.30 0.24
 -23 18 -1 1.11 0.31
 -23 19 -4 6.95 0.38
 -22 19 -5 0.85 0.25
 -20 20 -4 0.87 0.40
 -19 20 -5 -0.31 0.33
 -18 15 -9 0.38 0.16
 -18 15 -9 -0.05 0.09
 -17 20 -1 1.75 0.39
 -16 21 -3 2.95 0.44
 -15 21 -4 2.01 0.41
 -14 16 2 0.82 0.30
 -14 21 -3 3.76 0.47
 -13 20 -1 2.13 0.42
 -10 20 -4 14.67 0.68
 -10 20 -2 44.43 0.95
 -9 20 -3 41.34 0.93
 -8 17 -7 13.46 0.57
 -8 19 -5 15.04 0.61
 -25 17 -2 1.07 0.27
 -24 16 0 6.32 0.37
 -24 17 -1 7.69 0.43
 -24 18 -4 0.37 0.24
 -22 18 -6 0.21 0.23
 -20 18 0 4.32 0.40
 -20 19 -1 0.99 0.35
 -19 18 -7 0.05 0.24
 -19 19 -6 1.24 0.37
 -18 20 -2 3.12 0.41
 -17 17 -8 2.82 0.31
 -17 20 -5 0.21 0.41
 -16 15 -9 0.75 0.24
 -15 17 -8 21.52 0.60
 -13 17 -8 -0.01 0.29
 -13 20 -5 4.39 0.51
 -12 20 -2 36.85 0.89
 -11 18 -7 6.17 0.43
 -11 19 -6 8.59 0.50
 -11 20 -3 3.99 0.54
 -10 19 -1 23.41 0.71
 -8 18 -6 11.26 0.56
 -8 19 -3 29.23 0.78
 -6 18 -4 1.06 0.34
 -26 16 -2 2.02 0.28
 -25 16 -1 0.11 0.28
 -23 18 -5 -0.12 0.24
 -22 19 -3 0.75 0.32
 -21 19 -2 5.32 0.43
 -20 16 -8 0.28 0.20
 -19 20 -3 0.60 0.35
 -18 17 1 51.64 0.93
 -18 20 -4 8.04 0.50
 -16 17 1 31.32 0.78
 -16 20 -2 7.06 0.51
 -15 20 -5 -0.78 0.34
 -14 17 1 22.83 0.69
 -14 20 -2 40.95 0.94
 -13 18 -7 9.06 0.50
 -12 17 1 4.03 0.39
 -12 20 -4 53.52 1.05
 -9 19 -2 9.34 0.53
 -7 16 -7 67.00 1.03
 -7 17 -6 16.80 0.64
 -7 18 -5 2.55 0.41
 -27 14 -1 7.19 0.35
 -27 15 -2 0.52 0.17
 -27 15 -2 0.30 0.12
 -26 15 -1 0.04 0.24
 -26 16 -4 3.41 0.30
 -25 17 -4 0.86 0.21
 -25 17 -4 0.33 0.14
 -23 17 -6 8.55 0.37
 -21 18 -1 21.07 0.66
 -21 19 -4 1.05 0.36
 -20 19 -5 8.80 0.46
 -18 18 0 47.32 0.94
 -18 19 -1 37.47 0.86
 -17 18 -7 2.58 0.33
 -17 19 -6 1.37 0.34
 -17 20 -3 20.40 0.70
 -16 20 -4 1.14 0.40
 -15 18 -7 0.94 0.34
 -15 20 -3 12.90 0.62
 -14 20 -4 -0.43 0.37
 -13 19 -6 2.66 0.38
 -13 20 -3 14.45 0.65
 -12 18 0 2.08 0.38
 -12 19 -1 23.82 0.72
 -10 17 -7 23.19 0.71
 -10 19 -5 4.81 0.46
 -9 18 -1 0.49 0.30
 -9 19 -4 32.97 0.84
 -7 18 -3 47.46 0.90
 -6 17 -5 5.00 0.43
 -24 16 -6 1.01 0.24
 -24 17 -5 11.05 0.41
 -22 18 -2 -0.06 0.28
 -21 15 -8 2.93 0.26
 -20 18 -6 1.51 0.34
 -20 19 -3 7.03 0.47
 -19 16 1 4.33 0.39
 -18 16 -8 0.43 0.25
 -18 19 -5 0.59 0.42
 -16 18 0 2.64 0.41
 -14 18 0 43.54 0.91
 -12 16 -8 -0.46 0.29
 -12 19 -5 16.97 0.66
 -11 19 -2 0.92 0.37
 -10 18 -6 9.53 0.51
 -10 19 -3 16.71 0.65
 -8 18 -2 1.19 0.34
 -6 16 -6 1.81 0.34
 -5 15 -6 34.35 0.75
 -25 16 -5 8.96 0.37
 -22 16 0 23.22 0.64
 -22 17 -1 0.41 0.36
 -22 18 -4 4.32 0.41
 -21 18 -5 2.14 0.36
 -19 18 -1 1.25 0.42
 -19 19 -4 1.30 0.42
 -17 16 1 14.65 0.59
 -17 19 -2 19.65 0.69
 -16 16 -8 3.14 0.35
 -16 19 -5 8.15 0.51
 -14 16 -8 8.60 0.43
 -14 19 -5 15.26 0.63
 -13 16 1 -0.26 0.29
 -13 19 -2 0.16 0.36
 -12 17 -7 2.55 0.37
 -12 18 -6 1.13 0.36
 -12 19 -3 7.95 0.53
 -11 18 -1 21.74 0.66
 -11 19 -4 39.05 0.91
 -9 16 -7 0.79 0.38
 -9 18 -5 8.41 0.51
 -26 15 -5 0.08 0.16
 -26 15 -5 -0.13 0.10
 -25 15 -6 0.16 0.14
 -25 15 -6 0.09 0.09
 -25 16 -3 8.31 0.43
 -23 17 -2 3.26 0.36
 -22 14 -8 1.89 0.23
 -21 17 -6 7.34 0.43
 -21 18 -3 0.33 0.39
 -20 15 1 10.97 0.52
 -18 17 -7 4.55 0.38
 -18 18 -6 2.60 0.39
 -18 19 -3 24.13 0.74
 -17 19 -4 3.42 0.45
 -16 17 -7 0.58 0.34
 -16 19 -3 4.76 0.49
 -15 16 1 3.31 0.36
 -15 19 -4 3.12 0.45
 -15 19 -2 0.20 0.37
 -14 17 -7 -0.39 0.29
 -14 18 -6 0.61 0.35
 -14 19 -3 8.58 0.55
 -13 18 -1 27.51 0.75
 -13 19 -4 20.30 0.71
 -11 15 -8 21.83 0.62
 -10 18 -2 52.09 0.97
 -9 17 -6 9.48 0.52
 -9 18 -3 19.39 0.65
 -8 17 -5 0.25 0.40
 -7 17 -4 8.35 0.50
 -26 15 -3 0.61 0.28
 -24 16 -2 5.52 0.41
 -23 16 -1 6.11 0.41
 -23 17 -4 0.07 0.31
 -22 17 -5 0.25 0.29
 -19 15 -8 0.66 0.24
 -19 18 -5 0.03 0.34
 -18 13 -9 -0.04 0.23
 -17 18 -1 1.64 0.39
 -10 17 -1 39.92 0.80
 -10 18 -4 -0.25 0.35
 -8 15 -7 0.18 0.31
 -8 16 -6 0.88 0.39
 -28 13 -3 1.19 0.22
 -27 14 -3 1.31 0.25
 -24 14 0 0.54 0.27
 -24 15 -1 4.15 0.41
 -22 15 -7 2.13 0.30
 -22 16 -6 0.71 0.35
 -20 16 0 66.93 1.07
 -20 17 -1 13.97 0.58
 -20 18 -4 1.58 0.39
 -19 17 -6 -0.05 0.40
 -19 18 -3 19.49 0.72
 -18 15 1 33.81 0.78
 -18 18 -2 7.63 0.51
 -17 15 -8 10.42 0.45
 -17 18 -5 0.18 0.37
 -16 13 -9 0.66 0.27
 -15 15 -8 12.29 0.52
 -13 15 -8 57.74 0.95
 -13 18 -5 12.27 0.59
 -12 18 -2 6.52 0.48
 -11 16 -7 33.48 0.79
 -11 17 -6 2.81 0.40
 -11 18 -3 7.89 0.51
 -8 17 -3 21.39 0.63
 -7 16 -5 21.70 0.65
 -25 15 -2 0.19 0.25
 -24 16 -4 2.80 0.36
 -23 16 -5 0.73 0.30
 -22 17 -3 0.31 0.33
 -21 17 -2 14.36 0.60
 -20 14 -8 1.40 0.25
 -18 17 -1 53.22 1.03
 -18 18 -4 -0.25 0.41
 -17 16 -7 2.79 0.42
 -17 18 -3 32.96 0.89
 -16 15 1 10.25 0.48
 -16 18 -2 2.03 0.41
 -15 18 -5 0.52 0.38
 -14 15 1 6.04 0.41
 -14 18 -2 35.54 0.86
 -13 16 -7 6.70 0.44
 -13 17 -6 0.57 0.35
 -13 18 -3 0.52 0.38
 -12 17 -1 4.28 0.38
 -12 18 -4 25.72 0.76
 -10 17 -5 39.23 0.88
 -9 17 -4 81.97 1.19
 -7 15 -6 32.80 0.74
 -28 12 -2 3.08 0.28
 -27 12 -1 0.50 0.27
 -27 13 -2 0.01 0.25
 -26 13 -1 0.72 0.31
 -26 14 -2 0.59 0.26
 -25 14 -1 0.04 0.28
 -25 15 -4 3.44 0.35
 -23 14 -7 0.76 0.25
 -23 15 -6 9.69 0.43
 -21 16 -1 17.62 0.61
 -21 17 -4 -0.23 0.34
 -20 17 -5 15.21 0.59
 -19 12 -9 0.86 0.24
 -18 16 0 58.81 1.02
 -17 17 -6 2.72 0.40
 -16 16 0 53.47 0.97
 -16 17 -1 30.25 0.79
 -16 18 -4 0.68 0.40
 -15 16 -7 4.92 0.42
 -15 18 -3 4.58 0.47
 -14 16 0 30.72 0.74
 -14 18 -4 1.25 0.40
 -12 14 -8 1.21 0.36
 -11 17 -2 5.19 0.43
 -10 15 -7 9.26 0.50
 -10 16 -6 81.89 1.21
 -10 17 -3 29.97 0.76
 -26 14 -4 -0.26 0.25
 -24 13 -7 2.11 0.27
 -24 15 -5 2.34 0.32
 -22 16 -2 2.70 0.40
 -21 13 -8 3.80 0.30
 -20 16 -6 0.13 0.36
 -20 17 -3 1.40 0.43
 -19 14 1 39.19 0.81
 -18 14 -8 0.38 0.27
 -18 17 -5 15.60 0.64
 -17 12 -9 8.01 0.40
 -14 14 -8 2.49 0.40
 -11 17 -4 0.77 0.36
 -9 16 -5 2.38 0.38
 -25 12 -7 3.90 0.28
 -25 14 -5 0.33 0.27
 -24 14 -6 11.55 0.44
 -22 14 0 19.05 0.60
 -22 15 -1 1.64 0.33
 -22 16 -4 3.31 0.43
 -21 16 -5 0.02 0.35
 -20 11 -9 1.51 0.24
 -19 16 -1 4.49 0.43
 -19 17 -4 13.83 0.62
 -18 15 -7 24.83 0.70
 -18 16 -6 4.09 0.48
 -18 17 -3 21.48 0.77
 -17 14 1 9.63 0.48
 -17 17 -2 12.06 0.58
 -16 14 -8 0.69 0.29
 -16 17 -5 0.81 0.43
 -15 12 -9 0.39 0.25
 -15 14 1 8.42 0.46
 -15 17 -2 4.48 0.45
 -14 17 -5 51.76 1.02
 -13 17 -4 29.67 0.83
 -13 17 -2 1.15 0.35
 -12 15 -7 -0.01 0.36
 -12 16 -6 3.51 0.44
 -12 17 -3 0.68 0.39
 -9 14 -7 19.12 0.60
 -9 15 -6 3.88 0.40
 -28 11 -5 3.59 0.27
 -27 11 -6 0.50 0.19
 -27 12 -5 1.40 0.23
 -26 12 -6 1.11 0.24
 -26 13 -5 1.74 0.27
 -25 13 -6 3.29 0.28
 -25 14 -3 0.55 0.32
 -23 15 -2 0.21 0.30
 -22 12 -8 0.14 0.22
 -21 10 -9 0.82 0.23
 -21 15 -6 0.33 0.32
 -21 16 -3 0.56 0.37
 -19 13 -8 0.73 0.30
 -17 16 -1 15.21 0.60
 -17 17 -4 27.85 0.81
 -16 15 -7 0.74 0.33
 -16 17 -3 17.49 0.67
 -15 17 -4 28.53 0.80
 -14 15 -7 6.38 0.46
 -14 16 -6 15.96 0.64
 -14 17 -3 15.04 0.62
 -11 13 -8 6.23 0.40
 -10 16 -4 0.75 0.36
 -8 13 -7 0.25 0.36
 -8 15 -5 64.62 1.01
 -29 10 -3 0.64 0.19
 -26 13 -3 0.97 0.29
 -24 14 -2 2.87 0.35
 -23 11 -8 0.55 0.21
 -23 14 -1 1.74 0.34
 -23 15 -4 0.22 0.33
 -22 15 -5 0.46 0.34
 -20 16 -4 -0.06 0.38
 -19 16 -5 2.30 0.45
 -18 11 -9 3.24 0.31
 -13 13 -8 0.79 0.36
 -12 16 -2 14.44 0.55
 -11 14 -7 7.03 0.49
 -11 15 -6 26.35 0.78
 -8 14 -6 2.93 0.36
 -28 11 -3 0.58 0.23
 -27 12 -3 0.14 0.25
 -25 13 -2 -0.15 0.32
 -24 10 -8 1.17 0.22
 -24 12 0 0.56 0.31
 -24 13 -1 3.85 0.40
 -24 14 -4 1.86 0.38
 -22 9 -9 0.24 0.20
 -22 13 -7 0.18 0.28
 -22 14 -6 2.94 0.39
 -22 15 -3 4.80 0.44
 -20 14 0 22.25 0.65
 -20 15 -1 11.42 0.53
 -19 15 -6 3.96 0.43
 -19 16 -3 44.59 0.96
 -18 13 1 23.28 0.65
 -18 16 -2 0.29 0.36
 -17 13 -8 1.33 0.30
 -17 16 -5 5.17 0.49
 -16 11 -9 0.94 0.27
 -16 16 -2 -0.06 0.41
 -15 13 -8 0.36 0.30
 -15 16 -5 8.27 0.53
 -14 16 -2 0.99 0.35
 -13 16 -5 2.74 0.42
 -12 16 -4 6.60 0.47
 -11 16 -3 5.69 0.44
 -29 9 -2 0.12 0.22
 -28 10 -2 2.30 0.33
 -26 12 -2 3.75 0.38
 -25 12 -1 5.76 0.44
 -25 13 -4 12.57 0.56
 -23 12 -7 2.02 0.31
 -23 14 -5 5.17 0.43
 -21 15 -4 2.50 0.48
 -21 15 -2 0.24 0.34
 -20 12 -8 1.40 0.27
 -20 15 -5 -0.30 0.43
 -19 10 -9 -0.21 0.27
 -18 14 0 0.53 0.33
 -18 15 -1 34.62 0.82
 -18 16 -4 19.61 0.71
 -17 14 -7 48.96 0.93
 -17 15 -6 0.31 0.35
 -17 16 -3 1.69 0.42
 -16 13 1 26.51 0.65
 -16 16 -4 14.24 0.63
 -15 14 -7 37.51 0.86
 -15 16 -3 14.45 0.61
 -14 16 -4 1.56 0.39
 -13 14 -7 24.88 0.71
 -13 15 -6 35.19 0.84
 -13 16 -3 42.95 0.91
 -10 13 -7 0.95 0.36
 -10 15 -5 3.24 0.40
 -29 9 -4 0.17 0.19
 -28 9 -1 0.25 0.23
 -27 10 -1 17.19 0.54
 -27 11 -2 3.32 0.34
 -26 11 -1 0.60 0.29
 -26 12 -4 6.99 0.42
 -24 11 -7 1.53 0.32
 -24 13 -5 0.29 0.34
 -23 13 -6 5.57 0.43
 -23 14 -3 10.37 0.52
 -21 11 -8 0.05 0.28
 -21 14 -1 3.92 0.39
 -20 14 -6 0.48 0.42
 -18 12 -8 0.17 0.31
 -16 14 0 18.25 0.59
 -16 15 -1 9.24 0.49
 -12 12 -8 1.64 0.34
 -10 14 -6 137.79 1.48
 -29 8 -5 0.22 0.20
 -27 11 -4 0.78 0.28
 -26 9 -7 0.18 0.23
 -25 10 -7 6.77 0.35
 -25 12 -5 0.21 0.36
 -24 12 -6 1.49 0.32
 -22 14 -4 3.99 0.50
 -22 14 -2 6.55 0.47
 -20 9 -9 2.02 0.30
 -20 15 -3 0.37 0.38
 -19 12 1 2.18 0.36
 -19 15 -4 14.97 0.65
 -18 15 -5 21.17 0.72
 -17 10 -9 2.04 0.28
 -16 12 -8 14.38 0.53
 -15 10 -9 0.40 0.26
 -14 12 -8 0.57 0.31
 -14 15 -5 2.82 0.42
 -13 15 -2 1.58 0.32
 -12 13 -7 0.21 0.38
 -11 15 -4 39.34 0.83
 -9 12 -7 25.30 0.68
 -9 14 -5 0.68 0.33
 -30 7 -3 0.32 0.20
 -28 8 -6 2.01 0.21
 -28 9 -5 10.63 0.40
 -27 10 -5 1.49 0.32
 -26 10 -6 1.64 0.29
 -26 11 -5 -0.08 0.28
 -25 11 -6 0.66 0.29
 -23 13 -2 1.41 0.41
 -22 10 -8 0.24 0.26
 -22 12 0 1.97 0.34
 -22 13 -1 0.16 0.33
 -21 14 -5 5.80 0.48
 -19 14 -1 40.22 0.87
 -18 13 -7 0.78 0.36
 -18 14 -6 -0.25 0.39
 -18 15 -3 0.80 0.39
 -17 12 1 28.28 0.66
 -17 15 -4 3.14 0.44
 -17 15 -2 17.91 0.64
 -16 15 -5 0.94 0.38
 -15 15 -2 51.74 0.96
 -14 13 -7 22.02 0.71
 -13 15 -4 37.48 0.85
 -12 14 -6 0.94 0.36
 -12 15 -3 2.07 0.36
 -11 11 -8 29.18 0.72
 -9 13 -6 204.35 1.71
 -30 6 -2 0.26 0.20
 -29 8 -3 0.49 0.25
 -27 9 -6 2.40 0.25
 -26 11 -3 0.42 0.35
 -23 9 -8 0.66 0.23
 -23 12 -1 1.81 0.41
 -23 13 -4 1.45 0.38
 -21 8 -9 1.46 0.25
 -21 13 -6 20.96 0.66
 -21 14 -3 12.99 0.59
 -19 11 -8 2.92 0.33
 -19 14 -5 21.84 0.77
 -18 9 -9 1.43 0.32
 -17 14 -1 8.80 0.51
 -16 13 -7 1.72 0.36
 -16 15 -3 55.17 1.03
 -15 14 -1 8.88 0.46
 -15 15 -4 107.03 1.39
 -14 14 -6 11.43 0.57
 -14 15 -3 5.88 0.46
 -11 14 -5 60.30 1.00
 -28 9 -3 -0.17 0.25
 -27 10 -3 0.40 0.28
 -24 8 -8 3.67 0.28
 -24 10 0 18.67 0.61
 -24 12 -2 17.48 0.60
 -23 6 -9 1.52 0.23
 -22 7 -9 6.27 0.31
 -22 11 -7 5.32 0.41
 -22 12 -6 9.24 0.54
 -22 13 -5 0.58 0.36
 -20 12 0 0.25 0.37
 -20 13 -1 5.24 0.46
 -20 14 -4 1.99 0.43
 -18 14 -2 19.55 0.71
 -17 11 -8 3.34 0.34
 -16 9 -9 2.50 0.30
 -15 11 -8 14.10 0.58
 -13 11 -8 1.50 0.32
 -13 14 -5 0.52 0.34
 -11 12 -7 121.31 1.38
 -11 13 -6 49.44 0.92
 -29 7 -2 4.01 0.32
 -26 10 -2 0.69 0.35
 -25 11 -2 -0.01 0.31
 -24 11 -1 -0.13 0.29
 -24 12 -4 4.83 0.43
 -23 10 -7 3.96 0.37
 -23 12 -5 0.25 0.35
 -22 13 -3 0.32 0.36
 -21 13 -2 23.48 0.72
 -20 10 -8 0.26 0.29
 -19 8 -9 -0.15 0.28
 -19 13 -6 11.61 0.57
 -19 14 -3 139.72 1.60
 -18 11 1 16.07 0.53
 -18 14 -4 5.48 0.50
 -17 14 -5 -0.11 0.37
 -16 14 -2 51.58 0.95
 -15 14 -5 79.82 1.22
 -14 14 -2 0.65 0.29
 -13 12 -7 62.29 1.06
 -13 13 -6 1.48 0.41
 -12 14 -4 1.52 0.32
 -29 7 -4 2.18 0.26
 -28 7 -1 0.22 0.25
 -28 8 -2 11.48 0.46
 -27 8 -1 21.35 0.60
 -27 9 -2 3.35 0.37
 -26 9 -1 0.59 0.35
 -26 10 -4 0.41 0.37
 -25 10 -1 6.80 0.45
 -25 11 -4 1.02 0.37
 -24 9 -7 1.52 0.31
 -24 11 -5 0.69 0.41
 -23 11 -6 0.10 0.32
 -23 12 -3 3.50 0.46
 -21 9 -8 10.42 0.48
 -21 12 -1 22.87 0.72
 -21 13 -4 8.90 0.57
 -20 13 -5 3.06 0.44
 -18 12 0 -0.12 0.28
 -18 13 -1 24.54 0.71
 -17 12 -7 14.80 0.59
 -17 13 -6 30.43 0.80
 -17 14 -3 18.97 0.66
 -16 14 -4 12.80 0.59
 -15 12 -7 3.53 0.42
 -15 14 -3 -0.03 0.33
 -14 14 -4 5.57 0.44
 -13 14 -3 1.39 0.34
 -12 10 -8 0.37 0.33
 -10 11 -7 0.48 0.29
 -30 5 -3 0.96 0.23
 -29 6 -5 2.49 0.27
 -27 6 -7 4.04 0.25
 -27 6 -7 1.21 0.15
 -27 9 -4 0.09 0.29
 -26 7 -7 0.63 0.25
 -25 8 -7 4.41 0.35
 -25 10 -5 16.34 0.63
 -24 10 -6 1.56 0.34
 -22 12 -2 0.30 0.35
 -20 7 -9 0.56 0.28
 -20 12 -6 4.51 0.44
 -20 13 -3 4.68 0.46
 -18 10 -8 17.57 0.57
 -18 13 -5 86.65 1.29
 -17 8 -9 1.06 0.30
 -16 10 -8 0.29 0.36
 -16 13 -1 27.39 0.69
 -15 8 -9 -0.10 0.31
 -14 10 -8 52.49 0.95
 -10 12 -6 0.82 0.32
 -30 4 -2 0.13 0.21
 -28 6 -6 0.97 0.21
 -28 7 -5 1.46 0.30
 -27 7 -6 6.95 0.35
 -27 8 -5 1.40 0.31
 -26 8 -6 -0.10 0.25
 -26 9 -5 0.13 0.32
 -25 9 -6 0.34 0.29
 -22 8 -8 1.62 0.29
 -22 10 0 18.37 0.62
 -22 11 -1 6.95 0.50
 -22 12 -4 15.82 0.64
 -21 6 -9 1.61 0.31
 -21 10 -7 -0.10 0.32
 -21 12 -5 15.45 0.63
 -19 13 -4 21.07 0.72
 -18 11 -7 0.06 0.32
 -18 12 -6 1.70 0.39
 -17 13 -2 23.98 0.69
 -16 13 -5 0.52 0.37
 -14 13 -5 39.95 0.86
 -12 11 -7 220.40 1.83
 -12 12 -6 25.83 0.71
 -9 10 -7 11.34 0.46
 -30 4 -4 0.40 0.22
 -29 6 -3 7.49 0.37
 -26 9 -3 56.63 0.98
 -24 3 -9 3.01 0.21
 -24 6 -8 0.34 0.27
 -23 4 -9 0.27 0.21
 -23 7 -8 -0.12 0.26
 -23 11 -4 10.65 0.55
 -23 11 -2 16.22 0.60
 -22 5 -9 4.88 0.30
 -21 11 -6 0.14 0.35
 -21 12 -3 0.91 0.37
 -19 9 -8 6.67 0.41
 -19 12 -1 2.65 0.39
 -18 7 -9 3.00 0.32
 -18 13 -3 4.99 0.45
 -17 13 -4 3.13 0.46
 -16 11 -7 4.55 0.44
 -16 13 -3 14.59 0.62
 -15 13 -4 80.16 1.18
 -15 13 -2 3.66 0.35
 -14 11 -7 2.41 0.42
 -14 12 -6 52.76 0.99
 -13 13 -4 46.77 0.88
 -29 5 -2 -0.54 0.27
 -28 7 -3 10.50 0.44
 -27 8 -3 2.37 0.32
 -24 10 -2 0.80 0.33
 -23 10 -1 4.22 0.42
 -22 9 -7 3.23 0.37
 -22 10 -6 0.56 0.35
 -22 11 -5 0.50 0.38
 -20 12 -4 4.20 0.47
 -19 12 -5 1.78 0.42
 -17 9 -8 6.65 0.42
 -17 12 -1 31.00 0.73
 -16 7 -9 10.93 0.44
 -14 13 -3 37.87 0.81
 -13 9 -8 0.28 0.29
 -29 3 -6 -0.05 0.15
 -28 5 -1 1.64 0.31
 -28 6 -2 0.43 0.33
 -27 4 -7 0.47 0.24
 -26 8 -2 0.18 0.33
 -25 9 -2 7.50 0.47
 -24 8 0 0.77 0.32
 -24 9 -1 0.05 0.30
 -24 10 -4 3.68 0.43
 -23 8 -7 15.24 0.56
 -23 10 -5 4.93 0.45
 -22 11 -3 0.35 0.36
 -20 8 -8 3.01 0.33
 -20 10 0 1.13 0.30
 -20 11 -1 10.56 0.54
 -19 6 -9 0.31 0.26
 -19 11 -6 11.46 0.57
 -19 12 -3 0.01 0.35
 -17 12 -5 1.39 0.39
 -15 9 -8 20.18 0.62
 -11 10 -7 11.32 0.49
 -11 11 -6 0.19 0.31
 -29 4 -5 1.34 0.26
 -28 4 -6 -0.18 0.23
 -27 6 -1 0.16 0.32
 -27 7 -4 0.72 0.31
 -27 7 -2 0.68 0.31
 -26 5 -7 1.73 0.28
 -26 7 -1 0.20 0.34
 -26 8 -4 0.43 0.31
 -25 6 -7 0.22 0.28
 -25 8 -1 -0.08 0.34
 -25 9 -4 0.90 0.36
 -24 7 -7 0.21 0.31
 -24 9 -5 -0.21 0.34
 -23 9 -6 1.65 0.37
 -21 7 -8 2.17 0.31
 -21 11 -4 28.32 0.80
 -21 11 -2 9.50 0.52
 -20 5 -9 0.36 0.29
 -20 11 -5 0.46 0.39
 -18 8 -8 5.42 0.44
 -18 12 -4 74.24 1.19
 -17 6 -9 20.90 0.60
 -17 10 -7 0.26 0.33
 -17 11 -6 61.61 1.08
 -16 12 -2 15.89 0.55
 -15 10 -7 27.41 0.74
 -15 12 -5 12.47 0.56
 -13 10 -7 62.40 1.02
 -13 11 -6 42.18 0.87
 -30 2 -2 4.63 0.31
 -28 5 -5 -0.04 0.27
 -27 5 -6 1.25 0.27
 -27 6 -5 4.20 0.42
 -26 7 -5 14.78 0.59
 -25 7 -6 3.77 0.37
 -25 8 -5 10.68 0.52
 -24 1 -9 1.76 0.22
 -24 8 -6 1.66 0.35
 -23 10 -3 0.47 0.35
 -22 6 -8 2.09 0.29
 -22 10 -2 4.15 0.48
 -21 4 -9 9.84 0.43
 -21 10 -1 5.93 0.45
 -20 10 -6 1.48 0.39
 -18 10 0 5.45 0.38
 -18 11 -1 16.49 0.57
 -17 12 -3 63.05 1.05
 -16 12 -4 14.69 0.59
 -15 6 -9 2.80 0.36
 -15 11 -6 3.89 0.42
 -15 12 -3 26.88 0.70
 -14 12 -4 3.78 0.37
 -12 8 -8 22.69 0.62
 -10 9 -7 48.78 0.83
 -30 1 -5 0.35 0.20
 -30 2 -4 6.16 0.31
 -29 4 -3 0.31 0.26
 -28 1 -7 0.20 0.20
 -26 6 -6 0.16 0.28
 -24 4 -8 2.25 0.28
 -23 2 -9 6.09 0.30
 -23 5 -8 0.28 0.26
 -22 3 -9 0.61 0.25
 -22 10 -4 7.26 0.54
 -21 10 -5 1.59 0.42
 -20 11 -3 0.18 0.35
 -19 11 -4 14.30 0.63
 -18 5 -9 26.24 0.65
 -18 9 -7 14.29 0.58
 -18 11 -5 37.43 0.89
 -16 8 -8 19.57 0.62
 -14 8 -8 52.80 0.91
 -29 1 -6 -0.05 0.15
 -29 3 -2 -0.04 0.29
 -28 5 -3 6.36 0.39
 -27 6 -3 2.15 0.33
 -26 7 -3 30.74 0.74
 -23 9 -4 2.44 0.41
 -23 9 -2 0.43 0.37
 -22 7 -7 6.59 0.49
 -22 8 0 70.14 1.03
 -22 9 -1 43.57 0.87
 -21 9 -6 2.38 0.41
 -19 7 -8 -0.22 0.28
 -19 10 -1 12.36 0.52
 -18 10 -6 0.02 0.35
 -18 11 -3 69.80 1.11
 -17 11 -2 9.87 0.47
 -16 9 -7 33.66 0.80
 -16 11 -5 59.09 1.04
 -14 9 -7 2.57 0.43
 -14 11 -5 16.75 0.58
 -12 9 -7 70.10 1.02
 -12 10 -6 20.43 0.60
 -29 2 -5 0.72 0.28
 -27 2 -7 0.33 0.23
 -24 8 -4 6.94 0.54
 -24 8 -2 6.94 0.46
 -23 6 -7 7.31 0.48
 -23 8 -1 0.39 0.31
 -22 8 -6 2.36 0.40
 -22 9 -5 7.08 0.50
 -21 10 -3 44.61 0.94
 -20 6 -8 19.88 0.60
 -20 10 -4 17.10 0.70
 -19 4 -9 2.06 0.30
 -19 10 -5 0.71 0.38
 -17 7 -8 24.71 0.67
 -17 11 -4 6.34 0.47
 -16 5 -9 -0.31 0.28
 -16 11 -3 7.57 0.44
 -15 11 -4 15.40 0.56
 -14 10 -6 19.44 0.62
 -30 1 -3 6.07 0.29
 -30 1 -3 1.83 0.18
 -28 2 -6 4.12 0.30
 -28 3 -1 2.44 0.30
 -28 4 -2 0.36 0.27
 -27 5 -4 0.52 0.37
 -27 5 -2 0.17 0.30
 -26 3 -7 2.06 0.29
 -26 6 -2 1.62 0.32
 -25 4 -7 -0.04 0.28
 -25 7 -4 9.68 0.51
 -25 7 -2 13.58 0.56
 -24 -1 -9 2.23 0.20
 -24 5 -7 6.02 0.42
 -24 6 0 106.25 1.24
 -24 7 -1 21.54 0.64
 -23 7 -6 2.14 0.38
 -23 8 -5 2.75 0.45
 -22 9 -3 3.78 0.43
 -21 5 -8 0.56 0.33
 -20 3 -9 -0.12 0.27
 -19 9 -6 25.19 0.74
 -15 7 -8 36.00 0.77
 -13 7 -8 8.20 0.43
 -11 8 -7 0.70 0.34
 -30 -1 -5 6.58 0.30
 -30 0 -4 -0.10 0.19
 -30 0 -2 0.31 0.17
 -30 0 -2 -0.03 0.11
 -28 -1 -7 4.65 0.26
 -28 3 -5 17.22 0.52
 -27 3 -6 -0.07 0.26
 -27 4 -5 1.12 0.37
 -27 4 -1 1.26 0.31
 -26 4 -6 1.80 0.37
 -26 5 -1 0.41 0.30
 -26 6 -4 1.33 0.35
 -25 5 -6 2.31 0.41
 -25 6 -5 2.14 0.44
 -25 6 -1 3.79 0.41
 -24 6 -6 15.46 0.58
 -24 7 -5 8.37 0.51
 -23 0 -9 6.80 0.30
 -22 1 -9 1.66 0.28
 -22 4 -8 0.43 0.33
 -21 2 -9 3.98 0.32
 -21 9 -4 56.63 1.06
 -21 9 -2 21.39 0.67
 -20 8 0 18.23 0.56
 -20 9 -5 91.04 1.31
 -20 9 -1 0.42 0.32
 -19 10 -3 13.52 0.58
 -18 6 -8 1.90 0.32
 -18 10 -4 20.85 0.68
 -17 4 -9 15.63 0.51
 -17 8 -7 78.33 1.18
 -17 10 -5 12.37 0.58
 -15 10 -5 84.88 1.17
 -29 -1 -6 3.68 0.24
 -29 2 -3 -0.05 0.23
 -26 5 -5 12.58 0.53
 -24 2 -8 1.74 0.27
 -23 3 -8 0.96 0.27
 -23 8 -3 56.13 1.03
 -20 8 -6 13.36 0.59
 -17 10 -3 17.31 0.59
 -16 6 -8 5.43 0.44
 -16 10 -4 16.49 0.59
 -15 4 -9 1.79 0.31
 -15 8 -7 12.42 0.54
 -15 9 -6 0.11 0.31
 -13 8 -7 2.18 0.35
 -13 9 -6 0.52 0.33
 -12 6 -8 8.37 0.48
 -30 -1 -3 1.65 0.25
 -29 0 -5 2.27 0.30
 -29 0 -1 2.73 0.30
 -29 1 -2 7.24 0.38
 -28 3 -3 0.84 0.30
 -27 0 -7 -0.17 0.22
 -27 4 -3 14.74 0.56
 -24 -3 -9 0.54 0.18
 -22 8 -4 2.03 0.42
 -22 8 -2 30.55 0.77
 -21 7 -6 1.09 0.37
 -21 8 -5 20.90 0.73
 -21 8 -1 7.95 0.46
 -20 9 -3 76.63 1.17
 -19 5 -8 18.43 0.58
 -18 3 -9 0.30 0.26
 -18 7 -7 0.36 0.34
 -18 9 -5 80.45 1.21
 -18 9 -1 13.36 0.51
 -14 6 -8 -0.46 0.30
 -30 -2 -4 0.28 0.22
 -30 -2 -2 1.19 0.25
 -28 0 -6 0.16 0.23
 -28 2 -2 2.70 0.37
 -26 1 -7 1.53 0.29
 -26 5 -3 0.80 0.33
 -23 4 -7 4.30 0.44
 -23 7 -4 -0.08 0.37
 -23 7 -2 23.87 0.70
 -22 5 -7 2.81 0.37
 -22 6 0 3.44 0.39
 -22 7 -5 32.40 0.84
 -22 7 -1 -0.34 0.31
 -20 4 -8 0.29 0.33
 -19 2 -9 0.07 0.25
 -19 9 -4 0.52 0.36
 -18 8 -6 53.56 1.01
 -16 3 -9 0.06 0.30
 -16 7 -7 0.75 0.40
 -16 9 -5 36.49 0.81
 -29 -3 -6 0.05 0.12
 -29 -3 -6 -0.02 0.08
 -28 1 -5 1.21 0.30
 -28 1 -1 7.16 0.40
 -27 1 -6 0.27 0.26
 -27 3 -4 0.99 0.31
 -27 3 -2 2.85 0.37
 -25 2 -7 3.15 0.35
 -25 5 -2 4.77 0.45
 -24 3 -7 -0.11 0.31
 -24 6 -4 19.89 0.67
 -24 6 -2 7.94 0.48
 -23 6 -5 1.00 0.45
 -23 6 -1 -0.11 0.36
 -22 -1 -9 0.96 0.27
 -22 6 -6 2.76 0.42
 -21 0 -9 1.83 0.30
 -21 3 -8 0.09 0.31
 -21 8 -3 19.12 0.66
 -20 1 -9 1.99 0.27
 -19 6 -7 0.66 0.34
 -19 8 -5 -0.31 0.35
 -19 8 -1 0.01 0.28
 -18 9 -3 18.82 0.61
 -17 5 -8 20.40 0.63
 -17 9 -4 0.08 0.33
 -14 7 -7 25.46 0.69
 -14 8 -6 32.74 0.77
 -14 9 -5 -0.07 0.25
 -12 7 -7 0.31 0.28
 -29 0 -3 2.84 0.31
 -27 -2 -7 0.16 0.20
 -27 2 -5 -0.40 0.31
 -27 2 -1 14.78 0.53
 -26 2 -6 0.08 0.32
 -26 3 -5 1.27 0.39
 -26 3 -1 16.62 0.59
 -26 4 -4 7.85 0.46
 -26 4 -2 2.39 0.34
 -25 3 -6 3.79 0.38
 -25 4 -5 -0.28 0.38
 -25 5 -4 16.30 0.61
 -24 0 -8 6.73 0.38
 -24 4 -6 0.81 0.35
 -24 4 0 45.89 0.83
 -24 5 -5 1.07 0.37
 -24 5 -1 1.11 0.33
 -23 1 -8 0.12 0.26
 -23 5 -6 4.95 0.45
 -22 2 -8 2.13 0.32
 -22 7 -3 71.05 1.14
 -20 8 -4 12.77 0.58
 -20 8 -2 58.46 1.00
 -19 7 -6 1.52 0.39
 -17 2 -9 15.23 0.54
 -15 5 -8 2.56 0.34
 -13 5 -8 1.25 0.29
 -30 -4 -4 0.06 0.21
 -30 -4 -2 0.14 0.21
 -30 -3 -3 13.15 0.40
 -29 -2 -5 7.80 0.36
 -29 -2 -1 6.11 0.34
 -29 -1 -2 0.22 0.26
 -28 -2 -6 2.45 0.25
 -28 1 -3 0.15 0.31
 -25 4 -1 1.44 0.34
 -23 -4 -9 1.07 0.22
 -23 6 -3 13.55 0.62
 -21 7 -4 13.07 0.59
 -21 7 -2 0.83 0.39
 -20 7 -5 2.91 0.42
 -20 7 -1 112.05 1.27
 -19 8 -3 -0.24 0.32
 -18 4 -8 0.28 0.28
 -17 6 -7 65.13 1.07
 -17 8 -5 31.56 0.77
 -27 2 -3 4.21 0.37
 -26 -1 -7 1.58 0.28
 -20 6 -6 2.70 0.40
 -20 6 0 73.25 0.99
 -19 3 -8 0.65 0.29
 -18 1 -9 15.83 0.52
 -18 8 -4 88.19 1.22
 -16 4 -8 49.75 0.89
 -15 6 -7 50.40 0.92
 -15 8 -5 7.51 0.42
 -13 6 -7 32.22 0.70
 -30 -5 -3 0.02 0.20
 -29 -2 -3 1.99 0.30
 -28 -1 -5 0.81 0.29
 -28 -1 -1 14.06 0.49
 -28 0 -2 2.64 0.34
 -27 -4 -7 0.78 0.20
 -27 -1 -6 0.63 0.28
 -26 3 -3 9.70 0.49
 -25 0 -7 -0.32 0.28
 -24 -2 -8 1.35 0.30
 -24 1 -7 0.09 0.31
 -23 2 -7 2.79 0.36
 -22 -3 -9 -0.09 0.21
 -22 3 -7 6.24 0.44
 -22 6 -4 75.07 1.18
 -22 6 -2 14.54 0.59
 -21 -2 -9 2.47 0.27
 -21 5 -6 34.27 0.83
 -21 6 -5 0.89 0.38
 -21 6 -1 25.22 0.66
 -20 -1 -9 0.52 0.26
 -20 2 -8 9.77 0.49
 -20 7 -3 140.70 1.52
 -19 0 -9 2.48 0.30
 -18 5 -7 -0.04 0.36
 -18 7 -5 3.04 0.40
 -17 8 -3 55.33 0.92
 -16 1 -9 -0.23 0.29
 -16 8 -4 38.73 0.79
 -15 7 -6 0.69 0.30
 -14 4 -8 3.17 0.33
 -30 -6 -4 1.26 0.17
 -30 -6 -4 0.27 0.11
 -30 -6 -2 0.62 0.22
 -29 -4 -5 0.11 0.21
 -29 -4 -1 7.68 0.36
 -28 -4 -6 0.95 0.20
 -27 0 -5 0.90 0.32
 -27 1 -4 0.33 0.30
 -27 1 -2 0.61 0.27
 -26 0 -6 2.09 0.33
 -26 2 -4 19.34 0.65
 -24 4 -4 18.22 0.64
 -23 -6 -9 3.94 0.24
 -23 -1 -8 1.13 0.28
 -23 5 -4 20.22 0.68
 -23 5 -2 33.96 0.80
 -22 0 -8 -0.40 0.24
 -22 4 -6 0.72 0.36
 -22 5 -5 6.69 0.50
 -22 5 -1 17.40 0.61
 -21 1 -8 0.32 0.29
 -19 7 -4 0.81 0.38
 -18 6 -6 84.11 1.20
 -17 3 -8 5.93 0.41
 -30 -7 -3 1.27 0.20
 -29 -3 -2 3.06 0.33
 -28 -1 -3 10.43 0.48
 -27 -6 -7 0.04 0.20
 -27 0 -1 1.52 0.30
 -26 -3 -7 0.24 0.27
 -26 1 -5 0.14 0.32
 -26 2 -2 4.53 0.38
 -25 1 -6 0.11 0.31
 -25 2 -5 -0.09 0.33
 -25 3 -4 0.07 0.33
 -25 3 -2 2.84 0.38
 -24 2 -6 0.02 0.33
 -24 3 -5 4.88 0.44
 -24 4 -2 1.96 0.35
 -23 3 -6 -0.63 0.33
 -23 4 -5 21.13 0.69
 -23 4 -1 7.99 0.51
 -22 -5 -9 4.19 0.30
 -22 4 0 173.27 1.52
 -21 6 -3 17.07 0.64
 -19 4 -7 0.24 0.32
 -19 6 -5 7.38 0.48
 -17 0 -9 0.44 0.27
 -16 5 -7 19.28 0.62
 -16 7 -5 0.37 0.29
 -14 5 -7 0.35 0.33
 -29 -6 -5 1.90 0.24
 -28 -6 -6 -0.02 0.19
 -28 -3 -5 8.93 0.41
 -27 -3 -6 3.77 0.31
 -26 1 -1 47.09 0.85
 -25 -2 -7 -0.08 0.26
 -25 2 -1 44.44 0.85
 -24 -4 -8 2.09 0.29
 -24 2 0 133.60 1.35
 -24 3 -1 99.18 1.24
 -22 5 -3 14.65 0.59
 -21 -4 -9 -0.11 0.27
 -20 6 -4 23.10 0.70
 -20 6 -2 5.42 0.40
 -19 5 -6 19.98 0.66
 -18 -1 -9 8.20 0.40
 -18 2 -8 46.59 0.86
 -18 7 -3 66.31 1.01
 -17 7 -4 82.20 1.13
 -15 3 -8 18.10 0.57
 -14 6 -6 0.02 0.27
 -13 3 -8 11.68 0.47
 -29 -8 -5 0.25 0.18
 -29 -4 -3 14.21 0.46
 -28 -3 -1 0.46 0.29
 -28 -2 -2 1.43 0.29
 -27 0 -3 15.23 0.54
 -26 1 -3 0.75 0.37
 -25 -7 -8 0.06 0.18
 -24 -1 -7 0.80 0.33
 -23 0 -7 3.66 0.41
 -23 4 -3 16.89 0.61
 -22 1 -7 2.12 0.36
 -21 5 -4 1.48 0.37
 -20 -3 -9 4.73 0.33
 -20 4 -6 29.28 0.76
 -20 5 -5 1.97 0.39
 -19 -2 -9 11.50 0.44
 -19 1 -8 11.02 0.48
 -17 4 -7 1.25 0.34
 -17 6 -5 36.89 0.80
 -29 -5 -2 0.11 0.24
 -28 -8 -6 2.50 0.21
 -27 -2 -5 0.09 0.30
 -27 -1 -4 12.23 0.52
 -27 -1 -2 13.29 0.52
 -26 -5 -7 2.33 0.27
 -26 -2 -6 0.47 0.29
 -23 -3 -8 2.49 0.30
 -22 -7 -9 0.01 0.18
 -22 -2 -8 -0.20 0.24
 -22 4 -4 0.40 0.36
 -21 -1 -8 1.01 0.27
 -21 3 -6 27.20 0.75
 -21 4 -5 20.94 0.68
 -21 5 -2 48.99 0.90
 -20 0 -8 2.17 0.34
 -20 5 -1 27.17 0.66
 -19 6 -3 99.49 1.24
 -18 3 -7 55.43 1.00
 -18 6 -4 34.95 0.79
 -16 -1 -9 2.44 0.34
 -16 2 -8 15.60 0.54
 -15 4 -7 6.79 0.43
 -29 -6 -3 0.84 0.26
 -28 -5 -5 0.42 0.26
 -28 -3 -3 5.08 0.35
 -27 -5 -6 9.06 0.38
 -27 -2 -1 0.52 0.28
 -26 -1 -5 5.29 0.43
 -26 0 -4 1.44 0.34
 -26 0 -2 7.42 0.46
 -25 -4 -7 2.31 0.35
 -25 -1 -6 1.51 0.34
 -25 1 -4 0.43 0.33
 -24 -6 -8 1.00 0.22
 -24 0 -6 0.47 0.33
 -24 2 -4 -0.27 0.33
 -23 1 -6 6.53 0.46
 -23 3 -4 1.20 0.37
 -22 -9 -9 0.78 0.17
 -22 2 -6 2.66 0.40
 -22 3 -5 7.56 0.50
 -22 4 -2 60.05 1.00
 -21 -6 -9 1.15 0.28
 -17 -2 -9 0.12 0.31
 -15 5 -6 87.06 1.13
 -14 2 -8 2.38 0.31
 -13 4 -7 1.97 0.31
 -29 -7 -2 0.27 0.25
 -28 -4 -2 0.30 0.31
 -26 -7 -7 0.62 0.22
 -26 -1 -1 5.95 0.44
 -25 0 -5 2.02 0.38
 -25 1 -2 35.52 0.79
 -24 1 -5 5.07 0.44
 -24 2 -2 29.42 0.73
 -23 2 -5 0.76 0.37
 -23 3 -2 5.96 0.43
 -21 4 -1 20.98 0.60
 -20 -5 -9 0.98 0.25
 -20 5 -3 344.13 2.30
 -19 -4 -9 19.73 0.55
 -19 2 -7 43.32 0.87
 -19 5 -4 42.39 0.87
 -18 -3 -9 0.06 0.30
 -18 4 -6 80.04 1.15
 -18 5 -5 8.10 0.47
 -17 1 -8 30.35 0.71
 -16 3 -7 79.81 1.13
 -29 -9 -4 0.22 0.17
 -29 -9 -4 0.19 0.10
 -29 -8 -3 4.36 0.30
 -28 -7 -5 -0.00 0.22
 -28 -5 -1 0.21 0.24
 -27 -7 -6 3.12 0.26
 -27 -4 -5 7.13 0.40
 -27 -2 -3 0.51 0.28
 -26 -9 -7 1.45 0.23
 -26 -4 -6 -0.22 0.29
 -25 0 -1 10.74 0.49
 -24 -8 -8 0.48 0.19
 -24 -3 -7 4.03 0.37
 -24 0 0 9.56 0.47
 -24 1 -1 26.66 0.71
 -23 -5 -8 1.40 0.27
 -23 -2 -7 0.74 0.31
 -23 2 -1 1.89 0.34
 -22 2 0 34.86 0.72
 -22 3 -1 5.68 0.40
 -21 -8 -9 -0.22 0.22
 -21 4 -3 45.48 0.91
 -19 3 -6 7.92 0.49
 -19 4 -5 10.13 0.52
 -18 0 -8 0.14 0.30
 -15 1 -8 7.14 0.41
 -29 -10 -3 0.06 0.19
 -29 -9 -2 1.96 0.24
 -28 -5 -3 10.42 0.43
 -27 -3 -4 6.20 0.40
 -27 -3 -2 0.06 0.30
 -26 -1 -3 1.11 0.33
 -25 -6 -7 0.65 0.26
 -25 -3 -6 4.49 0.39
 -24 -10 -8 0.30 0.18
 -22 -4 -8 0.54 0.25
 -22 -1 -7 13.90 0.54
 -22 3 -3 68.40 1.09
 -21 -10 -9 0.11 0.19
 -21 -3 -8 1.84 0.29
 -20 -2 -8 0.26 0.27
 -20 2 -6 45.19 0.91
 -20 4 -4 29.19 0.75
 -19 -1 -8 19.61 0.59
 -18 5 -3 6.52 0.39
 -17 2 -7 0.41 0.31
 -16 4 -6 11.96 0.49
 -16 5 -5 2.51 0.32
 -14 3 -7 32.95 0.70
 -13 1 -8 6.31 0.38
 -28 -11 -5 0.42 0.19
 -28 -9 -5 14.33 0.41
 -28 -7 -1 0.76 0.27
 -28 -6 -2 2.33 0.34
 -27 -11 -6 0.47 0.18
 -27 -9 -6 0.40 0.17
 -27 -4 -1 43.47 0.78
 -26 -3 -5 1.50 0.33
 -26 -2 -4 4.24 0.39
 -24 -2 -6 0.04 0.31
 -23 -7 -8 0.12 0.24
 -23 2 -3 0.48 0.34
 -21 1 -6 0.88 0.35
 -21 3 -4 7.83 0.48
 -20 -7 -9 0.51 0.24
 -20 3 -5 105.43 1.34
 -20 4 -2 19.40 0.59
 -19 -6 -9 0.37 0.27
 -17 -4 -9 24.54 0.62
 -17 5 -4 6.56 0.41
 -16 -3 -9 0.56 0.25
 -16 0 -8 7.90 0.42
 -27 -6 -5 4.02 0.33
 -27 -4 -3 0.41 0.27
 -26 -6 -6 0.83 0.27
 -26 -2 -2 -0.45 0.29
 -25 -8 -7 0.26 0.23
 -25 -2 -5 -0.35 0.32
 -25 -1 -4 2.82 0.38
 -24 -5 -7 4.38 0.35
 -24 -1 -5 -0.25 0.33
 -24 0 -4 6.08 0.45
 -23 -1 -6 10.77 0.52
 -23 0 -5 1.75 0.38
 -23 1 -4 16.25 0.61
 -22 -6 -8 1.76 0.30
 -22 0 -6 5.12 0.44
 -22 1 -5 1.74 0.38
 -22 2 -4 2.60 0.39
 -21 2 -5 12.61 0.56
 -21 3 -2 0.58 0.31
 -20 -9 -9 5.25 0.31
 -19 4 -3 2.83 0.34
 -18 -5 -9 1.32 0.27
 -18 1 -7 15.44 0.57
 -17 -1 -8 18.54 0.60
 -17 4 -5 5.81 0.40
 -15 2 -7 14.39 0.52
 -28 -9 -1 0.62 0.24
 -28 -7 -3 3.77 0.31
 -27 -5 -4 10.42 0.45
 -26 -3 -1 4.98 0.39
 -25 -10 -7 0.05 0.24
 -25 -5 -6 0.35 0.34
 -25 -1 -2 50.08 0.90
 -24 0 -2 11.29 0.51
 -23 -9 -8 0.10 0.21
 -23 -4 -7 1.00 0.31
 -23 1 -2 0.62 0.32
 -22 -3 -7 54.87 0.95
 -22 2 -2 88.11 1.17
 -21 -5 -8 1.83 0.32
 -20 -11 -9 0.05 0.19
 -20 3 -1 9.13 0.43
 -19 0 -7 3.85 0.39
 -18 -2 -8 13.98 0.54
 -18 2 -6 23.39 0.66
 -18 4 -4 3.56 0.37
 -14 0 -8 19.57 0.56
 -13 2 -7 36.35 0.70
 -28 -11 -1 0.12 0.21
 -28 -8 -2 0.05 0.25
 -27 -8 -5 10.93 0.43
 -27 -6 -1 3.63 0.37
 -27 -5 -2 7.26 0.40
 -26 -8 -6 0.60 0.25
 -26 -5 -5 1.09 0.31
 -26 -3 -3 9.05 0.47
 -25 -12 -7 2.95 0.23
 -25 -2 -1 17.87 0.59
 -24 -7 -7 -0.32 0.26
 -23 -11 -8 0.24 0.18
 -22 1 -1 14.10 0.54
 -21 2 -1 5.48 0.37
 -20 -4 -8 4.51 0.35
 -20 3 -3 0.43 0.30
 -19 -8 -9 1.12 0.24
 -19 -3 -8 2.44 0.31
 -19 1 -6 8.30 0.52
 -19 3 -4 12.91 0.53
 -18 3 -5 7.64 0.44
 -16 1 -7 9.75 0.47
 -28 -10 -2 0.15 0.27
 -28 -9 -3 1.82 0.26
 -27 -10 -5 0.36 0.22
 -27 -7 -4 11.13 0.46
 -27 -6 -3 0.48 0.33
 -26 -10 -6 2.16 0.24
 -25 -4 -5 3.21 0.38
 -24 -4 -6 7.60 0.45
 -24 -2 0 208.41 1.65
 -24 -1 -1 2.57 0.35
 -23 -3 -6 2.88 0.38
 -23 0 -1 0.49 0.32
 -22 -8 -8 0.21 0.21
 -22 0 0 79.50 1.03
 -22 1 -3 30.54 0.75
 -21 2 -3 31.46 0.75
 -20 0 -6 6.12 0.44
 -20 2 -4 6.96 0.45
 -19 2 -5 0.73 0.36
 -18 -7 -9 0.48 0.24
 -17 -6 -9 0.17 0.25
 -16 -5 -9 0.48 0.24
 -15 -1 -8 2.93 0.33
 -28 -13 -3 0.35 0.18
 -28 -12 -2 3.00 0.28
 -28 -11 -3 1.43 0.24
 -27 -12 -5 2.31 0.24
 -26 -12 -6 0.21 0.16
 -26 -7 -5 16.26 0.54
 -26 -4 -2 22.76 0.62
 -25 -7 -6 0.23 0.30
 -25 -3 -4 1.85 0.36
 -24 -9 -7 0.50 0.25
 -24 -3 -5 3.50 0.40
 -24 -2 -4 1.44 0.36
 -23 -6 -7 3.28 0.34
 -23 0 -3 4.48 0.41
 -22 -10 -8 0.52 0.24
 -22 -2 -6 1.48 0.36
 -21 -7 -8 2.76 0.29
 -21 -1 -6 1.77 0.37
 -21 1 -4 2.67 0.37
 -20 1 -5 2.84 0.40
 -19 -12 -9 2.11 0.23
 -19 -10 -9 4.23 0.28
 -17 0 -7 11.69 0.50
 -16 -2 -8 3.87 0.37
 -16 2 -6 155.47 1.47
 -14 1 -7 55.82 0.87
 -13 -1 -8 1.67 0.30
 -27 -9 -4 3.74 0.33
 -27 -8 -1 3.67 0.33
 -27 -7 -2 7.89 0.40
 -26 -6 -4 -0.00 0.34
 -26 -5 -3 4.26 0.38
 -26 -5 -1 0.68 0.29
 -25 -3 -2 5.31 0.40
 -24 -11 -7 3.29 0.31
 -23 -2 -5 -0.06 0.33
 -23 -1 -4 4.29 0.41
 -22 -14 -8 4.84 0.25
 -22 -12 -8 0.19 0.18
 -22 -5 -7 2.28 0.34
 -22 -1 -5 0.17 0.33
 -22 0 -4 0.75 0.34
 -21 0 -5 3.48 0.40
 -20 -6 -8 3.65 0.33
 -20 2 -2 7.69 0.42
 -19 -5 -8 10.65 0.48
 -19 -2 -7 0.46 0.30
 -18 -9 -9 0.52 0.23
 -18 -4 -8 4.80 0.39
 -18 -1 -7 22.74 0.65
 -17 -3 -8 9.82 0.47
 -27 -8 -3 2.33 0.29
 -26 -9 -5 3.81 0.35
 -25 -9 -6 3.54 0.34
 -25 -6 -5 0.87 0.32
 -25 -4 -1 48.79 0.86
 -24 -13 -7 1.85 0.22
 -24 -6 -6 4.02 0.38
 -24 -2 -2 42.25 0.84
 -23 -8 -7 0.00 0.26
 -23 -1 -2 0.48 0.30
 -22 0 -2 6.91 0.42
 -21 -9 -8 0.26 0.27
 -21 1 -2 0.79 0.31
 -19 2 -3 9.67 0.47
 -18 -11 -9 -0.22 0.22
 -17 -8 -9 3.12 0.30
 -17 2 -5 7.80 0.41
 -16 -7 -9 0.87 0.27
 -15 0 -7 4.83 0.37
 -14 -2 -8 25.50 0.61
 -27 -13 -4 6.45 0.32
 -27 -11 -4 -0.19 0.22
 -27 -10 -1 6.62 0.35
 -27 -9 -2 13.31 0.46
 -26 -6 -2 20.74 0.58
 -25 -15 -6 3.45 0.21
 -25 -11 -6 1.77 0.26
 -25 -5 -4 3.83 0.39
 -24 -4 0 1.73 0.34
 -24 -3 -1 1.30 0.32
 -23 -5 -6 0.95 0.34
 -19 -1 -6 -0.31 0.36
 -18 -13 -9 0.08 0.17
 -18 0 -6 5.83 0.41
 -18 1 -5 1.41 0.32
 -18 2 -4 42.10 0.80
 -16 -1 -7 -0.12 0.35
 -15 -3 -8 1.54 0.33
 -27 -12 -1 0.40 0.25
 -27 -10 -3 6.80 0.36
 -26 -15 -5 -0.00 0.16
 -26 -13 -5 5.02 0.30
 -26 -11 -5 1.19 0.25
 -26 -8 -4 0.52 0.31
 -26 -7 -3 0.26 0.29
 -26 -7 -1 16.98 0.55
 -25 -13 -6 0.63 0.21
 -24 -8 -6 1.27 0.31
 -24 -5 -5 3.92 0.41
 -24 -4 -4 20.21 0.64
 -23 -10 -7 1.05 0.28
 -23 -4 -5 14.78 0.62
 -23 -2 -3 2.99 0.38
 -23 -2 -1 34.46 0.76
 -22 -7 -7 14.18 0.51
 -22 -4 -6 1.73 0.37
 -22 -1 -3 56.12 0.96
 -22 -1 -1 109.89 1.23
 -21 -15 -8 5.03 0.25
 -21 -13 -8 -0.24 0.21
 -21 -11 -8 1.33 0.24
 -21 -3 -6 2.71 0.41
 -21 0 -3 30.27 0.73
 -21 0 -1 5.97 0.38
 -20 -8 -8 2.45 0.29
 -20 -2 -6 26.02 0.71
 -20 1 -3 9.20 0.45
 -19 -7 -8 0.42 0.30
 -19 0 -5 10.56 0.49
 -19 1 -4 33.02 0.74
 -17 -10 -9 -0.09 0.21
 -16 -4 -8 2.10 0.35
 -15 1 -6 1.40 0.29
 -27 -15 -2 2.68 0.24
 -27 -14 -3 2.27 0.24
 -27 -13 -2 11.86 0.41
 -27 -12 -3 0.27 0.22
 -27 -11 -2 0.08 0.23
 -25 -8 -5 2.99 0.35
 -25 -5 -2 -0.05 0.30
 -23 -14 -7 2.28 0.23
 -23 -12 -7 2.34 0.28
 -23 -3 -4 6.92 0.48
 -22 -3 -5 3.04 0.40
 -22 -2 -4 18.56 0.62
 -22 -2 0 306.20 1.95
 -21 -2 -5 3.75 0.40
 -21 -1 -4 -0.34 0.30
 -20 -1 -5 0.59 0.35
 -20 0 -4 29.34 0.72
 -19 -4 -7 17.82 0.62
 -18 -6 -8 15.91 0.53
 -18 -3 -7 11.96 0.51
 -17 -14 -9 0.86 0.20
 -17 -12 -9 4.74 0.30
 -17 -5 -8 12.77 0.51
 -17 -2 -7 20.58 0.61
 -16 -9 -9 0.85 0.23
 -16 0 -6 0.28 0.30
 -13 -3 -8 2.39 0.35
 -26 -16 -4 6.05 0.30
 -26 -10 -4 0.93 0.27
 -26 -9 -1 1.84 0.34
 -26 -8 -2 41.31 0.78
 -25 -10 -5 -0.05 0.34
 -25 -7 -4 13.42 0.55
 -25 -6 -1 21.44 0.62
 -24 -10 -6 1.06 0.31
 -24 -7 -5 -0.16 0.37
 -24 -4 -2 15.21 0.55
 -23 -7 -6 4.60 0.40
 -22 -9 -7 1.18 0.31
 -20 -16 -8 0.33 0.17
 -20 -10 -8 1.85 0.27
 -16 -11 -9 5.00 0.31
 -14 -1 -7 0.08 0.26
 -26 -14 -4 3.98 0.29
 -26 -12 -4 0.71 0.26
 -25 -16 -5 0.22 0.21
 -24 -16 -6 2.67 0.22
 -24 -14 -6 0.72 0.25
 -24 -12 -6 0.14 0.26
 -24 -5 -1 1.16 0.37
 -23 -3 -2 61.18 0.99
 -22 -11 -7 5.07 0.38
 -22 -6 -6 -0.23 0.31
 -22 -2 -2 1.24 0.31
 -21 -1 -2 15.66 0.53
 -20 -14 -8 2.37 0.23
 -20 -12 -8 9.79 0.38
 -20 0 -2 0.58 0.28
 -19 -9 -8 7.70 0.40
 -15 -2 -7 2.64 0.32
 -14 -4 -8 10.47 0.44
 -26 -17 -3 1.11 0.20
 -26 -17 -1 -0.11 0.17
 -26 -11 -3 0.76 0.28
 -26 -11 -1 6.78 0.40
 -26 -10 -2 14.72 0.49
 -25 -14 -5 6.81 0.34
 -25 -12 -5 1.65 0.29
 -25 -9 -4 0.95 0.31
 -25 -7 -2 8.31 0.44
 -24 -6 -4 0.19 0.32
 -24 -6 0 82.83 1.05
 -23 -9 -6 1.13 0.34
 -23 -6 -5 3.93 0.41
 -23 -4 -3 0.37 0.37
 -21 -5 -6 24.79 0.69
 -20 -4 -6 12.58 0.53
 -19 -3 -6 91.04 1.22
 -19 0 -3 3.08 0.32
 -18 -8 -8 3.06 0.33
 -18 -2 -6 13.79 0.53
 -17 -7 -8 0.19 0.26
 -17 0 -5 2.30 0.30
 -16 -6 -8 1.23 0.30
 -16 -3 -7 55.52 0.91
 -15 -5 -8 15.58 0.51
 -26 -15 -3 1.45 0.24
 -26 -15 -1 6.58 0.34
 -26 -13 -3 2.02 0.28
 -26 -13 -1 7.05 0.38
 -26 -12 -2 23.52 0.59
 -25 -8 -1 4.73 0.37
 -24 -9 -5 3.45 0.37
 -23 -5 -4 1.94 0.36
 -23 -4 -1 33.28 0.73
 -22 -5 -5 51.41 0.95
 -22 -3 -3 15.92 0.57
 -22 -3 -1 0.08 0.28
 -21 -4 -5 7.58 0.47
 -21 -2 -3 33.90 0.75
 -21 -2 -1 3.12 0.36
 -20 -1 -3 -0.15 0.27
 -19 -17 -8 0.72 0.16
 -19 -17 -8 0.29 0.10
 -19 -11 -8 0.72 0.24
 -19 -6 -7 4.27 0.39
 -19 -2 -5 6.51 0.43
 -19 -1 -4 2.10 0.38
 -18 -5 -7 14.98 0.55
 -18 -1 -5 19.93 0.59
 -18 0 -4 2.82 0.33
 -17 -4 -7 20.71 0.61
 -13 -2 -7 0.23 0.27
 -26 -16 -2 1.29 0.21
 -26 -14 -2 0.45 0.23
 -25 -17 -4 1.99 0.26
 -25 -11 -4 0.06 0.27
 -24 -11 -5 0.19 0.33
 -24 -8 -4 26.27 0.69
 -24 -6 -2 0.42 0.30
 -23 -17 -6 0.21 0.20
 -23 -11 -6 -0.04 0.28
 -22 -8 -6 3.16 0.37
 -22 -4 -4 5.74 0.43
 -22 -4 0 23.62 0.61
 -21 -18 -7 10.54 0.32
 -21 -3 -4 43.88 0.87
 -20 -3 -5 -0.29 0.30
 -20 -2 -4 -0.37 0.28
 -19 -15 -8 7.71 0.33
 -19 -13 -8 3.48 0.28
 -18 -10 -8 1.84 0.27
 -15 -1 -6 -0.11 0.25
 -13 -5 -8 89.44 1.05
 -25 -15 -4 9.60 0.39
 -25 -13 -4 5.44 0.37
 -25 -10 -1 18.03 0.57
 -25 -9 -2 0.14 0.27
 -24 -17 -5 2.23 0.23
 -24 -8 0 81.54 1.05
 -24 -7 -1 18.08 0.56
 -23 -15 -6 9.28 0.38
 -23 -13 -6 -0.09 0.25
 -23 -8 -5 3.82 0.40
 -23 -5 -2 1.51 0.33
 -21 -7 -6 6.42 0.45
 -17 -9 -8 1.31 0.28
 -16 -2 -6 7.91 0.41
 -14 -6 -8 1.40 0.28
 -14 -3 -7 14.35 0.48
 -25 -19 -2 4.64 0.26
 -25 -18 -3 14.21 0.40
 -24 -15 -5 15.37 0.45
 -24 -13 -5 0.09 0.26
 -23 -7 -4 8.24 0.50
 -23 -6 -3 5.65 0.42
 -22 -10 -6 2.37 0.34
 -22 -7 -5 26.18 0.73
 -22 -4 -2 18.05 0.59
 -21 -3 -2 28.90 0.68
 -20 -19 -7 3.88 0.23
 -20 -6 -6 26.68 0.70
 -20 -2 -2 2.86 0.33
 -19 -8 -7 2.30 0.35
 -19 -5 -6 30.36 0.74
 -18 -16 -8 2.65 0.27
 -18 -14 -8 6.81 0.37
 -18 -12 -8 0.23 0.22
 -18 -4 -6 16.57 0.57
 -17 -19 -8 -0.30 0.15
 -16 -8 -8 6.07 0.38
 -15 -7 -8 0.17 0.26
 -15 -4 -7 0.01 0.27
 -25 -18 -1 0.14 0.16
 -25 -18 -1 0.08 0.10
 -25 -12 -1 8.46 0.43
 -25 -11 -2 3.98 0.35
 -24 -10 -4 0.68 0.32
 -24 -8 -2 2.03 0.35
 -23 -10 -5 0.72 0.32
 -23 -6 -1 13.04 0.51
 -22 -18 -6 0.66 0.21
 -22 -12 -6 1.33 0.30
 -22 -6 -4 -0.04 0.33
 -22 -5 -3 7.01 0.45
 -21 -9 -6 2.29 0.41
 -21 -6 -5 30.06 0.77
 -18 -7 -7 4.36 0.38
 -17 -11 -8 16.84 0.50
 -17 -6 -7 22.24 0.63
 -17 -2 -5 6.80 0.39
 -16 -5 -7 51.54 0.88
 -25 -17 -2 0.07 0.22
 -25 -16 -1 0.46 0.24
 -25 -15 -2 0.07 0.26
 -25 -14 -1 2.60 0.31
 -25 -13 -2 0.66 0.29
 -24 -18 -4 0.43 0.23
 -24 -12 -4 0.14 0.28
 -24 -10 0 0.69 0.30
 -24 -9 -1 3.30 0.35
 -23 -18 -5 3.03 0.23
 -23 -12 -5 0.84 0.31
 -22 -16 -6 2.88 0.30
 -22 -14 -6 7.35 0.39
 -22 -5 -1 94.18 1.15
 -21 -5 -4 6.90 0.47
 -21 -4 -3 13.81 0.53
 -20 -17 -7 5.25 0.29
 -20 -5 -5 0.48 0.33
 -20 -4 -4 22.50 0.64
 -20 -3 -3 10.98 0.47
 -19 -20 -7 0.13 0.15
 -19 -10 -7 2.16 0.36
 -19 -4 -5 7.33 0.44
 -19 -3 -4 9.96 0.51
 -19 -2 -3 15.19 0.51
 -18 -3 -5 0.19 0.28
 -18 -2 -4 0.24 0.27
 -17 -17 -8 2.45 0.27
 -17 -13 -8 -0.02 0.27
 -16 -10 -8 6.41 0.38
 -13 -7 -8 0.28 0.28
 -24 -16 -4 2.07 0.30
 -24 -14 -4 0.03 0.29
 -24 -11 -3 6.52 0.46
 -24 -10 -2 5.07 0.43
 -23 -16 -5 0.39 0.25
 -23 -14 -5 0.58 0.28
 -23 -9 -4 33.89 0.78
 -23 -8 -3 29.10 0.72
 -23 -7 -2 84.91 1.14
 -22 -9 -5 3.19 0.39
 -22 -6 0 11.93 0.46
 -21 -19 -6 5.89 0.31
 -21 -11 -6 2.21 0.34
 -21 -4 -1 2.06 0.31
 -20 -8 -6 0.03 0.31
 -20 -3 -1 19.18 0.54
 -18 -9 -7 5.15 0.43
 -17 -15 -8 20.55 0.51
 -15 -9 -8 2.38 0.31
 -14 -8 -8 -0.10 0.24
 -13 -4 -7 3.56 0.31
 -24 -20 -2 0.07 0.14
 -24 -20 -2 -0.06 0.09
 -24 -18 0 0.92 0.22
 -24 -12 0 11.66 0.45
 -24 -11 -1 7.71 0.46
 -23 -8 -1 0.35 0.29
 -22 -8 -4 1.16 0.35
 -22 -6 -2 0.06 0.32
 -21 -8 -5 2.53 0.39
 -19 -18 -7 1.71 0.25
 -19 -12 -7 -0.16 0.25
 -19 -7 -6 0.26 0.30
 -18 -21 -7 1.61 0.15
 -18 -6 -6 0.73 0.34
 -17 -8 -7 12.87 0.51
 -16 -18 -8 0.20 0.21
 -16 -12 -8 0.55 0.25
 -16 -7 -7 67.98 1.02
 -16 -4 -6 0.04 0.26
 -15 -6 -7 5.85 0.43
 -14 -5 -7 18.85 0.54
 -24 -19 -1 0.20 0.22
 -24 -16 0 0.54 0.27
 -24 -14 0 2.62 0.34
 -24 -13 -3 32.84 0.71
 -24 -12 -2 0.28 0.29
 -23 -19 -4 3.94 0.28
 -23 -11 -4 3.22 0.38
 -22 -19 -5 -0.01 0.18
 -22 -11 -5 1.13 0.34
 -22 -7 -3 29.22 0.72
 -21 -17 -6 6.62 0.36
 -21 -15 -6 0.26 0.28
 -21 -13 -6 16.74 0.54
 -21 -5 -2 46.10 0.84
 -20 -10 -6 2.45 0.36
 -20 -7 -5 0.98 0.34
 -19 -16 -7 6.64 0.34
 -19 -14 -7 1.57 0.29
 -16 -16 -8 3.29 0.32
 -16 -14 -8 7.90 0.37
 -15 -11 -8 22.07 0.58
 -12 -8 -8 16.39 0.53
 -24 -18 -2 0.33 0.21
 -24 -17 -1 0.10 0.29
 -24 -16 -2 7.68 0.41
 -24 -14 -2 3.52 0.36
 -24 -13 -1 12.10 0.47
 -23 -17 -4 2.80 0.35
 -23 -13 -4 25.48 0.68
 -23 -10 -3 44.12 0.85
[truncated: 917,872 more chars]
